# Supplementary material for: Balancing at the Borderline of a Breed: A Case Study of the Hungarian Short-Haired Vizsla Dog Breed, Definition of the Breed Profile Using Simple SNP-Based Methods
Source: Genes (Basel). 2022 Nov 3;13(11):2022. doi: 10.3390/genes13112022 (PMC9690546; doi:10.3390/genes13112022)
Supplement: Supplementary file 1 [file genes-13-02022-s001.zip]

Archive with 6 entries (6 files):
- sorszammal_SuppFigure_S1_PCAoscillation.xlsx
- sorszammal_SuppFigure_S2_IBSoscillation.xlsx
- sorszammal_Supplementary Table S2 PCA-dist IBS-cent HowTo&PCAcoosFig3.xlsx
- sorszammal_Supplementary Table S3 PCA_dist IBS-cent matrixesSideBySide 2-70.xlsx
- sorszammal_Supplementary Table S4 orderedDistances.xlsx
- SupplementaryTable S1 924SNP_withSequences.xlsx
