# Supplementary material for: Balancing at the Borderline of a Breed: A Case Study of the Hungarian Short-Haired Vizsla Dog Breed, Definition of the Breed Profile Using Simple SNP-Based Methods
Source: Genes (Basel). 2022 Nov 3;13(11):2022. doi: 10.3390/genes13112022 (PMC9690546; doi:10.3390/genes13112022)
Supplement: Supplementary file 1 [file genes-13-02022-s001.zip › sorszammal_SuppFigure_S1_PCAoscillation.xlsx]

## Sheet: Supplementary Figure S1
Supplementary Figure S1 Oscillations of standardised values obtained from PCA-distance method. On the horizontal axis, there is the actual number of RP. The vertical axis is the standardised distance of an individual from the median value of the RP. Dotted curves represent the distance values for animals at different RP sizes.
A graphical representation of the data in Supplementary Table S3 is shown in Supplementary Figures S1 and S2. In this study, 30 individuals were chosen as the starting point for the RP, because at this level, the strongly oscillating PCA-distances show smoother lines for most of the animals (Supplementary Figure S1). Animals processed via the IBS-central method (Supplementary Figure S2) receive t…

## Sheet: <-- table
				0.101535	0.211	0.115	0.137	0.161	0.17	0.141	0.128	0.018	0.062	0.05	0.053	0.053	0.055	0.025	0.024	0.062	0.041	0.047	0.048	0.064	0.047	0.062	0.06	0.048	0.029	0.019	0.032	0.026	0.027	0.043	0.024	0.05	0.079	0.074
Above the value of C3 cell, the cells in the table are filled by :		0.6
				2	4	6	8	10	12	14	16	18	20	22	24	26	26	30	32	34	36	38	40	42	44	46	48	50	52	54	56	58	60	62	64	66	68	70
			HWV1	0.101535	1	1	1	1	1	1	1	1	1	1	0.991	1	1	1	1	1	1	1	1	1	1	1	1	1	1	1	1	1	1	1	1	1	1	1
			HSV2	0.386632	0.81	0.426	0.47	0.51	0.185	0.341	0.222	0.145	0.219	0.079	0.089	0.053	0.068	0.025	0.038	0.062	0.041	0.062	0.07	0.103	0.101	0.097	0.105	0.098	0.141	0.154	0.215	0.22	0.193	0.207	0.205	0.189	0.129	0.137
			HSV3	1	0.211	0.511	0.405	0.37	0.571	0.421	0.487	0.511	0.554	0.527	0.497	0.353	0.336	0.336	0.143	0.134	0.134	0.178	0.204	0.189	0.216	0.219	0.237	0.213	0.25	0.253	0.267	0.291	0.292	0.326	0.317	0.31	0.341	0.342
			HSV4		0.987	0.115	0.137	0.161	0.272	0.141	0.171	0.236	0.215	0.225	0.212	0.291	0.296	0.307	0.16	0.079	0.077	0.047	0.07	0.064	0.047	0.063	0.061	0.062	0.029	0.019	0.033	0.037	0.027	0.043	0.039	0.05	0.208	0.214
			HSV5		0.36	0.528	0.565	0.416	0.507	0.368	0.334	0.491	0.506	0.465	0.467	0.317	0.297	0.323	0.132	0.124	0.112	0.17	0.178	0.151	0.166	0.18	0.197	0.18	0.185	0.186	0.192	0.214	0.206	0.236	0.255	0.258	0.304	0.306
			HSV6			0.982	0.384	0.219	0.322	0.249	0.28	0.268	0.169	0.208	0.157	0.09	0.142	0.094	0.145	0.225	0.243	0.252	0.215	0.244	0.225	0.198	0.172	0.178	0.172	0.163	0.174	0.169	0.198	0.193	0.196	0.206	0.283	0.266
			HSV7			0.47	0.278	0.288	0.2	0.264	0.187	0.138	0.09	0.164	0.062	0.086	0.099	0.121	0.135	0.161	0.19	0.229	0.252	0.258	0.27	0.261	0.251	0.233	0.204	0.184	0.169	0.178	0.193	0.179	0.168	0.188	0.089	0.091
			HSV8				0.928	0.648	0.478	0.513	0.518	0.496	0.478	0.396	0.197	0.309	0.352	0.307	0.292	0.217	0.153	0.132	0.19	0.233	0.218	0.2	0.206	0.206	0.216	0.25	0.243	0.313	0.321	0.31	0.254	0.262	0.278	0.276
			HSV9				0.364	0.437	0.17	0.294	0.128	0.018	0.062	0.077	0.064	0.059	0.055	0.059	0.067	0.079	0.07	0.057	0.048	0.08	0.081	0.072	0.077	0.074	0.105	0.114	0.208	0.21	0.176	0.19	0.186	0.169	0.121	0.135
			HSV10					0.598	0.456	0.501	0.445	0.423	0.452	0.373	0.137	0.236	0.316	0.243	0.254	0.167	0.131	0.178	0.163	0.204	0.207	0.147	0.158	0.158	0.179	0.195	0.182	0.182	0.199	0.19	0.16	0.185	0.196	0.194
			HSV11					0.543	0.604	0.464	0.497	0.466	0.441	0.436	0.423	0.371	0.379	0.361	0.242	0.201	0.212	0.285	0.291	0.245	0.245	0.26	0.337	0.323	0.32	0.317	0.332	0.336	0.322	0.335	0.337	0.354	0.407	0.413
			HSV12						0.59	0.671	0.54	0.483	0.439	0.444	0.186	0.223	0.3	0.143	0.066	0.225	0.228	0.208	0.217	0.194	0.192	0.162	0.144	0.145	0.148	0.147	0.148	0.151	0.175	0.166	0.156	0.196	0.22	0.222
			HSV13						0.214	0.252	0.271	0.259	0.26	0.228	0.053	0.131	0.177	0.117	0.144	0.131	0.11	0.106	0.175	0.208	0.203	0.23	0.231	0.228	0.233	0.244	0.235	0.238	0.242	0.246	0.218	0.222	0.207	0.208
			HSV14							0.178	0.155	0.127	0.146	0.05	0.132	0.169	0.164	0.139	0.167	0.198	0.185	0.154	0.161	0.185	0.175	0.145	0.147	0.15	0.113	0.116	0.109	0.106	0.117	0.118	0.1	0.139	0.079	0.074
			HSV15							0.172	0.13	0.197	0.186	0.225	0.198	0.124	0.113	0.15	0.16	0.169	0.166	0.178	0.137	0.136	0.123	0.117	0.116	0.122	0.115	0.114	0.121	0.13	0.128	0.133	0.127	0.154	0.125	0.126
			HSV16								0.385	0.315	0.172	0.246	0.129	0.145	0.188	0.076	0.04	0.109	0.12	0.127	0.188	0.177	0.17	0.12	0.117	0.111	0.105	0.11	0.131	0.138	0.193	0.173	0.166	0.196	0.18	0.175
			HSV17								0.374	0.228	0.108	0.093	0.115	0.195	0.223	0.158	0.152	0.065	0.066	0.086	0.05	0.107	0.119	0.067	0.099	0.095	0.099	0.101	0.086	0.092	0.115	0.082	0.072	0.112	0.133	0.128
			HSV18									0.25	0.292	0.291	0.246	0.272	0.291	0.265	0.24	0.23	0.241	0.246	0.263	0.283	0.283	0.267	0.268	0.261	0.278	0.288	0.308	0.323	0.347	0.34	0.328	0.341	0.357	0.356
			HSV19									0.468	0.472	0.437	0.451	0.339	0.329	0.352	0.163	0.136	0.12	0.172	0.18	0.156	0.168	0.173	0.19	0.177	0.188	0.195	0.205	0.224	0.217	0.243	0.249	0.256	0.319	0.322
			HSV20										0.237	0.311	0.065	0.118	0.22	0.047	0.182	0.288	0.304	0.329	0.272	0.229	0.217	0.159	0.162	0.164	0.168	0.177	0.178	0.181	0.192	0.186	0.177	0.208	0.179	0.196
			HSV21										0.318	0.345	0.098	0.131	0.163	0.04	0.024	0.102	0.109	0.124	0.178	0.134	0.1	0.172	0.15	0.159	0.149	0.155	0.17	0.177	0.187	0.179	0.143	0.135	0.148	0.156
			HSV22											0.355	0.15	0.157	0.198	0.177	0.251	0.194	0.199	0.314	0.416	0.42	0.421	0.457	0.455	0.442	0.437	0.433	0.404	0.411	0.385	0.398	0.366	0.34	0.287	0.32
			HSV23											0.352	0.343	0.226	0.23	0.252	0.248	0.226	0.254	0.253	0.206	0.189	0.185	0.187	0.18	0.187	0.283	0.289	0.333	0.341	0.3	0.308	0.295	0.272	0.292	0.276
			HSV24												1	0.929	0.803	0.753	0.763	0.746	0.781	0.864	0.857	0.832	0.832	0.854	0.865	0.83	0.773	0.743	0.762	0.769	0.743	0.764	0.776	0.744	0.776	0.775
			HSV25												0.107	0.16	0.187	0.141	0.581	0.313	0.314	0.274	0.242	0.228	0.244	0.227	0.23	0.226	0.212	0.205	0.206	0.218	0.212	0.222	0.245	0.226	0.223	0.222
			HSV26													0.43	0.516	0.284	0.311	0.382	0.397	0.453	0.397	0.348	0.352	0.353	0.33	0.327	0.324	0.299	0.326	0.328	0.305	0.334	0.355	0.339	0.382	0.361
			HSV27													0.431	0.442	0.434	0.212	0.118	0.105	0.125	0.146	0.117	0.118	0.125	0.143	0.135	0.144	0.158	0.177	0.187	0.18	0.202	0.196	0.199	0.342	0.35
			HSV28														0.401	0.087	0.244	0.623	0.655	0.677	0.574	0.511	0.536	0.436	0.379	0.39	0.389	0.376	0.416	0.405	0.437	0.444	0.471	0.497	0.553	0.521
			HSV29														0.201	0.131	0.121	0.095	0.088	0.101	0.148	0.178	0.188	0.172	0.17	0.168	0.175	0.183	0.166	0.172	0.173	0.171	0.146	0.174	0.144	0.15
			HSV30															0.608	0.624	0.607	0.632	0.722	0.711	0.683	0.691	0.723	0.736	0.719	0.694	0.686	0.697	0.703	0.663	0.698	0.708	0.677	0.673	0.671
			HSV31															0.075	0.132	0.158	0.149	0.151	0.216	0.232	0.231	0.32	0.319	0.311	0.323	0.323	0.325	0.323	0.312	0.32	0.29	0.283	0.29	0.28
			HSV32																0.135	0.148	0.112	0.057	0.055	0.104	0.093	0.062	0.06	0.09	0.077	0.077	0.071	0.05	0.061	0.081	0.033	0.055	0.142	0.141
			HSV33																0.614	0.323	0.339	0.327	0.242	0.221	0.252	0.249	0.256	0.256	0.188	0.193	0.185	0.2	0.173	0.204	0.247	0.215	0.155	0.157
			HSV34																	0.493	0.515	0.539	0.466	0.401	0.431	0.35	0.314	0.318	0.314	0.304	0.33	0.32	0.325	0.326	0.373	0.401	0.406	0.393
			HSV35																	0.201	0.219	0.259	0.255	0.206	0.19	0.247	0.232	0.246	0.169	0.185	0.203	0.22	0.205	0.22	0.202	0.171	0.192	0.191
			HSV36																		0.171	0.194	0.183	0.161	0.167	0.181	0.186	0.188	0.169	0.169	0.162	0.176	0.164	0.17	0.18	0.211	0.186	0.189
			HSV37																		0.264	0.301	0.342	0.356	0.358	0.329	0.322	0.308	0.305	0.288	0.287	0.303	0.331	0.316	0.305	0.328	0.249	0.236
			HSV38																			0.38	0.4	0.405	0.408	0.399	0.388	0.371	0.378	0.372	0.386	0.399	0.409	0.411	0.403	0.398	0.392	0.387
			HSV39																			0.231	0.197	0.246	0.256	0.181	0.194	0.191	0.209	0.195	0.189	0.179	0.178	0.174	0.156	0.159	0.17	0.18
			HSV40																				0.361	0.365	0.357	0.48	0.48	0.464	0.474	0.471	0.441	0.444	0.426	0.434	0.382	0.36	0.336	0.381
			HSV41																				0.26	0.24	0.22	0.19	0.182	0.183	0.206	0.213	0.248	0.246	0.289	0.273	0.246	0.286	0.261	0.25
			HSV42																					0.278	0.256	0.249	0.218	0.223	0.228	0.224	0.246	0.234	0.26	0.258	0.257	0.27	0.377	0.36
			HSV43																					0.208	0.2	0.149	0.163	0.161	0.165	0.158	0.167	0.167	0.162	0.161	0.175	0.195	0.203	0.208
			HSV44																						0.145	0.072	0.062	0.095	0.054	0.074	0.083	0.075	0.09	0.065	0.089	0.121	0.104	0.088
			HSV45																						0.099	0.123	0.121	0.108	0.13	0.124	0.124	0.138	0.159	0.147	0.125	0.153	0.137	0.147
			HSV46																							0.173	0.178	0.187	0.186	0.187	0.187	0.183	0.182	0.176	0.168	0.21	0.19	0.187
			HSV47																							0.419	0.424	0.411	0.423	0.424	0.409	0.403	0.385	0.395	0.361	0.349	0.341	0.348
			HSV48																								0.401	0.396	0.392	0.393	0.409	0.409	0.4	0.409	0.411	0.441	0.458	0.466
			HSV49																								0.199	0.197	0.191	0.191	0.192	0.198	0.207	0.207	0.198	0.204	0.215	0.215
			HSV50																									0.177	0.229	0.235	0.247	0.244	0.214	0.223	0.233	0.201	0.226	0.223
			HSV51																									0.048	0.047	0.042	0.032	0.026	0.033	0.051	0.024	0.05	0.104	0.109
			HSV52																										0.302	0.308	0.366	0.373	0.322	0.337	0.317	0.292	0.293	0.283
			HSV53																										0.386	0.335	0.329	0.328	0.309	0.321	0.332	0.304	0.333	0.334
			HSV54																											0.246	0.246	0.245	0.267	0.255	0.217	0.238	0.251	0.254
			HSV55																											0.114	0.119	0.118	0.135	0.118	0.102	0.153	0.115	0.119
			HSV56																												0.119	0.126	0.13	0.125	0.115	0.158	0.138	0.141
			HSV57																												0.304	0.311	0.284	0.301	0.312	0.298	0.271	0.283
			HSV58																													0.204	0.23	0.218	0.212	0.233	0.185	0.167
			HSV59																													0.285	0.292	0.278	0.231	0.243	0.256	0.251
			HSV60																														0.105	0.132	0.137	0.118	0.198	0.201
			HSV61																														0.148	0.129	0.105	0.149	0.205	0.189
			HSV62																															0.099	0.085	0.104	0.118	0.103
			HSV63																															0.163	0.15	0.18	0.198	0.193
			HSV64																																0.287	0.295	0.333	0.322
			HSV65																																0.237	0.247	0.186	0.185
			HSV66																																	0.216	0.234	0.234
			HSV67																																	0.246	0.218	0.216
			HSV68																																		0.635	0.603
			HSV69																																		0.419	0.406
			HSV70																																			0.3
			HSV71																																			0.148
