# Supplementary material for: Balancing at the Borderline of a Breed: A Case Study of the Hungarian Short-Haired Vizsla Dog Breed, Definition of the Breed Profile Using Simple SNP-Based Methods
Source: Genes (Basel). 2022 Nov 3;13(11):2022. doi: 10.3390/genes13112022 (PMC9690546; doi:10.3390/genes13112022)
Supplement: Supplementary file 1 [file genes-13-02022-s001.zip › sorszammal_SuppFigure_S2_IBSoscillation.xlsx]

## Sheet: Supplementary Figure S2
Supplementary Figure S2 Oscillations of standardised values obtained from the IBS-center method. On the horizontal axis, there is the actual number of RP. The vertical axis is the standardised distance of an individual from the central animal. Dotted curves represent the distance values for animals at different RP sizes.
A graphical representation of the data in Supplementary Table S3 is shown in Supplementary Figures S1 and S2. In this study, 30 individuals were chosen as the starting point for the RP, because at this level, the strongly oscillating PCA-distances show smoother lines for most of the animals (Supplementary Figure S1). Animals processed via the IBS-central method ( Supplementary Figure S2) receive …

## Sheet: <--table
Above the value of C3 cell, the cells in the table are filled by :		0.4
			animal number	2	4	6	8	10	12	14	16	18	20	22	24	26	28	30	32	34	36	38	40	42	44	46	48	50	52	54	56	58	60	62	64	66	68	70
			HWV1	1	1	1	1	1	1	1	1	1	1	1	1	1	1	1	1	1	1	1	1	1	1	1	1	1	1	1	1	1	1	1	1	1	1	1
			HSV2	0	0.238672	0.212428	0.0665391	0.0695442	0.0423896	0.054816	0.0629611	0.0564683	0.075742	0.0791879	0.0748466	0.107936	0.111787	0.11197	0.113168	0.111834	0.11387	0.115412	0.117947	0.125499	0.121545	0.124371	0.125643	0.130509	0.12587	0.125333	0.115892	0.114206	0.118911	0.118481	0.122776	0.12396	0.121362	0.118462
			HSV3	0.0613546	0.006283	0.0890613	0.0515959	0.000377269	0.0282398	0.0432864	0.0681787	0.0388558	0.065263	0.0580628	0.0522489	0.0681919	0.0651305	0.0692081	0.0526201	0.047787	0.0567428	0.0647585	0.0653466	0.0720559	0.0770715	0.0832603	0.0882246	0.0851489	0.0821918	0.0801641	0.082101	0.0880892	0.0862819	0.0922304	0.0940178	0.0954818	0.0958227	0.0937373
			HSV4		0	0	0.00927908	0	0.000855915	0.0236166	0.023975	0.00319217	0	0	0	0	0	0	0	0	0	0	0	0	0	0	0	0.00536963	0.00469592	0.00523736	0	0	0	0.00267466	0.012883	0.012122	0.0150092	0.0169175
			HSV5		0.0573012	0.0785073	0.0768656	0.0344866	0.0418372	0.058084	0.0601541	0	0.0169855	0.0237621	0.0212673	0.042688	0.036734	0.0467016	0.0391496	0.0327197	0.0389976	0.0500224	0.0511491	0.0496235	0.0561839	0.0633091	0.0681602	0.0691573	0.0698682	0.0670857	0.0693374	0.0736695	0.0722234	0.0777454	0.0777819	0.0785807	0.0792995	0.0813983
			HSV6			0.204566	0.204257	0.197114	0.182015	0.190559	0.176833	0.167742	0.171483	0.174715	0.170967	0.20018	0.182558	0.194291	0.201447	0.196247	0.198583	0.201502	0.200122	0.186437	0.188491	0.197595	0.199906	0.205021	0.203376	0.204396	0.207441	0.207134	0.204716	0.199687	0.206977	0.208439	0.19881	0.197861
			HSV7			0.206153	0.189941	0.180637	0.158462	0.165486	0.162637	0.1638	0.166547	0.178634	0.172197	0.200441	0.195225	0.204397	0.206428	0.206069	0.196716	0.185313	0.187912	0.190346	0.176028	0.179281	0.179133	0.180956	0.179242	0.177502	0.174155	0.17291	0.17259	0.172307	0.178102	0.180849	0.179855	0.180944
			HSV8				0.27172	0.230475	0.209837	0.214788	0.221346	0.217893	0.221844	0.221652	0.217252	0.247452	0.241042	0.249603	0.249024	0.249243	0.247741	0.247944	0.240343	0.246319	0.245421	0.247484	0.250278	0.251331	0.254426	0.246149	0.247738	0.232697	0.232928	0.233925	0.232831	0.233192	0.229461	0.228278
			HSV9				0	0.0166591	0	0	0	0.00174537	0.0132164	0.0114494	0.0125985	0.0484276	0.0443493	0.0457885	0.0504442	0.0492278	0.0481398	0.0512204	0.0490681	0.0577098	0.0598717	0.0674057	0.0690829	0.0733972	0.0705266	0.0721603	0.0524433	0.0501808	0.0534538	0.0549026	0.0619556	0.0630579	0.060281	0.0532697
			HSV10					0.161131	0.143916	0.15887	0.155931	0.148939	0.170039	0.17205	0.169906	0.207331	0.190756	0.19737	0.193656	0.188744	0.183307	0.180032	0.176351	0.18163	0.181698	0.183882	0.18665	0.188423	0.192498	0.183434	0.185491	0.184676	0.186387	0.186295	0.186275	0.184113	0.178255	0.179587
			HSV11					0.146385	0.142171	0.148845	0.153687	0.149064	0.146224	0.159715	0.164446	0.17723	0.161724	0.169666	0.172131	0.159901	0.15769	0.16638	0.167013	0.165209	0.16586	0.173792	0.160035	0.162317	0.163069	0.162965	0.163688	0.167158	0.165455	0.168251	0.172046	0.178268	0.177521	0.180348
			HSV12						0.242204	0.241043	0.226284	0.230306	0.20592	0.212927	0.219853	0.245628	0.227624	0.236684	0.2328	0.215662	0.207382	0.210401	0.204336	0.198613	0.191513	0.199915	0.200428	0.202834	0.201827	0.200153	0.19997	0.199498	0.203133	0.197858	0.199916	0.199586	0.193146	0.188811
			HSV13						0.026157	0.0361725	0.0442233	0.0265749	0.035228	0.0252041	0.0267294	0.0590368	0.0486206	0.0496338	0.0495004	0.0431299	0.0396655	0.0401962	0.0264148	0.0332602	0.0361813	0.0294506	0.0311626	0.0341922	0.0348805	0.0352185	0.0372081	0.0326622	0.0376659	0.0357112	0.0415479	0.0404397	0.0391723	0.0354058
			HSV14							0.0169355	0.0160294	0.0155677	0.019413	0.0251252	0.0301439	0.0662433	0.0533957	0.0540026	0.0489761	0.0439415	0.0347774	0.0323705	0.0304944	0.035598	0.036948	0.0409095	0.0436664	0.0444999	0.0434076	0.0412207	0.0359579	0.035732	0.0365119	0.0335055	0.0384686	0.0394396	0.0346862	0.033664
			HSV15							0.0186103	0.025593	0.0265142	0.0254608	0.0375847	0.0448507	0.0757759	0.0617315	0.0719756	0.069683	0.0671762	0.0656306	0.0734445	0.07009	0.0699667	0.0765377	0.0783421	0.0770684	0.0803573	0.0801365	0.0806377	0.0764105	0.0726306	0.0751117	0.0729031	0.0777629	0.0776219	0.0741731	0.0738749
			HSV16								0.130137	0.111772	0.112685	0.127003	0.129502	0.147988	0.137848	0.141231	0.142829	0.136979	0.123928	0.122385	0.112675	0.112215	0.114031	0.121801	0.118866	0.121926	0.122053	0.120233	0.122008	0.118896	0.11892	0.121165	0.123811	0.126161	0.122887	0.123299
			HSV17								0.202214	0.188437	0.197541	0.197914	0.199586	0.228108	0.213234	0.211641	0.209143	0.208007	0.204569	0.204364	0.198992	0.208743	0.209697	0.214713	0.217323	0.217825	0.218435	0.214117	0.211552	0.20559	0.188437	0.193695	0.200239	0.199614	0.196757	0.196063
			HSV18									0.228372	0.239486	0.240594	0.235033	0.262732	0.261567	0.262364	0.261848	0.256613	0.254042	0.247062	0.237284	0.243896	0.24101	0.24574	0.248706	0.245036	0.248284	0.244401	0.2511	0.242993	0.244203	0.243192	0.249705	0.254045	0.244412	0.244668
			HSV19									0.0191977	0.0303781	0.038684	0.0507649	0.0674706	0.0617078	0.07535	0.069286	0.0599073	0.0695603	0.0789763	0.0784099	0.0790165	0.0840162	0.0864625	0.0900682	0.0939241	0.0920039	0.0933928	0.0899336	0.0934018	0.09228	0.0944849	0.0956045	0.0951803	0.0958974	0.0954252
			HSV20										0.168544	0.178217	0.190999	0.203536	0.188123	0.198872	0.209177	0.193991	0.183712	0.193882	0.188835	0.182328	0.187364	0.188061	0.182138	0.186076	0.187475	0.178863	0.175839	0.176014	0.179143	0.185354	0.183894	0.184299	0.18397	0.18125
			HSV21										0.0940201	0.110213	0.099639	0.126456	0.116764	0.126577	0.119842	0.0896932	0.0839937	0.0808231	0.0820145	0.0778587	0.0715901	0.0830311	0.0834729	0.0815898	0.0826451	0.0841976	0.0836832	0.085569	0.0891603	0.0842911	0.0871072	0.0863561	0.0809395	0.081314
			HSV22											0.140824	0.12987	0.158101	0.144614	0.13274	0.126132	0.131358	0.127425	0.11236	0.0881101	0.0974154	0.100179	0.0997753	0.108561	0.11064	0.11397	0.114837	0.116746	0.115937	0.117334	0.120249	0.123669	0.122979	0.119093	0.112356
			HSV23											0.35199	0.363969	0.377405	0.373815	0.374336	0.378868	0.380714	0.384649	0.385856	0.385238	0.384883	0.38572	0.393034	0.400228	0.39232	0.368786	0.370939	0.366111	0.369593	0.370144	0.371349	0.376046	0.379515	0.37498	0.372657
			HSV24												0.642708	0.636918	0.638877	0.600348	0.606572	0.599328	0.603549	0.604404	0.606698	0.613261	0.615993	0.624195	0.621735	0.622005	0.613209	0.6159	0.617914	0.622653	0.621137	0.620874	0.622667	0.624155	0.62316	0.622335
			HSV25												0.23097	0.261772	0.26315	0.26105	0.218025	0.222293	0.220687	0.225367	0.223572	0.223809	0.226922	0.238568	0.241234	0.242119	0.242449	0.243851	0.243764	0.240987	0.237125	0.239127	0.237775	0.235048	0.232805	0.23045
			HSV26													0.284611	0.268974	0.269892	0.274544	0.262836	0.262444	0.269781	0.265326	0.265491	0.268882	0.276665	0.282687	0.279235	0.272385	0.275009	0.279209	0.284215	0.282843	0.287793	0.289955	0.293014	0.287896	0.285936
			HSV27													0.121747	0.120977	0.123824	0.125691	0.116746	0.116159	0.121418	0.124874	0.127256	0.127774	0.127085	0.126043	0.131185	0.132614	0.13424	0.126893	0.128562	0.123567	0.12672	0.134546	0.136285	0.141912	0.142775
			HSV28														0.292149	0.305605	0.309317	0.269876	0.271655	0.28318	0.27231	0.265423	0.257361	0.269579	0.264556	0.269756	0.271193	0.266663	0.272156	0.275255	0.27127	0.275017	0.277415	0.280862	0.271956	0.270461
			HSV29														0.158837	0.163938	0.162408	0.161691	0.151897	0.160464	0.146215	0.149416	0.153519	0.154652	0.156808	0.161061	0.162341	0.150675	0.150721	0.148513	0.149541	0.149241	0.152119	0.148811	0.148594	0.145159
			HSV30															0.425061	0.421327	0.414794	0.416597	0.422017	0.424126	0.428618	0.431464	0.439917	0.442888	0.444912	0.431073	0.438924	0.439863	0.444659	0.443675	0.447311	0.447951	0.447638	0.449451	0.450699
			HSV31															0.108631	0.112364	0.115587	0.111977	0.108758	0.100647	0.103309	0.107229	0.0950884	0.101868	0.112115	0.112073	0.111235	0.10721	0.103524	0.101326	0.102902	0.110198	0.106387	0.107686	0.106196
			HSV32																0.201778	0.194256	0.194538	0.197254	0.194512	0.196236	0.194362	0.196631	0.198095	0.177935	0.178009	0.176403	0.178777	0.180099	0.183255	0.173974	0.173149	0.173456	0.173555	0.174703
			HSV33																0.24864	0.245557	0.245785	0.249986	0.244005	0.250481	0.252721	0.262405	0.267	0.268653	0.27107	0.273917	0.271608	0.270771	0.268295	0.272006	0.271143	0.269517	0.266217	0.261869
			HSV34																	0.133474	0.132768	0.144834	0.142816	0.137425	0.126754	0.132932	0.130147	0.136544	0.135917	0.132002	0.135497	0.13802	0.138077	0.140671	0.139877	0.143403	0.139926	0.140317
			HSV35																	0.222646	0.216479	0.21255	0.215147	0.217946	0.217899	0.22578	0.230156	0.229422	0.232632	0.23065	0.229075	0.23397	0.234077	0.234882	0.239566	0.237057	0.229638	0.229124
			HSV36																		0.101085	0.105048	0.107458	0.106865	0.109172	0.108019	0.108067	0.111815	0.113862	0.109042	0.106581	0.109071	0.111215	0.110708	0.110671	0.109081	0.108719	0.105546
			HSV37																		0.196751	0.185084	0.174446	0.175182	0.173341	0.181812	0.185433	0.189993	0.19335	0.190184	0.189586	0.184036	0.181186	0.182178	0.190918	0.193989	0.191842	0.194437
			HSV38																			0.379797	0.383607	0.390254	0.388287	0.393479	0.395164	0.391698	0.394382	0.394386	0.398437	0.395332	0.394658	0.397139	0.400614	0.403465	0.402166	0.405365
			HSV39																			0.138358	0.137791	0.149499	0.144711	0.147316	0.155664	0.159671	0.162919	0.164947	0.163446	0.161481	0.160298	0.162743	0.171004	0.169906	0.162176	0.158606
			HSV40																				0.107946	0.11487	0.122877	0.11194	0.115313	0.120155	0.121081	0.117073	0.12169	0.120879	0.12352	0.124377	0.128526	0.129003	0.128001	0.114433
			HSV41																				0.188774	0.187057	0.192185	0.199181	0.200218	0.201383	0.207149	0.201196	0.202084	0.200973	0.199327	0.198542	0.204542	0.208852	0.203562	0.202803
			HSV42																					0.191534	0.194005	0.206384	0.209442	0.210971	0.215271	0.217641	0.221567	0.221884	0.222265	0.222299	0.222912	0.225625	0.210185	0.209538
			HSV43																					0.100926	0.101186	0.105121	0.103563	0.105003	0.104216	0.101351	0.100362	0.100516	0.101038	0.0981944	0.100721	0.102796	0.100981	0.102911
			HSV44																						0.106559	0.113832	0.113024	0.117203	0.11622	0.116207	0.119901	0.119894	0.117349	0.119269	0.124708	0.126883	0.123039	0.124181
			HSV45																						0.0651861	0.075647	0.079491	0.0792229	0.0806396	0.0843897	0.0863345	0.0891054	0.0925659	0.0910947	0.0977768	0.101093	0.0966929	0.0971393
			HSV46																							0.103155	0.10629	0.110769	0.116216	0.111854	0.111096	0.113538	0.109875	0.11122	0.115115	0.111909	0.111334	0.112759
			HSV47																							0.0544191	0.0636409	0.0705943	0.0717085	0.0682352	0.0694907	0.0689208	0.0722363	0.0707682	0.077202	0.0741268	0.0769595	0.072045
			HSV48																								0.209021	0.213531	0.2191	0.215559	0.217351	0.22212	0.223039	0.226831	0.227605	0.233323	0.231374	0.23081
			HSV49																								0.228772	0.230964	0.228669	0.229572	0.227785	0.223092	0.220498	0.218117	0.222008	0.216048	0.213691	0.209746
			HSV50																									0.286866	0.27566	0.276555	0.27805	0.277984	0.280228	0.279759	0.282723	0.286255	0.281086	0.279387
			HSV51																									0	0	0	0.00179395	0.0014025	0.00443999	0	0	0	0	0
			HSV52																										0.216176	0.218344	0.213632	0.215995	0.217543	0.220203	0.22587	0.226988	0.225287	0.223354
			HSV53																										0.239404	0.233801	0.232696	0.234211	0.232409	0.23014	0.232126	0.231522	0.233155	0.231662
			HSV54																											0.239777	0.241049	0.237792	0.238713	0.238358	0.240118	0.240421	0.235961	0.233114
			HSV55																											0.114137	0.112426	0.113004	0.112921	0.115762	0.119416	0.122071	0.118268	0.118747
			HSV56																												0.0592218	0.0606037	0.0595472	0.0581861	0.0626159	0.0624244	0.0618668	0.0627304
			HSV57																												0.124475	0.121556	0.121173	0.122421	0.125623	0.121936	0.1233	0.116027
			HSV58																													0.133279	0.131997	0.130794	0.138458	0.138992	0.138785	0.142282
			HSV59																													0.19118	0.192762	0.195941	0.197382	0.1975	0.19572	0.194774
			HSV60																														0.164227	0.166531	0.170389	0.169456	0.169058	0.167904
			HSV61																														0.16588	0.170724	0.177224	0.179716	0.175133	0.175075
			HSV62																															0.0807579	0.087563	0.0856618	0.0871762	0.0878687
			HSV63																															0.132397	0.139649	0.141199	0.128916	0.127471
			HSV64																																0.254745	0.257127	0.250323	0.248965
			HSV65																																0.159256	0.153075	0.150039	0.149847
			HSV66																																	0.110962	0.11406	0.113251
			HSV67																																	0.0143227	0.013345	0.0114813
			HSV68																																		0.46974	0.467995
			HSV69																																		0.267105	0.268432
			HSV70																																			0.137864
			HSV71																																			0.171573
