# Supplementary material for: Balancing at the Borderline of a Breed: A Case Study of the Hungarian Short-Haired Vizsla Dog Breed, Definition of the Breed Profile Using Simple SNP-Based Methods
Source: Genes (Basel). 2022 Nov 3;13(11):2022. doi: 10.3390/genes13112022 (PMC9690546; doi:10.3390/genes13112022)
Supplement: Supplementary file 1 [file genes-13-02022-s001.zip › sorszammal_Supplementary Table S2 PCA-dist IBS-cent HowTo&PCAcoosFig3.xlsx]

## Sheet: PCA-distance
Supplementary Table S2		Examples for calculation of PCA standardised distances by PCA-distance method in case of 16, 18, and 20 HSV animals.
		A6, H6, O6 cells are holding the number of HSV animals. Row 7 carries the eigenvalues (EV) of Component1 (C1), Component2 (C2) and Component3 (C3) calculated at the three, presented cases.
		Median values of a given axes of the HSV animals are in row 31.
#16	PCA EigenValues of the axis C1, C2 & C3			maximal distance			#18	PCA EigenValues of the axis C1, C2 & C3			maximal distance			#20	PCA EigenValues of the axis C1, C2 & C3			maximal distance
	EV = 2.36422	EV = 1.39874	EV = 1.36486	1.02207				EV = 2.45118	EV = 1.55209	EV = 1.38711	1.0258				EV = 2.50812	EV = 1.56348	EV = 1.45948	1.01592
animal ID	C1	C2	C3	distance	normalised distance		animal ID	C1	C2	C3	distance	normalised distance		animal ID	C1	C2	C3	distance	normalised distance
HWV1	0.945653	-0.0928503	-0.018184	1.02207	1		HWV1	0.91688	-0.221313	0.0344618	1.0258	1		HWV1	0.92023	-0.200538	0.109958	1.01592	1
HSV2	-0.0828096	0.225553	0.00021937	0.226452	0.221563		HSV2	-0.0729672	0.187178	-0.112535	0.148701	0.144961		HSV2	-0.0624322	0.129587	-0.196736	0.2221	0.21862
HSV3	-0.133907	-0.296854	-0.417363	0.497849	0.4871		HSV3	-0.156722	-0.374947	-0.18285	0.523869	0.510693		HSV3	-0.14377	-0.436493	-0.134696	0.562311	0.5535
HSV4	0.00692167	-0.147736	-0.0727908	0.175278	0.171494		HSV4	-0.0069894	-0.134045	0.0234619	0.241872	0.235789		HSV4	-0.00809794	-0.113385	0.0738263	0.218246	0.214826
HSV5	-0.103604	-0.27769	-0.219015	0.341847	0.334466		HSV5	-0.140474	-0.388565	-0.0639373	0.503265	0.490608		HSV5	-0.131677	-0.411726	0.010134	0.513666	0.505617
HSV6	0.0349295	-0.202118	0.149145	0.286589	0.280401		HSV6	0.0281578	-0.050118	0.220845	0.27473	0.267821		HSV6	0.0255764	-0.00699614	0.138532	0.171211	0.168529
HSV7	0.0249951	0.0209925	0.14084	0.191481	0.187346		HSV7	0.030045	0.101387	0.120826	0.141695	0.138131		HSV7	0.0368622	0.108292	0.0536313	0.0913179	0.0898871
HSV8	0.00122796	0.448535	-0.295591	0.529564	0.51813		HSV8	0.0220902	0.239158	-0.4752	0.508652	0.495859		HSV8	0.0255115	0.133402	-0.456661	0.48592	0.478306
HSV9	-0.0787476	0.0977521	0.0645685	0.130945	0.128118		HSV9	-0.0746724	0.0999174	0.00932686	0.0186584	0.0181891		HSV9	-0.0681306	0.0815166	-0.0358077	0.0628613	0.0618764
HSV10	-0.0314841	0.419159	-0.195218	0.454517	0.444703		HSV10	-0.0164178	0.220933	-0.407229	0.434054	0.423138		HSV10	-0.00665892	0.111695	-0.435139	0.459444	0.452245
HSV11	-0.15131	-0.479316	-0.16789	0.507493	0.496536		HSV11	-0.163177	-0.341201	0.150864	0.477941	0.465921		HSV11	-0.155687	-0.304712	0.193869	0.448127	0.441106
HSV12	-0.118891	-0.0245339	0.526892	0.552354	0.540428		HSV12	-0.0989667	0.238153	0.4825	0.495037	0.482587		HSV12	-0.0967072	0.331158	0.39738	0.446099	0.439109
HSV13	-0.0655089	0.227793	-0.180831	0.276818	0.270841		HSV13	-0.0483418	0.121532	-0.256296	0.265507	0.25883		HSV13	-0.0425778	0.0647644	-0.240192	0.264121	0.259982
HSV14	-0.0171476	0.147557	-0.0460361	0.158658	0.155232		HSV14	-0.0122741	0.103195	-0.113964	0.130006	0.126736		HSV14	-0.00365529	0.0717115	-0.117793	0.148565	0.146237
HSV15	-0.105816	-0.123765	0.010725	0.133106	0.130232		HSV15	-0.119198	-0.077101	0.0764611	0.201951	0.196872		HSV15	-0.118237	-0.0705205	0.0803229	0.188971	0.18601
HSV16	-0.0453897	-0.019916	0.369255	0.393606	0.385107		HSV16	-0.0300856	0.187858	0.318605	0.32285	0.31473		HSV16	-0.0275744	0.217083	0.14518	0.174565	0.17183
HSV17	-0.0791131	0.0774369	0.351274	0.382066	0.373816		HSV17	-0.0640361	0.200592	0.22023	0.233662	0.227785		HSV17	-0.0530345	0.173211	-0.0538796	0.10927	0.107558
							HSV18	0.151028	0.252965	0.00746729	0.256208	0.249764		HSV18	0.158003	0.203813	-0.160871	0.296168	0.291527
							HSV19	-0.14388	-0.36558	-0.053037	0.479966	0.467895		HSV19	-0.136183	-0.375758	0.0341683	0.479038	0.471532
														HSV20	-0.0796369	0.119331	0.25961	0.240825	0.237051
														HSV21	-0.0321227	0.174562	0.335162	0.323368	0.318302
Median values of HSVs	-0.0721282	0.00053825	-0.0229083				Median values of HSVs	-0.056189	0.102291	0.00839708				Median values of HSVs	-0.0478062	0.0949043	0.0221512

## Sheet: IBS-central
																								#16				#18				#20
Supplementary Table S2			Examples of IBS standardised distances calculations relative to the central animal by IBS-central method in case of 16, 18, and 20 HSV animals. Y1, AC1 and AG1 cells hold the number of HSV animals. Calculations are based on a 17x17, 19x19, and 21x21 matrix when 16, 18, and 20 HSV and one HWV animals were included in the assignment, respectively.																					maximal IBSsum	maximal distance			maximal IBSsum	maximal distance			maximal IBSsum	maximal distance
																								13.0624	-1.8154			14.5483	-1.98936			16.0766	-2.24416
number of animals																		16		18		20
	animal ID	HWV1	HSV2	HSV3	HSV4	HSV5	HSV6	HSV7	HSV8	HSV9	HSV10	HSV11	HSV12	HSV13	HSV14	HSV15	HSV16	HSV17	HSV18	HSV19	HSV20	HSV21		IBSsum	distance	normalised distance		IBSsum	distance	normalised distance		IBSsum	distance	normalised distance
	HWV1	1	0.632719	0.625	0.671723	0.63597	0.656555	0.658894	0.641928	0.643554	0.640845	0.611472	0.613218	0.640152	0.659066	0.635473	0.650596	0.62987	0.675515	0.636364	0.633261	0.640303		11.247	-1.8154	1		12.5589	-1.98936	1		13.8325	-2.24416	1
	HSV2	0.632719	1	0.750816	0.763557	0.72885	0.737527	0.747014	0.740239	0.830803	0.754338	0.730228	0.75	0.774648	0.766558	0.762786	0.742408	0.735645	0.74295	0.744854	0.720174	0.750542		12.9481	-0.1143	0.0629611		14.4359	-0.112336	0.0564683		15.9067	-0.169977	0.075742
	HSV3	0.625	0.750816	1	0.773913	0.821001	0.73667	0.728214	0.741567	0.766594	0.745375	0.801087	0.708923	0.760326	0.761178	0.76776	0.720892	0.729348	0.728509	0.803804	0.722524	0.73667		12.9387	-0.123772	0.0681787		14.471	-0.0772982	0.0388558		15.9302	-0.14646	0.065263
	HSV4	0.671723	0.763557	0.773913	1	0.7641	0.749458	0.767101	0.730477	0.758134	0.740781	0.771398	0.729935	0.77519	0.758696	0.765251	0.760304	0.738895	0.741866	0.781148	0.77603	0.758677		13.0189	-0.0435242	0.023975		14.5419	-0.00635038	0.00319217		16.0766	0	0
	HSV5	0.63597	0.72885	0.821001	0.7641	1	0.75705	0.735071	0.738069	0.74295	0.754881	0.775731	0.738069	0.749729	0.753261	0.770153	0.744035	0.744312	0.725597	0.869447	0.736985	0.753254		12.9532	-0.109204	0.0601541		14.5483	0	0		16.0385	-0.0381182	0.0169855
	HSV6	0.656555	0.737527	0.73667	0.749458	0.75705	1	0.728013	0.712581	0.740781	0.729393	0.731311	0.73102	0.745395	0.733696	0.764706	0.738612	0.748646	0.72885	0.744312	0.732646	0.744577		12.7414	-0.321023	0.176833		14.2146	-0.333701	0.167742		15.6918	-0.384834	0.171483
	HSV7	0.658894	0.747014	0.728214	0.767101	0.735071	0.728013	1	0.710641	0.755423	0.735071	0.731562	0.739414	0.750542	0.752992	0.754089	0.738328	0.734816	0.726927	0.728308	0.731813	0.748643		12.7672	-0.295252	0.162637		14.2224	-0.325857	0.1638		15.7029	-0.373758	0.166547
	HSV8	0.641928	0.740239	0.741567	0.730477	0.738069	0.712581	0.710641	1	0.747831	0.764642	0.715601	0.71692	0.758397	0.754891	0.74183	0.725054	0.719935	0.730477	0.723727	0.745119	0.718852		12.6606	-0.401832	0.221346		14.1148	-0.433468	0.217893		15.5788	-0.497854	0.221844
	HSV9	0.643554	0.830803	0.766594	0.758134	0.74295	0.740781	0.755423	0.747831	1	0.736985	0.749729	0.759761	0.764355	0.78587	0.77451	0.758677	0.746479	0.725597	0.756771	0.747289	0.754881		13.0624	0	0		14.5448	-0.00347217	0.00174537		16.047	-0.0296598	0.0132164
	HSV10	0.640845	0.754338	0.745375	0.740781	0.754881	0.729393	0.735071	0.764642	0.736985	1	0.715601	0.718004	0.770314	0.765217	0.733115	0.735358	0.739437	0.73102	0.741603	0.713124	0.729935		12.7794	-0.283078	0.155931		14.252	-0.296295	0.148939		15.695	-0.381593	0.170039
	HSV11	0.611472	0.730228	0.801087	0.771398	0.775731	0.731311	0.731562	0.715601	0.749729	0.715601	1	0.736186	0.738636	0.750814	0.761153	0.738895	0.724026	0.710726	0.757576	0.747021	0.749729		12.7834	-0.279004	0.153687		14.2517	-0.296543	0.149064		15.7485	-0.32815	0.146224
	HSV12	0.613218	0.75	0.708923	0.729935	0.738069	0.73102	0.739414	0.71692	0.759761	0.718004	0.736186	1	0.734561	0.741848	0.755991	0.756771	0.721018	0.710412	0.728061	0.745662	0.778742		12.6516	-0.410795	0.226284		14.0901	-0.458163	0.230306		15.6145	-0.462116	0.20592
	HSV13	0.640152	0.774648	0.760326	0.77519	0.749729	0.745395	0.750542	0.758397	0.764355	0.770314	0.738636	0.734561	1	0.771444	0.76605	0.749187	0.733225	0.748646	0.76461	0.749729	0.752438		12.9822	-0.0802831	0.0442233		14.4954	-0.0528671	0.0265749		15.9976	-0.079057	0.035228
	HSV14	0.659066	0.766558	0.761178	0.758696	0.753261	0.733696	0.752992	0.754891	0.78587	0.765217	0.750814	0.741848	0.771444	1	0.774809	0.758696	0.7443	0.736413	0.747557	0.752717	0.763043		13.0333	-0.0290998	0.0160294		14.5173	-0.0309698	0.0155677		16.0331	-0.0435657	0.019413
	HSV15	0.635473	0.762786	0.76776	0.765251	0.770153	0.764706	0.754089	0.74183	0.77451	0.733115	0.761153	0.755991	0.76605	0.774809	1	0.745643	0.742655	0.711329	0.768226	0.776688	0.747277		13.016	-0.0464615	0.025593		14.4955	-0.0527463	0.0265142		16.0195	-0.0571379	0.0254608
	HSV16	0.650596	0.742408	0.720892	0.760304	0.744035	0.738612	0.738328	0.725054	0.758677	0.735358	0.738895	0.756771	0.749187	0.758696	0.745643	1	0.76273	0.754881	0.744854	0.743492	0.754338		12.8262	-0.23625	0.130137		14.3259	-0.222356	0.111772		15.8238	-0.252882	0.112685
16	HSV17	0.62987	0.735645	0.729348	0.738895	0.744312	0.748646	0.734816	0.719935	0.746479	0.739437	0.724026	0.721018	0.733225	0.7443	0.742655	0.76273	1	0.736728	0.741342	0.723185	0.736728		12.6953	-0.3671	0.202214		14.1734	-0.37487	0.188437		15.6333	-0.443313	0.197541
	HSV18	0.675515	0.74295	0.728509	0.741866	0.725597	0.72885	0.726927	0.730477	0.725597	0.73102	0.710726	0.710412	0.748646	0.736413	0.711329	0.754881	0.736728	1	0.727519	0.709328	0.7359						14.094	-0.454315	0.228372		15.5392	-0.537444	0.239486
18	HSV19	0.636364	0.744854	0.803804	0.781148	0.869447	0.744312	0.728308	0.723727	0.756771	0.741603	0.757576	0.728061	0.76461	0.747557	0.768226	0.744854	0.741342	0.727519	1	0.739437	0.758938						14.5101	-0.0381912	0.0191977		16.0085	-0.0681731	0.0303781
	HSV20	0.633261	0.720174	0.722524	0.77603	0.736985	0.732646	0.731813	0.745119	0.747289	0.713124	0.747021	0.745662	0.749729	0.752717	0.776688	0.743492	0.723185	0.709328	0.739437	1	0.752169										15.6984	-0.378239	0.168544
20	HSV21	0.640303	0.750542	0.73667	0.758677	0.753254	0.744577	0.748643	0.718852	0.754881	0.729935	0.749729	0.778742	0.752438	0.763043	0.747277	0.754338	0.736728	0.7359	0.758938	0.752169	1										15.8656	-0.210996	0.0940201

## Sheet: PCA_coordinates_Fig3
IDs	EV = 106.785	EV = 3.70025	EV = 3.54822	breed
28464	-0.0455988	-0.0400666	0.0474457	English Springer Spaniel
4236	-0.0413948	-0.0385047	0.0361232	English Springer Spaniel
4237	-0.0446693	-0.0435414	0.0438095	English Springer Spaniel
4238	-0.0461161	-0.0424231	0.0429133	English Springer Spaniel
4235	-0.0461072	-0.0484661	0.0563603	English Springer Spaniel
4198	-0.043774	-0.0295278	0.0270316	English Springer Spaniel
4232	-0.048132	-0.0414295	0.0436092	English Springer Spaniel
4239	-0.0452303	-0.054775	0.0186435	English Springer Spaniel
13183	-0.0360223	-0.0430991	0.00106678	English Springer Spaniel
13184	-0.0396677	-0.0258946	0.0161502	English Springer Spaniel
13193	-0.0477288	-0.013979	-0.0262906	Cavalier King Charles Spaniel
14520	-0.0472924	-0.0273484	-0.0515706	Cavalier King Charles Spaniel
14911	-0.0467249	-0.0328261	-0.0229681	Cavalier King Charles Spaniel
14912	-0.0457076	-0.0195603	-0.0150188	Cavalier King Charles Spaniel
14913	-0.0454053	-0.00734741	-0.0279643	Cavalier King Charles Spaniel
14916	-0.043555	-0.0121204	-0.0189741	Cavalier King Charles Spaniel
15286	-0.0462321	-0.014696	-0.0397925	Cavalier King Charles Spaniel
27121	-0.047181	-0.0167294	-0.0389364	Cavalier King Charles Spaniel
7279	-0.0479807	-0.0168007	-0.0303687	Cavalier King Charles Spaniel
952	-0.0471855	-0.0156756	-0.0254963	Cavalier King Charles Spaniel
27116	-0.0450617	-0.0343956	0.114846	American Cocker Spaniel
09007	-0.0461718	-0.0624972	0.123802	American Cocker Spaniel
12453	-0.0404784	-0.0731801	0.143033	American Cocker Spaniel
09030	-0.0425075	-0.0691684	0.119977	American Cocker Spaniel
09032	-0.0457837	-0.0700025	0.123108	American Cocker Spaniel
09110	-0.0452144	-0.0779611	0.11548	American Cocker Spaniel
12451	-0.0499338	-0.0652784	0.106698	American Cocker Spaniel
09991	-0.0418631	-0.0888201	0.14017	American Cocker Spaniel
12452	-0.0404948	-0.058977	0.11264	American Cocker Spaniel
11414	-0.0431478	-0.0593147	0.139841	American Cocker Spaniel
27194	-0.0405209	-0.0185007	0.0690279	Field Spaniel
27191	-0.046794	-0.0190811	0.0539143	Field Spaniel
27554	-0.044451	-0.00626912	0.0478775	Field Spaniel
28377	-0.04288	-0.0230958	0.0387931	Field Spaniel
27591	-0.0458606	-0.026379	0.0745892	English Cocker Spaniel
28369	-0.0483087	0.00358291	0.0618292	English Cocker Spaniel
28380	-0.0416187	-0.00855968	0.0897527	English Cocker Spaniel
28473	-0.0503318	-0.00783624	0.0417033	English Cocker Spaniel
28475	-0.0399656	0.00457623	0.053438	English Cocker Spaniel
0GT91	-0.0438555	-0.0361058	0.0634578	English Cocker Spaniel
0GT92	-0.0445856	-0.020081	0.0748213	English Cocker Spaniel
0GT93	-0.04472	-0.0434874	0.102263	English Cocker Spaniel
0GT94	-0.0423326	-0.0452023	0.0711484	English Cocker Spaniel
0GT95	-0.0412183	-0.0354688	0.0616519	English Cocker Spaniel
GT289	-0.0439733	0.00576042	0.044109	Nova Scotia Duck Tolling Retriever
GT291	-0.0436123	0.00336026	0.0325567	Nova Scotia Duck Tolling Retriever
GT292	-0.0438102	0.0316694	0.0562539	Nova Scotia Duck Tolling Retriever
GT293	-0.0409441	0.0271705	0.0317394	Nova Scotia Duck Tolling Retriever
GT294	-0.0385439	0.0422061	0.059175	Nova Scotia Duck Tolling Retriever
GT295	-0.0392433	0.00382841	0.0446922	Nova Scotia Duck Tolling Retriever
GT296	-0.0425762	0.00638917	0.036186	Nova Scotia Duck Tolling Retriever
26994	-0.0421507	0.0346284	0.0196092	Nova Scotia Duck Tolling Retriever
29586	-0.0395842	0.0183135	0.0477834	Nova Scotia Duck Tolling Retriever
29588	-0.0397898	0.0140106	0.0400029	Nova Scotia Duck Tolling Retriever
27282	-0.037469	0.0188728	-0.0291939	Curly Coated Retriever
27018	-0.0411511	0.017436	-0.0183958	Curly Coated Retriever
27336	-0.042194	0.00850998	-0.0249637	Curly Coated Retriever
27031	-0.0402609	0.0122562	-0.0332243	Curly Coated Retriever
30E02	-0.0339077	0.0203408	-0.0251385	Curly Coated Retriever
42G05	-0.0376299	-0.00382014	-0.0239234	Curly Coated Retriever
27029	-0.0384617	-0.0227722	-0.0494498	Irish Water Spaniel
27438	-0.044448	0.00402049	-0.0407535	Irish Water Spaniel
27560	-0.0435987	-0.0279213	-0.0563409	Irish Water Spaniel
28372	-0.0466327	-0.0313718	-0.0540933	Irish Water Spaniel
28373	-0.0435561	0.000537631	-0.0204195	Irish Water Spaniel
07522	-0.0378396	-0.0452385	-0.0502019	Irish Water Spaniel
07556	-0.0412477	-0.0427479	-0.0511669	Irish Water Spaniel
07569	-0.042415	-0.0116462	-0.0402359	Irish Water Spaniel
07575	-0.0442738	-0.0199824	-0.043664	Irish Water Spaniel
07761	-0.0344276	0.00620044	-0.0168131	Irish Water Spaniel
00277	-0.0395781	0.0354236	-0.0387854	Newfoundland
00018	-0.0387599	0.0651501	-0.014342	Newfoundland
21473	-0.0386654	0.0422668	-0.0341698	Newfoundland
00057	-0.0395775	0.0335481	-0.00455203	Newfoundland
07312	-0.0378332	0.0225126	-0.0229237	Newfoundland
LU1385	-0.0372253	0.0408896	-0.0162475	Newfoundland
LU1386	-0.0433835	0.0398798	-0.018127	Newfoundland
LU1387	-0.0376219	0.049417	-0.000602596	Newfoundland
LU1388	-0.0398028	0.0427125	-0.0123169	Newfoundland
LU1390	-0.0364767	0.0330247	-0.0169769	Newfoundland
011949	-0.041373	0.0831222	-0.0380564	Labrador Retriever
012019	-0.0408151	0.0415939	-0.0407546	Labrador Retriever
022113	-0.0401759	0.0537318	-0.0326127	Labrador Retriever
012997	-0.0383874	0.0665146	-0.0242018	Labrador Retriever
011121	-0.0399556	0.05979	-0.0400123	Labrador Retriever
0GT269	-0.0402782	0.0706333	-0.0452794	Labrador Retriever
0GT270	-0.0387804	0.073097	-0.0475657	Labrador Retriever
0GT271	-0.0380367	0.05939	-0.0516589	Labrador Retriever
0GT272	-0.0429195	0.0798149	-0.0462512	Labrador Retriever
GT273	-0.0340112	0.0602906	-0.0534719	Labrador Retriever
27014	-0.0418661	0.138704	-0.0567944	Golden Retriever
26997	-0.0392518	0.141802	-0.0494096	Golden Retriever
27004	-0.044738	0.155216	-0.0608063	Golden Retriever
27005	-0.0406066	0.128756	-0.0722014	Golden Retriever
07286	-0.0398414	0.154892	-0.054065	Golden Retriever
GT212	-0.0406323	0.166637	-0.0729044	Golden Retriever
GT217	-0.0414218	0.155872	-0.0420039	Golden Retriever
GT218	-0.0406323	0.166637	-0.0729044	Golden Retriever
GT219	-0.0401737	0.143917	-0.0697048	Golden Retriever
GT220	-0.0372981	0.12758	-0.0589696	Golden Retriever
24743	-0.0437122	0.132915	-0.096054	Flat Coated Retriever
27007	-0.0460889	0.1464	-0.0947639	Flat Coated Retriever
27420	-0.0420681	0.125492	-0.0910846	Flat Coated Retriever
27273	-0.0445559	0.143972	-0.0734965	Flat Coated Retriever
27140	-0.0418002	0.156667	-0.0966964	Flat Coated Retriever
27107	-0.0420708	0.136513	-0.0765445	Flat Coated Retriever
20576	-0.0462028	0.133497	-0.0902041	Flat Coated Retriever
28379	-0.044395	0.155511	-0.0807093	Flat Coated Retriever
12026	-0.0464338	0.135875	-0.113642	Flat Coated Retriever
10697	-0.0460936	0.155502	-0.0957637	Flat Coated Retriever
27381	-0.0342545	0.00509997	-0.00716298	Dalmatian
13301	-0.0344118	-0.00565078	-0.00970578	Dalmatian
27075	-0.0342584	-0.00242258	0.0204239	Dalmatian
27076	-0.0352567	0.013091	0.00311486	Dalmatian
Z4A06	-0.0328148	0.0167216	0.00225146	Dalmatian
Z4C09	-0.0316722	0.0335905	0.0159251	Dalmatian
Z5F08	-0.0368573	7.05e-05	-0.000350731	Dalmatian
Z5G10	-0.0361487	0.000743863	-0.0267572	Dalmatian
Z5H10	-0.0335456	0.0311231	-0.0151833	Dalmatian
GT407	-0.0382516	-0.195176	-0.190053	Weimeraner
GT408	-0.038047	-0.137496	-0.170946	Weimeraner
GT409	-0.0392011	-0.200757	-0.212419	Weimeraner
GT410	-0.0395617	-0.204802	-0.186684	Weimeraner
GT411	-0.0397638	-0.213238	-0.20592	Weimeraner
GT412	-0.0394621	-0.180305	-0.170061	Weimeraner
GT413	-0.0395757	-0.190217	-0.192194	Weimeraner
GT414	-0.0390451	-0.201975	-0.179094	Weimeraner
GT416	-0.0415674	-0.182297	-0.180443	Weimeraner
GT417	-0.0376388	-0.134196	-0.135438	Weimeraner
27292	-0.0310285	-0.0273098	0.0256882	Large Munstenlander
27295	-0.0285161	-0.00290779	0.000113712	Large Munstenlander
27296	-0.0326481	-0.0166666	0.000669456	Large Munstenlander
2	0.103567	-0.00847094	-0.0223709	Hungarian Short-haired Vizsla
3	0.107525	0.0324038	-0.0111131	Hungarian Short-haired Vizsla
4	0.10717	0.0111091	-0.0209786	Hungarian Short-haired Vizsla
5	0.109998	0.0329509	-0.00402019	Hungarian Short-haired Vizsla
6	0.0958138	0.0029242	0.01377	Hungarian Short-haired Vizsla
7	0.0947521	0.00423687	0.00433771	Hungarian Short-haired Vizsla
8	0.0975343	-0.00292108	-0.0333158	Hungarian Short-haired Vizsla
9	0.107062	-0.0106067	0.00123196	Hungarian Short-haired Vizsla
10	0.094509	-0.0255933	-0.0110299	Hungarian Short-haired Vizsla
11	0.105561	-0.00102661	0.00391839	Hungarian Short-haired Vizsla
12	0.105065	-0.0166052	0.00654536	Hungarian Short-haired Vizsla
13	0.107668	0.00831588	-0.00618938	Hungarian Short-haired Vizsla
14	0.105315	0.0108687	0.00348635	Hungarian Short-haired Vizsla
15	0.105698	0.0149271	0.0208991	Hungarian Short-haired Vizsla
16	0.102511	0.000557802	0.0169367	Hungarian Short-haired Vizsla
17	0.0960693	-0.00548895	0.00991704	Hungarian Short-haired Vizsla
18	0.0885712	-0.0132694	-0.0153617	Hungarian Short-haired Vizsla
19	0.115753	0.0181622	0.00778336	Hungarian Short-haired Vizsla
20	0.103084	-0.0141006	0.00388801	Hungarian Short-haired Vizsla
21	0.0954242	-0.0149962	0.00746715	Hungarian Short-haired Vizsla
22	0.0973837	0.00486341	-0.0163117	Hungarian Short-haired Vizsla
23	0.0906759	0.0364357	0.00586917	Hungarian Short-haired Vizsla
24	0.0659406	-0.00646233	-0.0404406	Hungarian Short-haired Vizsla
25	0.0882766	0.0196609	0.00149779	Hungarian Short-haired Vizsla
26	0.0925227	-0.0053745	0.0304756	Hungarian Short-haired Vizsla
27	0.107624	0.0171809	0.000812346	Hungarian Short-haired Vizsla
28	0.099182	-0.0118519	0.0181267	Hungarian Short-haired Vizsla
29	0.107139	0.00991729	0.0285887	Hungarian Short-haired Vizsla
30	0.0724663	0.0209448	-0.014365	Hungarian Short-haired Vizsla
31	0.104927	0.0128787	-0.0209651	Hungarian Short-haired Vizsla
32	0.0996747	0.0160763	-0.0118992	Hungarian Short-haired Vizsla
33	0.0893709	0.0163823	-0.00655845	Hungarian Short-haired Vizsla
34	0.104743	-0.00172519	0.00191377	Hungarian Short-haired Vizsla
35	0.0974262	-0.0284573	-0.00705794	Hungarian Short-haired Vizsla
36	0.107525	-0.0178199	-0.0121536	Hungarian Short-haired Vizsla
37	0.0935826	0.00692099	0.024012	Hungarian Short-haired Vizsla
38	0.0742602	-0.000542528	-0.0174815	Hungarian Short-haired Vizsla
39	0.0954357	-0.0181588	-0.0133668	Hungarian Short-haired Vizsla
40	0.100758	0.0278792	0.0152477	Hungarian Short-haired Vizsla
41	0.102508	-0.0122347	0.0463624	Hungarian Short-haired Vizsla
42	0.0936896	-0.0181578	0.0200019	Hungarian Short-haired Vizsla
43	0.104245	0.015181	0.0335093	Hungarian Short-haired Vizsla
44	0.0965576	-0.00680659	-0.0283544	Hungarian Short-haired Vizsla
45	0.0980038	-0.019203	0.00387533	Hungarian Short-haired Vizsla
46	0.108116	0.00672552	0.00663212	Hungarian Short-haired Vizsla
47	0.104287	0.0324751	-0.0025521	Hungarian Short-haired Vizsla
48	0.100592	-0.0116523	0.022293	Hungarian Short-haired Vizsla
49	0.0913033	0.00324857	-0.0131297	Hungarian Short-haired Vizsla
50	0.0875762	-0.0131349	0.00899458	Hungarian Short-haired Vizsla
51	0.108256	0.0210804	0.0101356	Hungarian Short-haired Vizsla
52	0.0958491	0.0434242	0.00262071	Hungarian Short-haired Vizsla
53	0.0939701	0.0238681	-0.0112573	Hungarian Short-haired Vizsla
54	0.0965482	0.0119382	0.00543679	Hungarian Short-haired Vizsla
55	0.104998	0.00391638	0.0286719	Hungarian Short-haired Vizsla
56	0.10876	0.000987825	-0.00229919	Hungarian Short-haired Vizsla
57	0.103714	0.0110072	-0.0157232	Hungarian Short-haired Vizsla
58	0.101067	-0.00324806	0.00437416	Hungarian Short-haired Vizsla
59	0.0978577	-0.0154338	-0.00687505	Hungarian Short-haired Vizsla
60	0.0940605	0.0192285	0.00999611	Hungarian Short-haired Vizsla
61	0.0990478	-0.0106348	0.0150944	Hungarian Short-haired Vizsla
62	0.105033	0.00968402	0.0081487	Hungarian Short-haired Vizsla
63	0.106766	-0.00911928	0.0109864	Hungarian Short-haired Vizsla
64	0.093404	0.00272752	0.00167626	Hungarian Short-haired Vizsla
65	0.104866	-0.00179901	-0.0174003	Hungarian Short-haired Vizsla
66	0.0981037	0.0093976	-0.0117788	Hungarian Short-haired Vizsla
67	0.113553	-0.000868047	-0.00717295	Hungarian Short-haired Vizsla
68	0.0806194	-0.0586256	0.0113572	Hungarian Short-haired Vizsla
69	0.0961135	-0.0345781	0.00994016	Hungarian Short-haired Vizsla
70	0.0975339	0.00577497	0.00648129	Hungarian Short-haired Vizsla
71	0.102252	0.00560308	0.041543	Hungarian Short-haired Vizsla
27073	0.0261356	-0.0364112	-0.00948761	Vizsla
26998	0.0385112	0.00836388	0.0346641	Vizsla
27015	0.0396549	-0.0370928	-0.0359078	Vizsla
27571	0.0310004	-0.0419505	0.0158319	Vizsla
28366	0.0351541	-0.0110499	0.00298532	Vizsla
28367	0.0314039	-0.0289415	-0.0189579	Vizsla
27051	0.0252162	-0.0175652	-0.0198555	Vizsla
2	0.0402813	0.0160497	-0.0467521	Hungarian Wire-haired Vizsla
3	0.0311887	-0.00466302	-0.0399645	Hungarian Wire-haired Vizsla
4	0.0384394	0.00673661	-0.0450177	Hungarian Wire-haired Vizsla
5	0.0433546	-0.0158865	-0.0399949	Hungarian Wire-haired Vizsla
1	0.0462297	0.017811	-0.0488753	Hungarian Wire-haired Vizsla
6	0.0376953	-0.0269273	-0.0719938	Hungarian Wire-haired Vizsla
27039	-0.0289585	0.00184699	0.0193637	Wirehaired Pointing Griffon
27001	-0.0317398	-0.012204	-0.0096133	Wirehaired Pointing Griffon
27012	-0.0327977	0.00106871	-0.00539719	Wirehaired Pointing Griffon
27016	-0.0325111	0.00947594	0.0182645	Wirehaired Pointing Griffon
27013	-0.0295943	0.0134876	0.0252655	Wirehaired Pointing Griffon
27017	-0.0384913	0.0024493	-0.0013839	Wirehaired Pointing Griffon
16E05	-0.0299321	-0.00667399	-0.0182344	German Wirehaired Pointer
17B10	-0.0248222	-0.0274057	0.0124089	German Wirehaired Pointer
13151	-0.0310997	-0.0391231	-0.0195148	German Shorthaired Pointer
15392	-0.0293489	-0.0347476	-0.00193415	German Shorthaired Pointer
15394	-0.0299032	-0.0316112	0.0195676	German Shorthaired Pointer
27023	-0.027225	-0.0606314	-0.0374089	German Shorthaired Pointer
28771	-0.0292678	-0.0605642	-0.0209137	German Shorthaired Pointer
29548	-0.0265644	-0.0524773	-0.0132065	German Shorthaired Pointer
29549	-0.0269745	-0.0778021	-0.0314855	German Shorthaired Pointer
29550	-0.0281127	-0.0434709	-0.0316367	German Shorthaired Pointer
29551	-0.0314578	-0.063531	-0.0234943	German Shorthaired Pointer
03069	-0.0347339	-0.0560772	-0.0392737	German Shorthaired Pointer
16E03	-0.0254139	-0.0441271	0.0232652	Spinone Italiano
17A07	-0.0272796	-0.0166014	0.0221927	Spinone Italiano
12727	-0.0334175	0.00384776	0.0190334	Brittany
13150	-0.0298715	-0.011352	0.0153292	Brittany
27117	-0.0323158	-0.00255967	0.0278358	Brittany
27137	-0.0320968	0.0227219	0.0328048	Brittany
28919	-0.0348685	0.0221827	0.012054	Brittany
0GT81	-0.0310412	-0.0331846	0.00488485	Brittany
0GT82	-0.0324901	-0.0335494	0.0178766	Brittany
0GT83	-0.0324533	0.0375755	0.0316013	Brittany
0GT84	-0.0365977	-0.000343781	0.0340049	Brittany
0GT85	-0.0268487	-0.030258	0.000400429	Brittany
27002	-0.0340307	-0.00274815	0.13195	Irish Setter
27022	-0.034826	0.0113426	0.125729	Irish Setter
27450	-0.0357542	-0.0109985	0.130289	Irish Setter
13A10	-0.0338972	-0.0182682	0.104843	Irish Setter
13H10	-0.038009	-0.0140544	0.12292	Irish Setter
15B10	-0.0376097	0.00185876	0.120149	Irish Setter
15F10	-0.0368717	0.00287455	0.123496	Irish Setter
15A12	-0.0393674	-0.00469088	0.105926	Irish Setter
15E12	-0.0334751	0.00742681	0.108809	Irish Setter
GT161	-0.0324999	-0.0253233	0.0587744	English setter
GT162	-0.0326783	-0.0118867	0.0495944	English setter
GT163	-0.0357208	-0.00438439	0.0119698	English setter
GT164	-0.0388666	-0.00836814	0.0464328	English setter
GT165	-0.0334823	0.00617628	0.0310056	English setter
GT166	-0.0360311	-0.0161981	0.0716191	English setter
GT167	-0.0341823	-0.0188058	0.0419511	English setter
GT168	-0.0381988	-0.0262468	0.068052	English setter
GT169	-0.0325383	-0.0313761	0.0737359	English setter
GT170	-0.0320967	-0.0420717	0.0430268	English setter
LU606	-0.0377828	0.0194256	0.0604846	Gordon Setter
LU607	-0.0322969	-0.000860087	0.0352365	Gordon Setter
LU610	-0.0333633	0.0356067	0.0395087	Gordon Setter
LU613	-0.0341275	0.0206482	0.0574891	Gordon Setter
LU615	-0.0326469	0.0244707	0.0334434	Gordon Setter
LU616	-0.0374993	0.0182437	0.0502974	Gordon Setter
LU619	-0.0348472	0.00264793	0.0528033	Gordon Setter
LU625	-0.0363222	0.0187082	0.0681534	Gordon Setter
26995	-0.0354154	0.00868907	0.0259829	Gordon Setter
28456	-0.0378001	0.0165499	0.0317573	Gordon Setter
