# Supplementary material for: Balancing at the Borderline of a Breed: A Case Study of the Hungarian Short-Haired Vizsla Dog Breed, Definition of the Breed Profile Using Simple SNP-Based Methods
Source: Genes (Basel). 2022 Nov 3;13(11):2022. doi: 10.3390/genes13112022 (PMC9690546; doi:10.3390/genes13112022)
Supplement: Supplementary file 1 [file genes-13-02022-s001.zip › sorszammal_Supplementary Table S3 PCA_dist IBS-cent matrixesSideBySide 2-70.xlsx]

## Sheet: Supplementary Table S3
	Supplementary Table S3					Results of PCA-distance (left) and IBS-central (right). Selection of starting number of the reference population (RP) in PCA-distance (left) and IBS-central (right) methods start from 2 individual and grow by 2 individuals per step. Blue marking denotes the nearest animal to the median of the RP (left) and the actual central animal that has the most similar genetic composition to all other specim…
						The first animal in the analysis is a dog from a genetically closest breed, to the breed of interest. In our case, HWV1 defines the outer border of the HSV breed. We added 2 individuals to RP in each assignment step. The smallest value of an animal at a particular step fluctuates strongly during the PCA-distance calculation. The fluctuation is flattened in the IBS-central method. In the PCA-dista…
	0.6					Values in cells B3 and AM3 can be adjusted to highlight those cell, which are higher than that.																																0.4
PCA-distance		0.101535	0.211	0.115	0.137	0.161	0.17	0.141	0.128	0.018	0.062	0.05	0.053	0.053	0.055	0.025	0.024	0.062	0.041	0.047	0.048	0.064	0.047	0.062	0.06	0.048	0.029	0.019	0.032	0.026	0.027	0.043	0.024	0.05	0.079	0.074		IBS-central
		2	4	6	8	10	12	14	16	18	20	22	24	26	26	30	32	34	36	38	40	42	44	46	48	50	52	54	56	58	60	62	64	66	68	70			2	4	6	8	10	12	14	16	18	20	22
	HWV1	0.101535	1	1	1	1	1	1	1	1	1	1	0.991	1	1	1	1	1	1	1	1	1	1	1	1	1	1	1	1	1	1	1	1	1	1	1		HWV1	1	1	1	1	1	1	1	1	1	1	1
	HSV2	0.386632	0.81	0.426	0.47	0.51	0.185	0.341	0.222	0.145	0.219	0.079	0.089	0.053	0.068	0.025	0.038	0.062	0.041	0.062	0.07	0.103	0.101	0.097	0.105	0.098	0.141	0.154	0.215	0.22	0.193	0.207	0.205	0.189	0.129	0.137		HSV2	0	0.238672	0.212428	0.0665391	0.0695442	0.0423896	0.054816	0.0629611	0.0564683	0.075742	0.0791879
	HSV3	1	0.211	0.511	0.405	0.37	0.571	0.421	0.487	0.511	0.554	0.527	0.497	0.353	0.336	0.336	0.143	0.134	0.134	0.178	0.204	0.189	0.216	0.219	0.237	0.213	0.25	0.253	0.267	0.291	0.292	0.326	0.317	0.31	0.341	0.342		HSV3	0.0613546	0.006283	0.0890613	0.0515959	0.000377269	0.0282398	0.0432864	0.0681787	0.0388558	0.065263	0.0580628
	HSV4		0.987	0.115	0.137	0.161	0.272	0.141	0.171	0.236	0.215	0.225	0.212	0.291	0.296	0.307	0.16	0.079	0.077	0.047	0.07	0.064	0.047	0.063	0.061	0.062	0.029	0.019	0.033	0.037	0.027	0.043	0.039	0.05	0.208	0.214		HSV4		0	0	0.00927908	0	0.000855915	0.0236166	0.023975	0.00319217	0	0
	HSV5		0.36	0.528	0.565	0.416	0.507	0.368	0.334	0.491	0.506	0.465	0.467	0.317	0.297	0.323	0.132	0.124	0.112	0.17	0.178	0.151	0.166	0.18	0.197	0.18	0.185	0.186	0.192	0.214	0.206	0.236	0.255	0.258	0.304	0.306		HSV5		0.0573012	0.0785073	0.0768656	0.0344866	0.0418372	0.058084	0.0601541	0	0.0169855	0.0237621
	HSV6			0.982	0.384	0.219	0.322	0.249	0.28	0.268	0.169	0.208	0.157	0.09	0.142	0.094	0.145	0.225	0.243	0.252	0.215	0.244	0.225	0.198	0.172	0.178	0.172	0.163	0.174	0.169	0.198	0.193	0.196	0.206	0.283	0.266		HSV6			0.204566	0.204257	0.197114	0.182015	0.190559	0.176833	0.167742	0.171483	0.174715
	HSV7			0.47	0.278	0.288	0.2	0.264	0.187	0.138	0.09	0.164	0.062	0.086	0.099	0.121	0.135	0.161	0.19	0.229	0.252	0.258	0.27	0.261	0.251	0.233	0.204	0.184	0.169	0.178	0.193	0.179	0.168	0.188	0.089	0.091		HSV7			0.206153	0.189941	0.180637	0.158462	0.165486	0.162637	0.1638	0.166547	0.178634
	HSV8				0.928	0.648	0.478	0.513	0.518	0.496	0.478	0.396	0.197	0.309	0.352	0.307	0.292	0.217	0.153	0.132	0.19	0.233	0.218	0.2	0.206	0.206	0.216	0.25	0.243	0.313	0.321	0.31	0.254	0.262	0.278	0.276		HSV8				0.27172	0.230475	0.209837	0.214788	0.221346	0.217893	0.221844	0.221652
	HSV9				0.364	0.437	0.17	0.294	0.128	0.018	0.062	0.077	0.064	0.059	0.055	0.059	0.067	0.079	0.07	0.057	0.048	0.08	0.081	0.072	0.077	0.074	0.105	0.114	0.208	0.21	0.176	0.19	0.186	0.169	0.121	0.135		HSV9				0	0.0166591	0	0	0	0.00174537	0.0132164	0.0114494
	HSV10					0.598	0.456	0.501	0.445	0.423	0.452	0.373	0.137	0.236	0.316	0.243	0.254	0.167	0.131	0.178	0.163	0.204	0.207	0.147	0.158	0.158	0.179	0.195	0.182	0.182	0.199	0.19	0.16	0.185	0.196	0.194		HSV10					0.161131	0.143916	0.15887	0.155931	0.148939	0.170039	0.17205
	HSV11					0.543	0.604	0.464	0.497	0.466	0.441	0.436	0.423	0.371	0.379	0.361	0.242	0.201	0.212	0.285	0.291	0.245	0.245	0.26	0.337	0.323	0.32	0.317	0.332	0.336	0.322	0.335	0.337	0.354	0.407	0.413		HSV11					0.146385	0.142171	0.148845	0.153687	0.149064	0.146224	0.159715
	HSV12						0.59	0.671	0.54	0.483	0.439	0.444	0.186	0.223	0.3	0.143	0.066	0.225	0.228	0.208	0.217	0.194	0.192	0.162	0.144	0.145	0.148	0.147	0.148	0.151	0.175	0.166	0.156	0.196	0.22	0.222		HSV12						0.242204	0.241043	0.226284	0.230306	0.20592	0.212927
	HSV13						0.214	0.252	0.271	0.259	0.26	0.228	0.053	0.131	0.177	0.117	0.144	0.131	0.11	0.106	0.175	0.208	0.203	0.23	0.231	0.228	0.233	0.244	0.235	0.238	0.242	0.246	0.218	0.222	0.207	0.208		HSV13						0.026157	0.0361725	0.0442233	0.0265749	0.035228	0.0252041
	HSV14							0.178	0.155	0.127	0.146	0.05	0.132	0.169	0.164	0.139	0.167	0.198	0.185	0.154	0.161	0.185	0.175	0.145	0.147	0.15	0.113	0.116	0.109	0.106	0.117	0.118	0.1	0.139	0.079	0.074		HSV14							0.0169355	0.0160294	0.0155677	0.019413	0.0251252
	HSV15							0.172	0.13	0.197	0.186	0.225	0.198	0.124	0.113	0.15	0.16	0.169	0.166	0.178	0.137	0.136	0.123	0.117	0.116	0.122	0.115	0.114	0.121	0.13	0.128	0.133	0.127	0.154	0.125	0.126		HSV15							0.0186103	0.025593	0.0265142	0.0254608	0.0375847
	HSV16								0.385	0.315	0.172	0.246	0.129	0.145	0.188	0.076	0.04	0.109	0.12	0.127	0.188	0.177	0.17	0.12	0.117	0.111	0.105	0.11	0.131	0.138	0.193	0.173	0.166	0.196	0.18	0.175		HSV16								0.130137	0.111772	0.112685	0.127003
	HSV17								0.374	0.228	0.108	0.093	0.115	0.195	0.223	0.158	0.152	0.065	0.066	0.086	0.05	0.107	0.119	0.067	0.099	0.095	0.099	0.101	0.086	0.092	0.115	0.082	0.072	0.112	0.133	0.128		HSV17								0.202214	0.188437	0.197541	0.197914
	HSV18									0.25	0.292	0.291	0.246	0.272	0.291	0.265	0.24	0.23	0.241	0.246	0.263	0.283	0.283	0.267	0.268	0.261	0.278	0.288	0.308	0.323	0.347	0.34	0.328	0.341	0.357	0.356		HSV18									0.228372	0.239486	0.240594
	HSV19									0.468	0.472	0.437	0.451	0.339	0.329	0.352	0.163	0.136	0.12	0.172	0.18	0.156	0.168	0.173	0.19	0.177	0.188	0.195	0.205	0.224	0.217	0.243	0.249	0.256	0.319	0.322		HSV19									0.0191977	0.0303781	0.038684
	HSV20										0.237	0.311	0.065	0.118	0.22	0.047	0.182	0.288	0.304	0.329	0.272	0.229	0.217	0.159	0.162	0.164	0.168	0.177	0.178	0.181	0.192	0.186	0.177	0.208	0.179	0.196		HSV20										0.168544	0.178217
	HSV21										0.318	0.345	0.098	0.131	0.163	0.04	0.024	0.102	0.109	0.124	0.178	0.134	0.1	0.172	0.15	0.159	0.149	0.155	0.17	0.177	0.187	0.179	0.143	0.135	0.148	0.156		HSV21										0.0940201	0.110213
	HSV22											0.355	0.15	0.157	0.198	0.177	0.251	0.194	0.199	0.314	0.416	0.42	0.421	0.457	0.455	0.442	0.437	0.433	0.404	0.411	0.385	0.398	0.366	0.34	0.287	0.32		HSV22											0.140824
	HSV23											0.352	0.343	0.226	0.23	0.252	0.248	0.226	0.254	0.253	0.206	0.189	0.185	0.187	0.18	0.187	0.283	0.289	0.333	0.341	0.3	0.308	0.295	0.272	0.292	0.276		HSV23											0.35199
	HSV24												1	0.929	0.803	0.753	0.763	0.746	0.781	0.864	0.857	0.832	0.832	0.854	0.865	0.83	0.773	0.743	0.762	0.769	0.743	0.764	0.776	0.744	0.776	0.775		HSV24
	HSV25												0.107	0.16	0.187	0.141	0.581	0.313	0.314	0.274	0.242	0.228	0.244	0.227	0.23	0.226	0.212	0.205	0.206	0.218	0.212	0.222	0.245	0.226	0.223	0.222		HSV25
	HSV26													0.43	0.516	0.284	0.311	0.382	0.397	0.453	0.397	0.348	0.352	0.353	0.33	0.327	0.324	0.299	0.326	0.328	0.305	0.334	0.355	0.339	0.382	0.361		HSV26
	HSV27													0.431	0.442	0.434	0.212	0.118	0.105	0.125	0.146	0.117	0.118	0.125	0.143	0.135	0.144	0.158	0.177	0.187	0.18	0.202	0.196	0.199	0.342	0.35		HSV27
	HSV28														0.401	0.087	0.244	0.623	0.655	0.677	0.574	0.511	0.536	0.436	0.379	0.39	0.389	0.376	0.416	0.405	0.437	0.444	0.471	0.497	0.553	0.521		HSV28
	HSV29														0.201	0.131	0.121	0.095	0.088	0.101	0.148	0.178	0.188	0.172	0.17	0.168	0.175	0.183	0.166	0.172	0.173	0.171	0.146	0.174	0.144	0.15		HSV29
	HSV30															0.608	0.624	0.607	0.632	0.722	0.711	0.683	0.691	0.723	0.736	0.719	0.694	0.686	0.697	0.703	0.663	0.698	0.708	0.677	0.673	0.671		HSV30
	HSV31															0.075	0.132	0.158	0.149	0.151	0.216	0.232	0.231	0.32	0.319	0.311	0.323	0.323	0.325	0.323	0.312	0.32	0.29	0.283	0.29	0.28		HSV31
	HSV32																0.135	0.148	0.112	0.057	0.055	0.104	0.093	0.062	0.06	0.09	0.077	0.077	0.071	0.05	0.061	0.081	0.033	0.055	0.142	0.141		HSV32
	HSV33																0.614	0.323	0.339	0.327	0.242	0.221	0.252	0.249	0.256	0.256	0.188	0.193	0.185	0.2	0.173	0.204	0.247	0.215	0.155	0.157		HSV33
	HSV34																	0.493	0.515	0.539	0.466	0.401	0.431	0.35	0.314	0.318	0.314	0.304	0.33	0.32	0.325	0.326	0.373	0.401	0.406	0.393		HSV34
	HSV35																	0.201	0.219	0.259	0.255	0.206	0.19	0.247	0.232	0.246	0.169	0.185	0.203	0.22	0.205	0.22	0.202	0.171	0.192	0.191		HSV35
	HSV36																		0.171	0.194	0.183	0.161	0.167	0.181	0.186	0.188	0.169	0.169	0.162	0.176	0.164	0.17	0.18	0.211	0.186	0.189		HSV36
	HSV37																		0.264	0.301	0.342	0.356	0.358	0.329	0.322	0.308	0.305	0.288	0.287	0.303	0.331	0.316	0.305	0.328	0.249	0.236		HSV37
	HSV38																			0.38	0.4	0.405	0.408	0.399	0.388	0.371	0.378	0.372	0.386	0.399	0.409	0.411	0.403	0.398	0.392	0.387		HSV38
	HSV39																			0.231	0.197	0.246	0.256	0.181	0.194	0.191	0.209	0.195	0.189	0.179	0.178	0.174	0.156	0.159	0.17	0.18		HSV39
	HSV40																				0.361	0.365	0.357	0.48	0.48	0.464	0.474	0.471	0.441	0.444	0.426	0.434	0.382	0.36	0.336	0.381		HSV40
	HSV41																				0.26	0.24	0.22	0.19	0.182	0.183	0.206	0.213	0.248	0.246	0.289	0.273	0.246	0.286	0.261	0.25		HSV41
	HSV42																					0.278	0.256	0.249	0.218	0.223	0.228	0.224	0.246	0.234	0.26	0.258	0.257	0.27	0.377	0.36		HSV42
	HSV43																					0.208	0.2	0.149	0.163	0.161	0.165	0.158	0.167	0.167	0.162	0.161	0.175	0.195	0.203	0.208		HSV43
	HSV44																						0.145	0.072	0.062	0.095	0.054	0.074	0.083	0.075	0.09	0.065	0.089	0.121	0.104	0.088		HSV44
	HSV45																						0.099	0.123	0.121	0.108	0.13	0.124	0.124	0.138	0.159	0.147	0.125	0.153	0.137	0.147		HSV45
	HSV46																							0.173	0.178	0.187	0.186	0.187	0.187	0.183	0.182	0.176	0.168	0.21	0.19	0.187		HSV46
	HSV47																							0.419	0.424	0.411	0.423	0.424	0.409	0.403	0.385	0.395	0.361	0.349	0.341	0.348		HSV47
	HSV48																								0.401	0.396	0.392	0.393	0.409	0.409	0.4	0.409	0.411	0.441	0.458	0.466		HSV48
	HSV49																								0.199	0.197	0.191	0.191	0.192	0.198	0.207	0.207	0.198	0.204	0.215	0.215		HSV49
	HSV50																									0.177	0.229	0.235	0.247	0.244	0.214	0.223	0.233	0.201	0.226	0.223		HSV50
	HSV51																									0.048	0.047	0.042	0.032	0.026	0.033	0.051	0.024	0.05	0.104	0.109		HSV51
	HSV52																										0.302	0.308	0.366	0.373	0.322	0.337	0.317	0.292	0.293	0.283		HSV52
	HSV53																										0.386	0.335	0.329	0.328	0.309	0.321	0.332	0.304	0.333	0.334		HSV53
	HSV54																											0.246	0.246	0.245	0.267	0.255	0.217	0.238	0.251	0.254		HSV54
	HSV55																											0.114	0.119	0.118	0.135	0.118	0.102	0.153	0.115	0.119		HSV55
	HSV56																												0.119	0.126	0.13	0.125	0.115	0.158	0.138	0.141		HSV56
	HSV57																												0.304	0.311	0.284	0.301	0.312	0.298	0.271	0.283		HSV57
	HSV58																													0.204	0.23	0.218	0.212	0.233	0.185	0.167		HSV58
	HSV59																													0.285	0.292	0.278	0.231	0.243	0.256	0.251		HSV59
	HSV60																														0.105	0.132	0.137	0.118	0.198	0.201		HSV60
	HSV61																														0.148	0.129	0.105	0.149	0.205	0.189		HSV61
	HSV62																															0.099	0.085	0.104	0.118	0.103		HSV62
	HSV63																															0.163	0.15	0.18	0.198	0.193		HSV63
	HSV64																																0.287	0.295	0.333	0.322		HSV64
	HSV65																																0.237	0.247	0.186	0.185		HSV65
	HSV66																																	0.216	0.234	0.234		HSV66
	HSV67																																	0.246	0.218	0.216		HSV67
	HSV68																																		0.635	0.603		HSV68
	HSV69																																		0.419	0.406		HSV69
	HSV70																																			0.3		HSV70
	HSV71																																			0.148		HSV71
[truncated: 24 more columns]
