# Supplementary material for: Balancing at the Borderline of a Breed: A Case Study of the Hungarian Short-Haired Vizsla Dog Breed, Definition of the Breed Profile Using Simple SNP-Based Methods
Source: Genes (Basel). 2022 Nov 3;13(11):2022. doi: 10.3390/genes13112022 (PMC9690546; doi:10.3390/genes13112022)
Supplement: Supplementary file 1 [file genes-13-02022-s001.zip › sorszammal_Supplementary Table S4 orderedDistances.xlsx]

## Sheet: Supplementary Table S4
Supplementary Table S4 Ordered and colour-coded results of PCA-distance (A) and IBS-central methods (B) on Hungarian Short-haired Vizsla (HSV). Animal IDs and their standardised values are coloured; 0-0.2 values in deep green, 0.2-0.4 in green, 0.4-0.6 in neon green, and 0.6-0.8 in orange. Red is for the Hungarian Wire-haired Vizsla (HWV) animal at the value of 1. A graphical representation of th…
Supplementary Table S4A starts with the HSV14 animal with the lowest value of 0.074 and
Supplementary Table S4B starts with the central animal, HSV51. The maximal value (1) in both tables is held by the HWV1 individual. In the IBS-central animal approach, all four individuals (HSV24, HSV30, HSV38, and HSV68), the most protruding ones in previous admixture (Figure 1) and PCA analyses (Figures 2 & 3) are located closest to the HWV.
	A) PCA-distance			B) IBS-central
	ID	distance to median		ID	distance to central animal
	HSV14	0.074		HSV51	0
	HSV44	0.088		HSV67	0.0114813
	HSV7	0.091		HSV4	0.0169175
	HSV62	0.103		HSV14	0.033664
	HSV51	0.109		HSV13	0.0354058
	HSV55	0.119		HSV9	0.0532697
	HSV15	0.126		HSV56	0.0627304
	HSV17	0.128		HSV47	0.072045
	HSV9	0.135		HSV15	0.0738749
	HSV2	0.137		HSV21	0.081314
	HSV32	0.141		HSV5	0.0813983
	HSV56	0.141		HSV62	0.0878687
	HSV45	0.147		HSV3	0.0937373
	HSV71	0.148		HSV19	0.0954252
	HSV29	0.15		HSV45	0.0971393
	HSV21	0.156		HSV43	0.102911
	HSV33	0.157		HSV36	0.105546
	HSV58	0.167		HSV31	0.106196
	HSV16	0.175		HSV22	0.112356
	HSV39	0.18		HSV46	0.112759
	HSV65	0.185		HSV66	0.113251
	HSV46	0.187		HSV40	0.114433
	HSV36	0.189		HSV57	0.116027
	HSV61	0.189		HSV2	0.118462
	HSV35	0.191		HSV55	0.118747
	HSV63	0.193		HSV16	0.123299
	HSV10	0.194		HSV44	0.124181
	HSV20	0.196		HSV63	0.127471
	HSV60	0.201		HSV70	0.137864
	HSV13	0.208		HSV34	0.140317
	HSV43	0.208		HSV58	0.142282
	HSV4	0.214		HSV27	0.142775
	HSV49	0.215		HSV29	0.145159
	HSV67	0.216		HSV65	0.149847
	HSV12	0.222		HSV39	0.158606
	HSV25	0.222		HSV60	0.167904
	HSV50	0.223		HSV71	0.171573
	HSV66	0.234		HSV32	0.174703
	HSV37	0.236		HSV61	0.175075
	HSV41	0.25		HSV10	0.179587
	HSV59	0.251		HSV11	0.180348
	HSV54	0.254		HSV7	0.180944
	HSV6	0.266		HSV20	0.18125
	HSV8	0.276		HSV12	0.188811
	HSV23	0.276		HSV37	0.194437
	HSV31	0.28		HSV59	0.194774
	HSV52	0.283		HSV17	0.196063
	HSV57	0.283		HSV6	0.197861
	HSV70	0.3		HSV41	0.202803
	HSV5	0.306		HSV42	0.209538
	HSV22	0.32		HSV49	0.209746
	HSV19	0.322		HSV52	0.223354
	HSV64	0.322		HSV8	0.228278
	HSV53	0.334		HSV35	0.229124
	HSV3	0.342		HSV25	0.23045
	HSV47	0.348		HSV48	0.23081
	HSV27	0.35		HSV53	0.231662
	HSV18	0.356		HSV54	0.233114
	HSV42	0.36		HSV18	0.244668
	HSV26	0.361		HSV64	0.248965
	HSV40	0.381		HSV33	0.261869
	HSV38	0.387		HSV69	0.268432
	HSV34	0.393		HSV28	0.270461
	HSV69	0.406		HSV50	0.279387
	HSV11	0.413		HSV26	0.285936
	HSV48	0.466		HSV23	0.372657
	HSV28	0.521		HSV38	0.405365
	HSV68	0.603		HSV30	0.450699
	HSV30	0.671		HSV68	0.467995
	HSV24	0.775		HSV24	0.622335
	HWV1	1		HWV1	1
