# Supplementary material for: Balancing at the Borderline of a Breed: A Case Study of the Hungarian Short-Haired Vizsla Dog Breed, Definition of the Breed Profile Using Simple SNP-Based Methods
Source: Genes (Basel). 2022 Nov 3;13(11):2022. doi: 10.3390/genes13112022 (PMC9690546; doi:10.3390/genes13112022)
Supplement: Supplementary file 1 [file genes-13-02022-s001.zip › SupplementaryTable S1 924SNP_withSequences.xlsx]

## Sheet: Supplementary Table1 924loci
Supplementary Table S1 List of 924 HSV-enhanced SNPs with Fst values higher than or equal to 0.4. SNPs are not in linkage disequilibrium. This HSV-enhanced set was used in GeneClass2 software, PCA, PCA-distance, and IBS-central methods.
SNP name	Chromosome	Position	SNPsite & surrounding sequences
BICF2P211382	1	4227095	ATAGTAGTAGCGGTCGATGGCGTCGGCCTGCTTGATGGGGGTGGCAGGGTAGACCGGCTT[C/G]TCCAGCATGCTGTTGCTGATTTTGTACAGCATGGCCAGCGGGTCCAGCGAGGGGCTCACG	ATAGTAGTAGCGGTCGATGGCGTCGGCCTGCTTGATGGGGGTGGCAGGGTAGACCGGCTT[C/G]TCCAGCATGCTGTTGCTGATTTTGTACAGCATGGCCAGCGGGTCCAGCGAGGGGCTCACG
BICF2P649174	1	7740189	TATCAGAATGGTTTGCCCACTCTCCAGAAAGAGTGTGCTCAAATGCTCATGTTCATGCAA[T/C]AGTTGAGGGTGACTGTCTCTTCAAATTGCTCTCAGATGGATGTTTTGGCTCACCTCATTT	AAATGAGGTGAGCCAAAACATCCATCTGAGAGCAATTTGAAGAGACAGTCACCCTCAACT[A/G]TTGCATGAACATGAGCATTTGAGCACACTCTTTCTGGAGAGTGGGCAAACCATTCTGATA
BICF2S23013314	1	11875141	TATTCATTTGAATTACCTGCATTGTATGATAGCAAACAGTGAGAAAACATACCTTATTTT[C/G]CTTGTATGTATTTCATTACTGCTTGAAGAAGTAAGTCTAGGGACATGGATAGCTATAGGA	TATTCATTTGAATTACCTGCATTGTATGATAGCAAACAGTGAGAAAACATACCTTATTTT[C/G]CTTGTATGTATTTCATTACTGCTTGAAGAAGTAAGTCTAGGGACATGGATAGCTATAGGA
BICF2P1384375	1	12863961	CAGAACTCTAGTTGGCTTCACTTTGATACCAGAGCCAGTTTAGATGTTTGGCACTAACTA[T/C]CATCTGTTGTGTTTAAGTTGCCTCTTATTATGTAACAGTAGGATGAATGAGGCATGGATA	TATCCATGCCTCATTCATCCTACTGTTACATAATAAGAGGCAACTTAAACACAACAGATG[A/G]TAGTTAGTGCCAAACATCTAAACTGGCTCTGGTATCAAAGTGAAGCCAACTAGAGTTCTG
TIGRP2P15677_rs8806610	1	13044677	GTCTTATAAATTCAAGTGACATTTGCATCACCCTCTGTCATAYCCAGGTATCACCATCCT[A/G]AAACCAATCTGTCTTACAATCACTTATGTAGCTTTTCCTCTAAGTATATAGCACTTTATA	GTCTTATAAATTCAAGTGACATTTGCATCACCCTCTGTCATAYCCAGGTATCACCATCCT[A/G]AAACCAATCTGTCTTACAATCACTTATGTAGCTTTTCCTCTAAGTATATAGCACTTTATA
BICF2G630712167	1	15266342	TAGACTGTTTCCATTGTAAAATGTCTCCTACCCGAAACCTGTGGCTAAAATTGTCTTGCT[T/C]TCAAGCCATGTTCTTCTGAACCTGGTTTTTGTTTTTTAAGTGTTATRTAATTACATAATT	AATTATGTAATTAYATAACACTTAAAAAACAAAAACCAGGTTCAGAAGAACATGGCTTGA[A/G]AGCAAGACAATTTTAGCCACAGGTTTCGGGTAGGAGACATTTTACAATGGAAACAGTCTA
BICF2G630713087	1	16231036	CTGGCCGACTTGAATGAATGGTGCTACCATTAAGAAGTGGAAAGATGGAATCAGACCTTA[T/C]GGAAAGATGACAAATTAAGTTTTGGTTTTATTGATACAGACAAACTGARGTCCCTCAGAT	ATCTGAGGGACYTCAGTTTGTCTGTATCAATAAAACCAAAACTTAATTTGTCATCTTTCC[A/G]TAAGGTCTGATTCCATCTTTCCACTTCTTAATGGTAGCACCATTCATTCAAGTCGGCCAG
TIGRP2P16416_rs8992752	1	16968037	CATCAAGATTCCACACGGGGCCTGCTCTTTGTTTCCAGATACAGTAAGAGCCTCAGCAAA[T/C]GAATCTCTGGAAATAAATGGTCTGGTTGTAAGTTTTCCACGTGATCTGATTCCAGCTCTG	CAGAGCTGGAATCAGATCACGTGGAAAACTTACAACCAGACCATTTATTTCCAGAGATTC[A/G]TTTGCTGAGGCTCTTACTGTATCTGGAAACAAAGAGCAGGCCCCGTGTGGAATCTTGATG
BICF2P864404	1	17557024	GCTCCCCTCCTCGGCCCTCTGTGTCCTGACTTCAGTGTATGTTCCAGATATTACGGAGAG[A/G]ACTGCGCGCTTCTGGCATATGTGGGGATGGGCCACATGGTCTCAAGAGTGGGGACAGTCG	GCTCCCCTCCTCGGCCCTCTGTGTCCTGACTTCAGTGTATGTTCCAGATATTACGGAGAG[A/G]ACTGCGCGCTTCTGGCATATGTGGGGATGGGCCACATGGTCTCAAGAGTGGGGACAGTCG
BICF2G630714624	1	18322316	CAAGGTTATCTTGAAAAGCTGAGTTTGTAACTACAGTATTTTTATGTGATACATGTCGCT[T/C]GATAGATGTCACTAAAATAGAGGTGTGGGAAAGTAATTATGATTTCTTTTGTACTGTGGT	ACCACAGTACAAAAGAAATCATAATTACTTTCCCACACCTCTATTTTAGTGACATCTATC[A/G]AGCGACATGTATCACATAAAAATACTGTAGTTACAAACTCAGCTTTTCAAGATAACCTTG
TIGRP2P18839_rs9045635	1	26964727	GTTCTGCTTGAATGAGTGAATACAGAGGTAGTTAAAGGATAACCGTTACAGACTCATTAC[T/C]GAACTTGACATGTGACATTGGACAAATTCTTTCCATCTGCTTTCATGAAGAGATACTAGT	ACTAGTATCTCTTCATGAAAGCAGATGGAAAGAATTTGTCCAATGTCACATGTCAAGTTC[A/G]GTAATGAGTCTGTAACGGTTATCCTTTAACTACCTCTGTATTCACTCATTCAAGCAGAAC
BICF2P204560	1	29654865	CAAAATTTAAATGTATCCACCTGCCCAGCACTAGTGATTTACTCCAATACTGACTCCCCT[A/C]AACATTTATTTATGTGATTTTTCTTACCAACACCTATGATCCATAAGTCCTGCCTGAGTG	CAAAATTTAAATGTATCCACCTGCCCAGCACTAGTGATTTACTCCAATACTGACTCCCCT[A/C]AACATTTATTTATGTGATTTTTCTTACCAACACCTATGATCCATAAGTCCTGCCTGAGTG
BICF2G630717236	1	31113165	CAGCCCACAATAATAAAAGGAGAAAATAATGTCAGTTCTCAGTGATTGGCTGGGACGACC[A/G]GAAAGGGCTCCATGTTCCRTCTACTTCAGCGAATCAAAGCTGTACACGTGGTCCCGTGTC	CAGCCCACAATAATAAAAGGAGAAAATAATGTCAGTTCTCAGTGATTGGCTGGGACGACC[A/G]GAAAGGGCTCCATGTTCCRTCTACTTCAGCGAATCAAAGCTGTACACGTGGTCCCGTGTC
BICF2G630722355	1	38208660	ATGCATATTCCCTTTGCTCTTCTTAATAAAGTATAAAGTGATGTGGTAATTTGATAATCG[A/G]CTCAGTGCTCCTGCCTACAGAGTGTGGGTTCTGAGAGAAATGGAAAAAGCAAGTGCAGCC	ATGCATATTCCCTTTGCTCTTCTTAATAAAGTATAAAGTGATGTGGTAATTTGATAATCG[A/G]CTCAGTGCTCCTGCCTACAGAGTGTGGGTTCTGAGAGAAATGGAAAAAGCAAGTGCAGCC
BICF2G630722718	1	38495769	TCCTTCCTCGTAGACCTCAAGTTTCATAACTCAAGAGTGCCACCACCCAGAGACAAATAG[A/G]AAAAATAATTCTCTGTTACATCTTGCCTGTCACCTTTCCATCCCTGGTCATATCTACTTT	TCCTTCCTCGTAGACCTCAAGTTTCATAACTCAAGAGTGCCACCACCCAGAGACAAATAG[A/G]AAAAATAATTCTCTGTTACATCTTGCCTGTCACCTTTCCATCCCTGGTCATATCTACTTT
BICF2S23535209	1	38638159	TACCTTCCGTGAAATTATAAACAATATTTCTTATTGACTGTAAAATGTAGACACCAAACC[T/C]AGAAGTCTTTGCTCCTGAAATGCTGCTCCTATTAGAAAACTGTTTTTTTAAACCCAGAGG	CCTCTGGGTTTAAAAAAACAGTTTTCTAATAGGAGCAGCATTTCAGGAGCAAAGACTTCT[A/G]GGTTTGGTGTCTACATTTTACAGTCAATAAGAAATATTGTTTATAATTTCACGGAAGGTA
BICF2P888160	1	42295786	TTTCTTTGCTTTTATACCATAGTAGAGAATCCGTTTCTTAATGTGTTTACATGATTTACC[A/G]CTCTTCACTGCCACTAACTCCAAGATCCATCAAGACTTTATCATTGGAAAGTAATATGCA	TTTCTTTGCTTTTATACCATAGTAGAGAATCCGTTTCTTAATGTGTTTACATGATTTACC[A/G]CTCTTCACTGCCACTAACTCCAAGATCCATCAAGACTTTATCATTGGAAAGTAATATGCA
BICF2S24110808	1	42778905	GCACTTAATGTAACCTTCAGCCGAGGTAGGTCTTTCTCCCACACCAATTCTCAAAGTCAC[T/C]GCTGATTGTTGTAATGCCTTCCACCCCCAGGCCTCTCCCGTTCCAGTTTTAATTTAAATA	TATTTAAATTAAAACTGGAACGGGAGAGGCCTGGGGGTGGAAGGCATTACAACAATCAGC[A/G]GTGACTTTGAGAATTGGTGTGGGAGAAAGACCTACCTCGGCTGAAGGTTACATTAAGTGC
BICF2P237057	1	43069750	GGGGTGTGTTGGAAACCAAAGAAGACCCTGAACTTCCCTAATACAGGAGCATATTGCTTC[A/G]TCTTGCTAGGGTCAGGCACCATTCCTGACAAACTATGGGTTGAATTGTATTGAAGCATCT	GGGGTGTGTTGGAAACCAAAGAAGACCCTGAACTTCCCTAATACAGGAGCATATTGCTTC[A/G]TCTTGCTAGGGTCAGGCACCATTCCTGACAAACTATGGGTTGAATTGTATTGAAGCATCT
BICF2S23746077	1	44343507	CTTATCAACTCTAGATCCTACTTCTCAGCCTTGAAATTCAAAGAAGTGACCTTGCCCATT[A/G]GGTCAAAAATTGACCAATCTCTCTCAAATAGGCTTTACAAAATTATGATGCAAGCTTTGG	CTTATCAACTCTAGATCCTACTTCTCAGCCTTGAAATTCAAAGAAGTGACCTTGCCCATT[A/G]GGTCAAAAATTGACCAATCTCTCTCAAATAGGCTTTACAAAATTATGATGCAAGCTTTGG
BICF2P706876	1	45176736	ACTTCTATGGTTGTACATTGTGGGTTGAGGTGTGGGGATTGAAAGAAAAAGTAACAGTAG[A/G]AACTTCTGAGAATGTTGGTGGCATTTTGGTCCTGTGGTCCATCTGCTATTTAGTTTTACT	ACTTCTATGGTTGTACATTGTGGGTTGAGGTGTGGGGATTGAAAGAAAAAGTAACAGTAG[A/G]AACTTCTGAGAATGTTGGTGGCATTTTGGTCCTGTGGTCCATCTGCTATTTAGTTTTACT
BICF2P639767	1	46038938	TTCATTAATCTCCAATAGATCATCAGACCCAAAGAAAGTCATGCTAGGCTATATAGCAAA[T/G]CCAACCTGGGTTGACTGCATCTATAAAAACACCTGGACACCCCGTTTAAAGCAAACAGCT	AGCTGTTTGCTTTAAACGGGGTGTCCAGGTGTTTTTATAGATGCAGTCAACCCAGGTTGG[A/C]TTTGCTATATAGCCTAGCATGACTTTCTTTGGGTCTGATGATCTATTGGAGATTAATGAA
BICF2G630725251	1	46989351	GAGAATCTTTGTTGAGTCAGCTGTCTACAAGGATGGTAGTACCAGAATCCACATCCAGTG[T/C]AAGGTCATGGATCAGTGATAGGAAAGAGTGAACAAGCTGCTCTGTGGATGAGAATTCTGC	GCAGAATTCTCATCCACAGAGCAGCTTGTTCACTCTTTCCTATCACTGATCCATGACCTT[A/G]CACTGGATGTGGATTCTGGTACTACCATCCTTGTAGACAGCTGACTCAACAAAGATTCTC
BICF2P1369780	1	47275576	GACTTGTTCTTCCTACCTGGAGACACACCAGGTGAGCTTCTCTTTCAGGTGGAACCTTGC[T/C]TTTCCCATGAGTCACCCCCTGCCTATGGACCTGCCTGATTCCAGGGGCCCAACTCACCAT	ATGGTGAGTTGGGCCCCTGGAATCAGGCAGGTCCATAGGCAGGGGGTGACTCATGGGAAA[A/G]GCAAGGTTCCACCTGAAAGAGAAGCTCACCTGGTGTGTCTCCAGGTAGGAAGAACAAGTC
BICF2P961818	1	52770500	TCCTATGACATATTACTTTTTAATTCATATAGCCAAATCAATCAAAATTTCTGCATCTAA[A/G]AGTTGGCCTTTCAAGCCCATACACCCAAATATCAATCCCACAAAAGTAGTCTCGAAGATT	TCCTATGACATATTACTTTTTAATTCATATAGCCAAATCAATCAAAATTTCTGCATCTAA[A/G]AGTTGGCCTTTCAAGCCCATACACCCAAATATCAATCCCACAAAAGTAGTCTCGAAGATT
BICF2S23026622	1	55440238	AAAAAATCTTGTATTTAATTATTTTCCCTAACCAACTGGGAAAGAGTGCCATTGTTCACT[T/C]GTGGAAACAGAACATCTTCACTTTGCTTGTCTGATGTGAGTGCTCCATGTGGAAGAGTGT	ACACTCTTCCACATGGAGCACTCACATCAGACAAGCAAAGTGAAGATGTTCTGTTTCCAC[A/G]AGTGAACAATGGCACTCTTTCCCAGTTGGTTAGGGAAAATAATTAAATACAAGATTTTTT
BICF2P944507	1	55576948	CACTTCAGGGTGCCTGCAAGAACTCTGGTTTGGTGCATTCAGCGTCCTGAAGAAGGCATA[T/C]TTGTGTTTGCCCAGCAAAGGCTCCTGCGTGGCCAATGTCCCTGAAGTGGAAGCTGTCATT	AATGACAGCTTCCACTTCAGGGACATTGGCCACGCAGGAGCCTTTGCTGGGCAAACACAA[A/G]TATGCCTTCTTCAGGACGCTGAATGCACCAAACCAGAGTTCTTGCAGGCACCCTGAAGTG
TIGRP2P4440_rs9029104	1	55801833	AARCAAGATACAGCTCAACATGATTTTGTGCCATAGTAGGAATGTGAGGAAGGATTGCCC[A/G]TTTAGACTTGATGGCAGAAACATTTACCTGTTAACTGTCTAGTTACTTGAGTCAATCTGC	AARCAAGATACAGCTCAACATGATTTTGTGCCATAGTAGGAATGTGAGGAAGGATTGCCC[A/G]TTTAGACTTGATGGCAGAAACATTTACCTGTTAACTGTCTAGTTACTTGAGTCAATCTGC
BICF2S2313738	1	73644902	GCCCCCAGTTTGGAGGTGGCTTTGGAGTTGAAGAGACAAGGTGAGAAAGGTAAGTGAAGC[T/C]TGGTAATTACACATTTAAGCCCTTGAAGACAAAGCTCATTCAAATAAATACATAGTGGCA	TGCCACTATGTATTTATTTGAATGAGCTTTGTCTTCAAGGGCTTAAATGTGTAATTACCA[A/G]GCTTCACTTACCTTTCTCACCTTGTCTCTTCAACTCCAAAGCCACCTCCAAACTGGGGGC
TIGRP2P9175_rs9197642	1	74346816	GAGTCACATCTTGAGTTGGCCACATCTTGGGGATGTAGCAGGAATTTTATTAACCCTAAG[A/G]CCTTTATCATCTCCAGCTAAAAGGATGGTTGAAGCTTAAGGATTTGGGTCAAGCCTCCTC	GAGTCACATCTTGAGTTGGCCACATCTTGGGGATGTAGCAGGAATTTTATTAACCCTAAG[A/G]CCTTTATCATCTCCAGCTAAAAGGATGGTTGAAGCTTAAGGATTTGGGTCAAGCCTCCTC
BICF2P43988	1	74514015	ACCCCAGCATAGGGCCTGGCCACRTTGGTACTCAATGTATGGCTTTGGGATGAATAAAAA[T/G]GGTGAGAGGAAATTGCAGACATCTGTCTTTATAGGGCAGTGCCAATGACACTTGGGGACA	TGTCCCCAAGTGTCATTGGCACTGCCCTATAAAGACAGATGTCTGCAATTTCCTCTCACC[A/C]TTTTTATTCATCCCAAAGCCATACATTGAGTACCAAYGTGGCCAGGCCCTATGCTGGGGT
BICF2P594647	1	74600119	caTATGGATAACAGAGAATTCAAAGATAAATGAACTGCCCTCATTTGGGCGGCCCTCAGG[A/G]TGCTGACAATTAAGGATTAGCTCTCTGAGAAGTATGTCTAGGGTGCATGGGGACTCAAAG	caTATGGATAACAGAGAATTCAAAGATAAATGAACTGCCCTCATTTGGGCGGCCCTCAGG[A/G]TGCTGACAATTAAGGATTAGCTCTCTGAGAAGTATGTCTAGGGTGCATGGGGACTCAAAG
BICF2P887377	1	75514589	ACCTCCCTAGGGATCTTGAGGCTGGACAAGTACAGGATTAGTGAGAGCAGGGACTCCGGG[T/G]AGATTAAACAGGAAGCTAAAAGCAGAGAAGGCTTAAGCCTCACTTCTATTTGGAACCCTG	CAGGGTTCCAAATAGAAGTGAGGCTTAAGCCTTCTCTGCTTTTAGCTTCCTGTTTAATCT[A/C]CCCGGAGTCCCTGCTCTCACTAATCCTGTACTTGTCCAGCCTCAAGATCCCTAGGGAGGT
BICF2S23018040	1	75939324	CTCGCAGAAATTTCAGTATATGTGTGTATTCTGTATTGGTGAAGAATATCATTTAGAAAC[A/G]TGCTCACATCAGTGCTCAGACTTCTATAACATCCCTTCCCACAGCCAGTGTGGAAACAGA	CTCGCAGAAATTTCAGTATATGTGTGTATTCTGTATTGGTGAAGAATATCATTTAGAAAC[A/G]TGCTCACATCAGTGCTCAGACTTCTATAACATCCCTTCCCACAGCCAGTGTGGAAACAGA
BICF2G630794177	1	77845794	ATCACCAGAAGGACACAGACCACCTCAGTGTAAATTTGTCTCTTGTTTGCCATTCTGAGT[T/C]CCCTGTTTTTAACAATGTAGGTTAAAAACAGAAGCCTGTTGGTGAAAAATGTGATTGTCC	GGACAATCACATTTTTCACCAACAGGCTTCTGTTTTTAACCTACATTGTTAAAAACAGGG[A/G]ACTCAGAATGGCAAACAAGAGACAAATTTACACTGAGGTGGTCTGTGTCCTTCTGGTGAT
BICF2S2457888	1	78695610	CATACCCAGTTTTGCAGATGGGATGATGCTCAGGATACAAATTTTCCCTGCTTACTCGCA[A/G]TATTGACTTATTAACATTTTGCTTTCTTGATTAATTTAAATGGCTTTGGAGAGGTTTACC	CATACCCAGTTTTGCAGATGGGATGATGCTCAGGATACAAATTTTCCCTGCTTACTCGCA[A/G]TATTGACTTATTAACATTTTGCTTTCTTGATTAATTTAAATGGCTTTGGAGAGGTTTACC
BICF2G630793248	1	79309341	AAATTCTTGTTGGAGAGGCTCCTCTGACAGCTGGTTGACATATCCATAAAAGGCCATTTA[T/C]GCAATTTGTTGGTTCTGTAAGTGTCAATTTACTAGAGTGGAAGTCTTTAGTGGCCTCCAC	GTGGAGGCCACTAAAGACTTCCACTCTAGTAAATTGACACTTACAGAACCAACAAATTGC[A/G]TAAATGGCCTTTTATGGATATGTCAACCAGCTGTCAGAGGAGCCTCTCCAACAAGAATTT
TIGRP2P10539_rs9122917	1	80332327	GAATCCAGGCATGGGTGGATGACATGTCTCAACTAGAACCAAACCTCCAAGGGGCCAAGC[A/C]TGGTTCCCCTCCTCTGGCCTGAGGACCAGCTTCTTTCACTGAAACCACATGGCCCCAAGT	GAATCCAGGCATGGGTGGATGACATGTCTCAACTAGAACCAAACCTCCAAGGGGCCAAGC[A/C]TGGTTCCCCTCCTCTGGCCTGAGGACCAGCTTCTTTCACTGAAACCACATGGCCCCAAGT
BICF2S23159783	1	80615390	CACCACATGCTTCAAAGTTCTCCAGGCAGGCTCAACTAAAAAAATCTTGCAAGGCCTGTG[T/C]TTTAGGTAAATCCTAACTATAAGTTAGGTGTATTTGAGTGATTCCAGACCTTCAGATATT	AATATCTGAAGGTCTGGAATCACTCAAATACACCTAACTTATAGTTAGGATTTACCTAAA[A/G]CACAGGCCTTGCAAGATTTTTTTAGTTGAGCCTGCCTGGAGAACTTTGAAGCATGTGGTG
BICF2P544966	1	81552016	AGGCTGAAAACACAAGAATTCTTCGGGAGCTACCAGGCTGGCTGGTAGCTCGAATAGAGG[T/G]CAAGGAAGCCTACCAACTAAGGTGATTTCCTTGAAGGAAGAGCCAGTACCTTGGCAACAA	TTGTTGCCAAGGTACTGGCTCTTCCTTCAAGGAAATCACCTTAGTTGGTAGGCTTCCTTG[A/C]CCTCTATTCGAGCTACCAGCCAGCCTGGTAGCTCCCGAAGAATTCTTGTGTTTTCAGCCT
BICF2P508787	1	82076412	AGAGCATGTGACTATGGAACTTTTCTTTATACTTTTGGCCATCAAGAGTAAAATCTTTAA[T/C]AGGTGATGCTAACTCTATTTTTCAATTCTAGGTCCTAGAAAATCCAGGTCATGCTGAGAG	CTCTCAGCATGACCTGGATTTTCTAGGACCTAGAATTGAAAAATAGAGTTAGCATCACCT[A/G]TTAAAGATTTTACTCTTGATGGCCAAAAGTATAAAGAAAAGTTCCATAGTCACATGCTCT
TIGRP2P10829_rs8554237	1	82146965	CAGCCTACTTTATTGAGAGAACTCTTTCTATTGTAGAAAGAGTTTCTATGGGGTGGGGTG[A/G]GCAGGACTACGATGTCCCCTCTCTTTGGAGAGGTCTTTGTGATCCTTTGTGTCACTTTTC	CAGCCTACTTTATTGAGAGAACTCTTTCTATTGTAGAAAGAGTTTCTATGGGGTGGGGTG[A/G]GCAGGACTACGATGTCCCCTCTCTTTGGAGAGGTCTTTGTGATCCTTTGTGTCACTTTTC
BICF2G630791956	1	82457062	CCACCCATCTCAAAATCAGCACAAATTTCTGGCACTGAAACGTGCTAGGTCAGGTTCTGC[A/G]GGGGACCCTACTCCTCATCCCRTGTAACAGGGGAGTATGATTAAAATATCAACAGCTGTA	CCACCCATCTCAAAATCAGCACAAATTTCTGGCACTGAAACGTGCTAGGTCAGGTTCTGC[A/G]GGGGACCCTACTCCTCATCCCRTGTAACAGGGGAGTATGATTAAAATATCAACAGCTGTA
BICF2P99122	1	82576133	AGTCCTATTTTCACAAACAGAAATGGATGCATGACACCTTCTGTATACCTTACAGAAGGC[A/G]AAGAAGCCACCATAAGCTATAAACCTTCTGCAATAAAATATTGAATTGGGGTACCTTTGG	AGTCCTATTTTCACAAACAGAAATGGATGCATGACACCTTCTGTATACCTTACAGAAGGC[A/G]AAGAAGCCACCATAAGCTATAAACCTTCTGCAATAAAATATTGAATTGGGGTACCTTTGG
BICF2G630791671	1	82910526	CATACCCTCCTTTCCTGGAATGATATGCCGAGCTCCAGTCTGAGTCCCATTTGGGGACAG[A/G]CGTGAACACAAATGCTGTCCTTCTCCTTGCCCGGAGTGAGGAGTCAGCCCAATTGGATGG	CATACCCTCCTTTCCTGGAATGATATGCCGAGCTCCAGTCTGAGTCCCATTTGGGGACAG[A/G]CGTGAACACAAATGCTGTCCTTCTCCTTGCCCGGAGTGAGGAGTCAGCCCAATTGGATGG
BICF2P403014	1	82963870	TCCCTCAGTCAGTGAGGACAAATGAGAAACCATGGCGGCAGAAACCAGAGCTTAACCTCC[A/G]ACCACAAACTCCACAGAGTGCATGGGGCGCTCAGAGGCCACGGCAGTGACCATTGTAAAG	TCCCTCAGTCAGTGAGGACAAATGAGAAACCATGGCGGCAGAAACCAGAGCTTAACCTCC[A/G]ACCACAAACTCCACAGAGTGCATGGGGCGCTCAGAGGCCACGGCAGTGACCATTGTAAAG
TIGRP2P10958_rs9157633	1	83022809	CTTAGCCTGAGAATAAGTCACTCTGGAGCTTAGAAGGTAAGCAAGATTTTCTCAATCCAC[A/G]AGTCGCCGTCCCGTGGAAGGTCCACTGCCTTTCCTAATATTTGTATAAATGTCCAGTAGA	CTTAGCCTGAGAATAAGTCACTCTGGAGCTTAGAAGGTAAGCAAGATTTTCTCAATCCAC[A/G]AGTCGCCGTCCCGTGGAAGGTCCACTGCCTTTCCTAATATTTGTATAAATGTCCAGTAGA
BICF2S2329585	1	86036073	TGTTGCTGCCCGGTCCCCTTTAGGTTTCTACAATCAGCAGATACAGAGAGCAGGCCTAAA[A/G]AGGCGAAGTTAATGACTGATTCTGTGTGACGTTAAGTGGTGCATAAAACATAAGTAGGGA	TGTTGCTGCCCGGTCCCCTTTAGGTTTCTACAATCAGCAGATACAGAGAGCAGGCCTAAA[A/G]AGGCGAAGTTAATGACTGATTCTGTGTGACGTTAAGTGGTGCATAAAACATAAGTAGGGA
BICF2S23660342	1	87446951	GATTTCAGTGCACTCTATCTACCATGTCCCCCATGTCACCTCCTGGTTGTGCCAAACCTC[A/G]TAGCCAGCCTTCCTGCCCCAGATAGCATCACTTGCTCCGAGGTACAAATACCATCTGAAC	GATTTCAGTGCACTCTATCTACCATGTCCCCCATGTCACCTCCTGGTTGTGCCAAACCTC[A/G]TAGCCAGCCTTCCTGCCCCAGATAGCATCACTTGCTCCGAGGTACAAATACCATCTGAAC
BICF2S23210544	1	89687288	CTCCCCGTCTCTCCTTTAGTGGTAACTTCTCACTTTAGCATCCAGAGAGAGAGAGAGAGA[A/G]CACATGCTGGTAGGAGACACTCAACTAACTGCTAATGGGCAATAACTTTTTGAGTGTCTT	CTCCCCGTCTCTCCTTTAGTGGTAACTTCTCACTTTAGCATCCAGAGAGAGAGAGAGAGA[A/G]CACATGCTGGTAGGAGACACTCAACTAACTGCTAATGGGCAATAACTTTTTGAGTGTCTT
BICF2S2299529	1	111939159	GGTCATAATGACAATACAATCATGCTATTAAAGTTATCAAAAGGGCAACGGGAAGGCCAT[A/G]GCCACAACCACATTGTTTTCCAGAGCTGTTCTTACAATCACCCTAGTTATTCTGGCTAGG	GGTCATAATGACAATACAATCATGCTATTAAAGTTATCAAAAGGGCAACGGGAAGGCCAT[A/G]GCCACAACCACATTGTTTTCCAGAGCTGTTCTTACAATCACCCTAGTTATTCTGGCTAGG
BICF2P1004882	1	112364756	AGTTGGTGGGTTAACTTACTGAAAAGCTCCTGACTCTCACGAATGGGGGTGAGCCCTGAG[T/C]GGGGGAGCTCAGGGGCACCTGATGCTGGGGTTCTAGATGCCAAGCCGGGAAGCATCTGGT	ACCAGATGCTTCCCGGCTTGGCATCTAGAACCCCAGCATCAGGTGCCCCTGAGCTCCCCC[A/G]CTCAGGGCTCACCCCCATTCGTGAGAGTCAGGAGCTTTTCAGTAAGTTAACCCACCAACT
BICF2P1114691	1	112954243	ATAATGATAAGGGTTAACATTTATTGAGCATGTCAGTAGACATGATAACCATATCTCTTG[T/C]GTGGTATCATCGTATCTTTACAACAAATGTGAAAGGAATGGACCATATCAGTGATCTACT	AGTAGATCACTGATATGGTCCATTCCTTTCACATTTGTTGTAAAGATACGATGATACCAC[A/G]CAAGAGATATGGTTATCATGTCTACTGACATGCTCAATAAATGTTAACCCTTATCATTAT
BICF2P39310	1	113114480	CTTTCATGAACCTGAGTCATGACTCAAACCTTTAGGAAATAACAAATAGCAGTGAGATCT[T/C]ACTTTAACCGAATGAGGTCATTTCAGCTTCGGGTCAGGCGGAAACTCTACGGAGATTTTG	CAAAATCTCCGTAGAGTTTCCGCCTGACCCGAAGCTGAAATGACCTCATTCGGTTAAAGT[A/G]AGATCTCACTGCTATTTGTTATTTCCTAAAGGTTTGAGTCATGACTCAGGTTCATGAAAG
BICF2P1010170	1	113853887	TGGTAGGGAAGGGACTGGATTTTAACAGTCACTACCCCCCAGATGAGGTGGATGGTGATG[C/G]AAGTTTGGGAAACAAGGGAATGGGAAGGCCATGATGAACAAAGGAAGAGGAAAAAGTCAG	CTGACTTTTTCCTCTTCCTTTGTTCATCATGGCCTTCCCATTCCCTTGTTTCCCAAACTT[C/G]CATCACCATCCACCTCATCTGGGGGGTAGTGACTGTTAAAATCCAGTCCCTTCCCTACCA
BICF2P1143043	1	113933892	GGGGATGAAAGGATCTCCTTGTGCCTCCTATTAATAGTTGGGAAACTTGTCTTGAATGTG[A/G]TGGTTGGTGCTCAGCATCCATGTCAACTCCCCTCTTGAGTGCCTTGCTACCTACAGAGGT	GGGGATGAAAGGATCTCCTTGTGCCTCCTATTAATAGTTGGGAAACTTGTCTTGAATGTG[A/G]TGGTTGGTGCTCAGCATCCATGTCAACTCCCCTCTTGAGTGCCTTGCTACCTACAGAGGT
BICF2P126223	1	117630457	GTTCTGATCCAGAGGCCAGCACTGTCAATAACCGGGCTTCCAAAGTCACTTATGTAGCAC[A/G]AATCTCATAAACAATACTCTTTAGCCTGCCTGTGTACGTGCAGGTCAGGGTGATCAGTTA	GTTCTGATCCAGAGGCCAGCACTGTCAATAACCGGGCTTCCAAAGTCACTTATGTAGCAC[A/G]AATCTCATAAACAATACTCTTTAGCCTGCCTGTGTACGTGCAGGTCAGGGTGATCAGTTA
BICF2P433014	1	119910710	GGTGAAGAGGACTTTTTTTCTCTCTTTTTTTTTTAAGAGAGTGACATAGAGGTGTTTATG[A/C]CCTGTGCTTTCTAAGATCTTGTGGTGATGGTGGATAGAGATGCAAACAAATGCATGAAAA	GGTGAAGAGGACTTTTTTTCTCTCTTTTTTTTTTAAGAGAGTGACATAGAGGTGTTTATG[A/C]CCTGTGCTTTCTAAGATCTTGTGGTGATGGTGGATAGAGATGCAAACAAATGCATGAAAA
TIGRP2P23678_rs9245980	2	3532227	TGAGACCCGGCTAGACATTTGTTTGTGTTTGCATAACTCCTCCTCCTCCTGGCTGGCGGT[C/G]GTCCTGTGGTGAAGGAGCTGCCGATGCATCCTTTCTTGCCCGGTGCCGACCTGCCACCGC	TGAGACCCGGCTAGACATTTGTTTGTGTTTGCATAACTCCTCCTCCTCCTGGCTGGCGGT[C/G]GTCCTGTGGTGAAGGAGCTGCCGATGCATCCTTTCTTGCCCGGTGCCGACCTGCCACCGC
BICF2G630673319	2	15631168	TATGTGTGAACTGTAACCTTCTAAAACAAAAGAATGTCATGGGCATGGAAAAGAGGGCTT[T/G]TTCACTGCTAGAAATGAAAATGTTCATACTTTAGCGTATCATATTTTATAGGTTCATGCA	TGCATGAACCTATAAAATATGATACGCTAAAGTATGAACATTTTCATTTCTAGCAGTGAA[A/C]AAGCCCTCTTTTCCATGCCCATGACATTCTTTTGTTTTAGAAGGTTACAGTTCACACATA
BICF2P1011346	2	25650766	AACAGAGGGGGACCCCGGGCAGCTTGTGGGGCCAAGAAAAGGGCTTTTGCGGTTTTGAAA[T/C]AAAGCAACTCAGCAATCTACAAATATCCCTTGATAGGCAGGTGGCTTCGGTGTCCCCTAC	GTAGGGGACACCGAAGCCACCTGCCTATCAAGGGATATTTGTAGATTGCTGAGTTGCTTT[A/G]TTTCAAAACCGCAAAAGCCCTTTTCTTGGCCCCACAAGCTGCCCGGGGTCCCCCTCTGTT
BICF2P321023	2	26161908	GTCTGAGTTTAAAATATATACACTAATAAAAGCCAGTGCTGTTAGAAAACTAGTTTGTAT[A/G]TTGGCTGTGGAAAGAACAGGGTTTTCATTTTCATAGCATTCTCAGGTACTTACTAACTAA	GTCTGAGTTTAAAATATATACACTAATAAAAGCCAGTGCTGTTAGAAAACTAGTTTGTAT[A/G]TTGGCTGTGGAAAGAACAGGGTTTTCATTTTCATAGCATTCTCAGGTACTTACTAACTAA
BICF2P1012532	2	28031177	ACTCATTTTGCTTCTCTTGTACATTGAAAATAAATAGACAATCAAACATTTGATGTTGAA[T/C]TGTACATTTGGCTTAGCTTCATCTTCCAAGAAGTTGTTTTCATAATCCCAAGGTTCAAGG	CCTTGAACCTTGGGATTATGAAAACAACTTCTTGGAAGATGAAGCTAAGCCAAATGTACA[A/G]TTCAACATCAAATGTTTGATTGTCTATTTATTTTCAATGTACAAGAGAAGCAAAATGAGT
BICF2P160550	2	36841014	CAAAGCTAGGGTGGGACCCTGATTTGGGAAGGAGAACAAGGAGACAGCAAAAGCTTGGCA[A/G]GTTCTGTCTCCATGCAGCTTGCTCTGCTGCCTCCTGAGGAAGGGACAATCAACTGTGTCC	CAAAGCTAGGGTGGGACCCTGATTTGGGAAGGAGAACAAGGAGACAGCAAAAGCTTGGCA[A/G]GTTCTGTCTCCATGCAGCTTGCTCTGCTGCCTCCTGAGGAAGGGACAATCAACTGTGTCC
BICF2S23739786	2	38266464	CCAACGAGGATTTGTTCGCTGGATGCGTGCAGGAATATTCACGCCAAACTATTTGCTTCC[A/G]CTTCCCTCTAAACCCTTTCTAACTCCTTTTTATTCCTTCCCCATCCCGCCCACGTTCTAT	CCAACGAGGATTTGTTCGCTGGATGCGTGCAGGAATATTCACGCCAAACTATTTGCTTCC[A/G]CTTCCCTCTAAACCCTTTCTAACTCCTTTTTATTCCTTCCCCATCCCGCCCACGTTCTAT
BICF2S23648158	2	38925938	TCCTCGATTTACATGTATTCTAAGGGCTTCCTTAATTTTCTTTTTCTGGTTCCTAAAACT[T/G]CCTTATTTCTTCCCTTGGAAGTTAAAGCATCACCACTGGTCAATGCATGGCGACTCTTTC	GAAAGAGTCGCCATGCATTGACCAGTGGTGATGCTTTAACTTCCAAGGGAAGAAATAAGG[A/C]AGTTTTAGGAACCAGAAAAAGAAAATTAAGGAAGCCCTTAGAATACATGTAAATCGAGGA
BICF2P313360	2	49479149	TTATTTGGGCTTACTACCTGGTCACTCCAGGTATGAACTTGGTTTGCCAAGATTTGTGTG[A/C]TGCTTATTGCAGGTTCTGCCCCTCTTCTCTGTCCCAGTGAGATTCTCAGTGGTTGAGCCC	TTATTTGGGCTTACTACCTGGTCACTCCAGGTATGAACTTGGTTTGCCAAGATTTGTGTG[A/C]TGCTTATTGCAGGTTCTGCCCCTCTTCTCTGTCCCAGTGAGATTCTCAGTGGTTGAGCCC
BICF2P300732	2	54709435	GAAAAGTTTGTTCTCTAAATAACCTCTACTGTATGTAATTTATTTGAGGCCTGGTGGATA[T/G]CTGAAGGAATAAGTAGAAGGAGGCTCCTGTGGTTACTTAAGCTTTATGACCCAGGCCCAC	GTGGGCCTGGGTCATAAAGCTTAAGTAACCACAGGAGCCTCCTTCTACTTATTCCTTCAG[A/C]TATCCACCAGGCCTCAAATAAATTACATACAGTAGAGGTTATTTAGAGAACAAACTTTTC
BICF2P557430	2	70128695	TTTGGCTCAGCCTAGGTGAGGCGGGATGTTAGGAGACGGATCTGAATGACCTGTAGGGTC[T/G]TTAGAGGGTCCAGGAAGGTGAAGACCTGGGTGRGGGGTTTGCCCTCCATCCCAGGGTAAT	ATTACCCTGGGATGGAGGGCAAACCCCYCACCCAGGTCTTCACCTTCCTGGACCCTCTAA[A/C]GACCCTACAGGTCATTCAGATCCGTCTCCTAACATCCCGCCTCACCTAGGCTGAGCCAAA
TIGRP2P29968_rs8876111	2	70863816	CGCCCGGCAGCTGTGGGCAGAGGGGCTGAGCTGCACGAGGGAGACTGGACTCAGCAGGAA[T/C]GGCCGTCTTTGATTACCTTTTAATGAACAACATGCTGAAATTACATTGTCAGCGGTTAAT	ATTAACCGCTGACAATGTAATTTCAGCATGTTGTTCATTAAAAGGTAATCAAAGACGGCC[A/G]TTCCTGCTGAGTCCAGTCTCCCTCGTGCAGCTCAGCCCCTCTGCCCACAGCTGCCGGGCG
BICF2P1205592	2	72511746	CGAAACAGCCTATTGCACGTAATCTTGAGCCAAGTAATTGTCTGAGTCTAAAGCATGTGG[T/C]CTGAGTCACCACCGTGACTCTCTTGGCCTGGCGTCCGTCCAGAGAGATGCGAAACTTGCA	TGCAAGTTTCGCATCTCTCTGGACGGACGCCAGGCCAAGAGAGTCACGGTGGTGACTCAG[A/G]CCACATGCTTTAGACTCAGACAATTACTTGGCTCAAGATTACGTGCAATAGGCTGTTTCG
BICF2P786355	2	74359223	CTGAGTCCACAGCCCTGTTCCGGTCCTGGTTATTTTTGGTCCTGTGGTGGGTAATGACTG[A/C]GCTATTTTAACTTAGCAATTTTACAGATGACCTGCTGTCACAGTTAGCTGGGGACGGACC	CTGAGTCCACAGCCCTGTTCCGGTCCTGGTTATTTTTGGTCCTGTGGTGGGTAATGACTG[A/C]GCTATTTTAACTTAGCAATTTTACAGATGACCTGCTGTCACAGTTAGCTGGGGACGGACC
BICF2P89168	2	77555205	GCACAGGTCCCGCAGGACAGGAGCTCCACCAGTGAGGTCTCTCCCCTGCCACCTTCGCAG[A/C]GTTACATTCCTGAGTCCTCCTCGCTGCTCCTTACCCTGCTATCGGGATGATGAAATCCCC	GCACAGGTCCCGCAGGACAGGAGCTCCACCAGTGAGGTCTCTCCCCTGCCACCTTCGCAG[A/C]GTTACATTCCTGAGTCCTCCTCGCTGCTCCTTACCCTGCTATCGGGATGATGAAATCCCC
BICF2P800694	2	78379267	CTGAGGTGGAAGGCTCAGTCCCGCCCCGCCACACCAGGAGATGTCTAGAAAGAGCCTCCC[A/G]TCTCCCTCAGCTTCAAGCCAGAGATTCATCTTCAGTCTCGCAAATGGTATTTTGTTACCA	CTGAGGTGGAAGGCTCAGTCCCGCCCCGCCACACCAGGAGATGTCTAGAAAGAGCCTCCC[A/G]TCTCCCTCAGCTTCAAGCCAGAGATTCATCTTCAGTCTCGCAAATGGTATTTTGTTACCA
BICF2P1427278	2	78803452	ccaagactcgtgctgctgctccaacatcaTGACCCGCAAAGGAGGGGGTTTGCACCTGGA[T/C]GTAGCTGTCATCAAAAAGAAAGGACAACGGCTGCAAGGAAAGCCTTTAGCAGAGTGTCCC	GGGACACTCTGCTAAAGGCTTTCCTTGCAGCCGTTGTCCTTTCTTTTTGATGACAGCTAC[A/G]TCCAGGTGCAAACCCCCTCCTTTGCGGGTCAtgatgttggagcagcagcacgagtcttgg
TIGRP2P31968_rs8489972	2	78976325	GTGGTGCTGCTGTCCTCATCCACCCATTTCCAGTCCCTAAGTGAGAAAATTGAAACTTGG[A/G]AGCATTGGGCAACCCAGTGAGATRGTGGCRGAGCTGGGCTCAGGTGCCTCTGCCCCAAAC	GTGGTGCTGCTGTCCTCATCCACCCATTTCCAGTCCCTAAGTGAGAAAATTGAAACTTGG[A/G]AGCATTGGGCAACCCAGTGAGATRGTGGCRGAGCTGGGCTCAGGTGCCTCTGCCCCAAAC
BICF2P869196	2	80136986	CACCTTCCCCTCAGCACCCGTTCACCTGCCTCGCCCCTCCCCTGCCARCTGTTGTGCTCT[T/C]GCAGTGATGGAAGATAAAATTAACAACCCCAACTGGAGGCCTTGGCTGGCTGCTCTGGGG	CCCCAGAGCAGCCAGCCAAGGCCTCCAGTTGGGGTTGTTAATTTTATCTTCCATCACTGC[A/G]AGAGCACAACAGYTGGCAGGGGAGGGGCGAGGCAGGTGAACGGGTGCTGAGGGGAAGGTG
BICF2S22954156	2	80850275	CAGCCCACAAGGTGACATGGCTGTGGGGGAGTAATTGGTACCACCRTAYGAGCCCCCACC[A/G]TAAGCAACCATAATATCGAACAAAATACCCGAAGCCATGGTTTTCGGGCATCGAACCAYC	CAGCCCACAAGGTGACATGGCTGTGGGGGAGTAATTGGTACCACCRTAYGAGCCCCCACC[A/G]TAAGCAACCATAATATCGAACAAAATACCCGAAGCCATGGTTTTCGGGCATCGAACCAYC
BICF2P1038698	2	81308584	GCTGTCCGCCCCAGCCTTCCGCAGTTACTTTGAGATCTTCAATGGCCATGGCGAGGTGGA[T/C]GCACAGAGCCTGGGGAACATCCTGCTGCTGGTGGGCATCTCCCTGACGCCGGCTCAAGTA	TACTTGAGCCGGCGTCAGGGAGATGCCCACCAGCAGCAGGATGTTCCCCAGGCTCTGTGC[A/G]TCCACCTCGCCATGGCCATTGAAGATCTCAAAGTAACTGCGGAAGGCTGGGGCGGACAGC
TIGRP2P33234_rs8851424	2	81332407	CATGGTGGAGTCTTCTCTGGCCCCATACACAGTTAATCACCTGCTTCTCAGACAAGAAGC[T/C]CTCCCTTTTACATTCCTTCATGATCACATGTTATCACATATTTTACAGCCTTTTCCTCCC	GGGAGGAAAAGGCTGTAAAATATGTGATAACATGTGATCATGAAGGAATGTAAAAGGGAG[A/G]GCTTCTTGTCTGAGAAGCAGGTGATTAACTGTGTATGGGGCCAGAGAAGACTCCACCATG
TIGRP2P33322_rs8817219	2	81606206	ATAAGGAGGAAAGTATGGTTTTTTTTGTTTGTTTGTTTTTTTCTGAGTTCCTCCTTTCGT[T/C]GTTTTTCCAGATCTGTTCACAAGTGCCCACAAGGACTGTCCCATGCCGCAGGGCACGGAC	GTCCGTGCCCTGCGGCATGGGACAGTCCTTGTGGGCACTTGTGAACAGATCTGGAAAAAC[A/G]ACGAAAGGAGGAACTCAGAAAAAAACAAACAAACAAAAAAAACCATACTTTCCTCCTTAT
BICF2P1190484	2	81774484	GGCGAAGACTTAATACCCCAGTAGCAGCAACCACCGACAGCATCAATGATCCTCCATTTA[A/T]ACGGCACGGTGGAGCTCTGCTGCCTCCGCTTCCATTCCCCCGTCCGAGCTGCTCAGGGGC	GGCGAAGACTTAATACCCCAGTAGCAGCAACCACCGACAGCATCAATGATCCTCCATTTA[A/T]ACGGCACGGTGGAGCTCTGCTGCCTCCGCTTCCATTCCCCCGTCCGAGCTGCTCAGGGGC
BICF2P57197	2	82496290	TCTAGGGTCGCCAGCACGTCCTCCGGAAAACTATGAGATCACGAGCAAGAGTAAAACACA[A/G]TGATTTTTCAATTTTAAGAATTAACTCGCGTGTTTCAACTGATCGTCTGCTGCASTTTTT	TCTAGGGTCGCCAGCACGTCCTCCGGAAAACTATGAGATCACGAGCAAGAGTAAAACACA[A/G]TGATTTTTCAATTTTAAGAATTAACTCGCGTGTTTCAACTGATCGTCTGCTGCASTTTTT
BICF2S23127012	2	82580100	GGACTCTGGAGGGTCAGGGTGTAAGAGGGGTGATGAGTTGACACCTGTCGTGTTTGCCTC[T/C]GCGCCCCCAGCTGGTACCAGCACCCAGATTCTGTGTGAGAGGCCTCCCTCCATTCTTGAT	ATCAAGAATGGAGGGAGGCCTCTCACACAGAATCTGGGTGCTGGTACCAGCTGGGGGCGC[A/G]GAGGCAAACACGACAGGTGTCAACTCATCACCCCTCTTACACCCTGACCCTCCAGAGTCC
BICF2P258441	2	84569593	CCTGCCCCATGGGCACCCCTCATCCCTCCTARGGGACCTCACAGCCMGATGAGGGAAGGC[A/G]CCGTTCACACCTATCCGAGTTGCCAATCAGAGGAATCGATGCCTTGATGAGTTTGATGAG	CCTGCCCCATGGGCACCCCTCATCCCTCCTARGGGACCTCACAGCCMGATGAGGGAAGGC[A/G]CCGTTCACACCTATCCGAGTTGCCAATCAGAGGAATCGATGCCTTGATGAGTTTGATGAG
BICF2G630464825	2	85183456	GGAAATATGGTCAGAAATTGTCAGCTTTCAGATCTAATTTACCTGACGGCCCCTGCGCGA[C/G]CCGGCGCGGCCCAGAGAGTGAGCGTGCGTGAGCGGGCGGGGGAGCCCGAGTGGGCACAGA	GGAAATATGGTCAGAAATTGTCAGCTTTCAGATCTAATTTACCTGACGGCCCCTGCGCGA[C/G]CCGGCGCGGCCCAGAGAGTGAGCGTGCGTGAGCGGGCGGGGGAGCCCGAGTGGGCACAGA
BICF2P874673	3	6987044	CAATTCACCTTAATTGTCCCAGACACAATAATTCACCCTAATTGTTCCATCTGCTCCATA[T/C]GAAAWGGCTTCTGAAAATACTATACTCTTCCTACAGATGAAGGTAAAAAATAGAAAAAAA	TTTTTTTCTATTTTTTACCTTCATCTGTAGGAAGAGTATAGTATTTTCAGAAGCCWTTTC[A/G]TATGGAGCAGATGGAACAATTAGGGTGAATTATTGTGTCTGGGACAATTAAGGTGAATTG
BICF2S22943822	3	7238795	GCCTCCATGGATCTAGGAGTCCTCATCAACCTCTCCTACCTATTTTTCCTGACTTTTCTC[T/C]TTGACTTAATAACACCAAAGATCCTCCATGAAACAAGTTCCTTGAAAACTTTGATTTCCC	GGGAAATCAAAGTTTTCAAGGAACTTGTTTCATGGAGGATCTTTGGTGTTATTAAGTCAA[A/G]GAGAAAAGTCAGGAAAAATAGGTAGGAGAGGTTGATGAGGACTCCTAGATCCATGGAGGC
BICF2P7036	3	8461979	GTCTTTTTCATCAGTCTGTTATGGCTTAACACAGAACTTCACAGATAGCTTGGCTGTTGC[A/G]CTGGATTAGATTTGGGAGCCAGCGCTATATCCTGTTAGCTTATTTAATGCAGAATCCGGT	GTCTTTTTCATCAGTCTGTTATGGCTTAACACAGAACTTCACAGATAGCTTGGCTGTTGC[A/G]CTGGATTAGATTTGGGAGCCAGCGCTATATCCTGTTAGCTTATTTAATGCAGAATCCGGT
BICF2P1122319	3	11412509	AGCACATGAACATATTACCCTAGACTCCCTCTTGGGGCTGGAAAAAGCGCTTAAGGGCCT[A/G]CTACCTTCAAACGAGGTCTCCAATTAGGTTTCCCTACCCTCCAAATCTCTTTGCACAGAG	AGCACATGAACATATTACCCTAGACTCCCTCTTGGGGCTGGAAAAAGCGCTTAAGGGCCT[A/G]CTACCTTCAAACGAGGTCTCCAATTAGGTTTCCCTACCCTCCAAATCTCTTTGCACAGAG
BICF2P145991	3	14172117	TTATTATTGGTTCTTTTTCAAATCATGGTGCCAGTTTTGCCTTGCTCTGGGGACACGTAA[A/T]GTTCAGGATTCCAAATGACAAACTTAGATGCCACAGAAAAATACCGCCCGTGATTTTTTG	TTATTATTGGTTCTTTTTCAAATCATGGTGCCAGTTTTGCCTTGCTCTGGGGACACGTAA[A/T]GTTCAGGATTCCAAATGACAAACTTAGATGCCACAGAAAAATACCGCCCGTGATTTTTTG
BICF2G630702576	3	15262164	GTTAAGAAAGTTATTTAGATAGTATATATCCATTTTATTAGAAAATTCCTAAAGCAATAG[C/G]ATGCAACTTTCAATCACTGAAGGAAGCTTTGGTTTCAAGATTGCCGCCTGAACAGAAACA	TGTTTCTGTTCAGGCGGCAATCTTGAAACCAAAGCTTCCTTCAGTGATTGAAAGTTGCAT[C/G]CTATTGCTTTAGGAATTTTCTAATAAAATGGATATATACTATCTAAATAACTTTCTTAAC
BICF2G630702689	3	15466557	TTTTGTAATACTTTTCTTCACCCCTCCCTTTCCTCTGCTCCAGTACAAAAACAAATGTAT[A/G]TACTAACAAACACACAAATAATCACAGCCTCCCTCTTGCCACCGTGTATATTGCATTTGG	TTTTGTAATACTTTTCTTCACCCCTCCCTTTCCTCTGCTCCAGTACAAAAACAAATGTAT[A/G]TACTAACAAACACACAAATAATCACAGCCTCCCTCTTGCCACCGTGTATATTGCATTTGG
BICF2P409071	3	21318462	AAATCGGAGAACGTTTCAGAGTGGCAGCATTTCTGCTACAGCTAAAATATATTTCCCCAC[A/G]TTAAAAATGCATTTAATAGCTTATATGGACTGAAAGGAAAAGTTAGCATTTTTTTTCTTT	AAATCGGAGAACGTTTCAGAGTGGCAGCATTTCTGCTACAGCTAAAATATATTTCCCCAC[A/G]TTAAAAATGCATTTAATAGCTTATATGGACTGAAAGGAAAAGTTAGCATTTTTTTTCTTT
BICF2S22958963	3	31963346	CTACCTAAGGAATGGGACACTTCCCGTTCCAGTTGGGAGAGACATCCCCAATTGGGTAAG[A/G]GTAAAACCTGTAGTATAAGGCTTGCATCTGCAATGTGTGTCTGCAGGAAGGATTTCTTAC	CTACCTAAGGAATGGGACACTTCCCGTTCCAGTTGGGAGAGACATCCCCAATTGGGTAAG[A/G]GTAAAACCTGTAGTATAAGGCTTGCATCTGCAATGTGTGTCTGCAGGAAGGATTTCTTAC
BICF2G630338622	3	37950024	TACCACCACCACTCTTGACAATACAAACGGGCAGAGAGGGACAGAAAGGGCTCTCCTCTG[T/G]CTAGGACATAGGCCACTAAATATTCATGGAAGTTAGAGTTGGATCCTCGGCCCTTACTAT	ATAGTAAGGGCCGAGGATCCAACTCTAACTTCCATGAATATTTAGTGGCCTATGTCCTAG[A/C]CAGAGGAGAGCCCTTTCTGTCCCTCTCTGCCCGTTTGTATTGTCAAGAGTGGTGGTGGTA
BICF2P1081431	3	46717879	ATCATGATGAAAATAGACATACAAGGCTTTGGTAGAAGTGTCAGGAGGCCGCACGATACA[A/G]TATGTGTCAGAGGAACTCCAGAGCAGGCACTCTAGATCTGGCCTGGGAAGATGGGGTCTA	ATCATGATGAAAATAGACATACAAGGCTTTGGTAGAAGTGTCAGGAGGCCGCACGATACA[A/G]TATGTGTCAGAGGAACTCCAGAGCAGGCACTCTAGATCTGGCCTGGGAAGATGGGGTCTA
TIGRP2P43926_rs9027764	3	48220259	CGAGGTTAGAGCTGCTGCCTGGCCCGAATGAATGAGTCATTAGTGAAAAAAATATAAACA[T/C]GCCATCCCTCCCACCAGGATATATAAACTCCGCGAGGGCCAAGAACATGCCTTACTGAAG	CTTCAGTAAGGCATGTTCTTGGCCCTCGCGGAGTTTATATATCCTGGTGGGAGGGATGGC[A/G]TGTTTATATTTTTTTCACTAATGACTCATTCATTCGGGCCAGGCAGCAGCTCTAACCTCG
TIGRP2P44281_rs9103118	3	49178835	AAAGGCCCAGGTCCTCCGCAGGGATACACATTACTGGGGAAGTCACAGATTTCACATACT[A/G]TGTTTTGATTCTGTATGTTATGAGGATGCCTAGTGATGCCTTGCTCTGGTTGGCCACTGT	AAAGGCCCAGGTCCTCCGCAGGGATACACATTACTGGGGAAGTCACAGATTTCACATACT[A/G]TGTTTTGATTCTGTATGTTATGAGGATGCCTAGTGATGCCTTGCTCTGGTTGGCCACTGT
BICF2S2357894	3	52427989	CATCGAGGGACTGGCTCGGCTCTCTGTTGCTCACTAGAATAAGTCATGGTGTTTACCGAC[T/C]ATGCATAAGCCCCAAGCTCCAGGGCAGAGAGAAGCCCAGGAGAACCCCTGACCCCCAAGA	TCTTGGGGGTCAGGGGTTCTCCTGGGCTTCTCTCTGCCCTGGAGCTTGGGGCTTATGCAT[A/G]GTCGGTAAACACCATGACTTATTCTAGTGAGCAACAGAGAGCCGAGCCAGTCCCTCGATG
BICF2P317914	3	54132390	CTCAAAGCCGGAGAGAGCTATTGGAGGATTTAACAGGCAAGCGTTGGGGCTGAATGAACA[T/C]TGTGGAAGCCTGGGGGCGGAGGGGGGGGGGCAGGCAGGATGACAAGGAGATGGTGAGGGT	ACCCTCACCATCTCCTTGTCATCCTGCCTGCCCCCCCCCCTCCGCCCCCAGGCTTCCACA[A/G]TGTTCATTCAGCCCCAACGCTTGCCTGTTAAATCCTCCAATAGCTCTCTCCGGCTTTGAG
BICF2P861110	3	54642934	CCCAGACTCGGAGCCTGCTGCTTGGTGGTGGAGGAAGGGTTTAGATAAACCCCAGAAAAA[T/C]TCTATGTACCTGTGTTACAAAGACTGTGCCTGAGCAGCTCCCCTGAGCACAGGCAGGGCC	GGCCCTGCCTGTGCTCAGGGGAGCTGCTCAGGCACAGTCTTTGTAACACAGGTACATAGA[A/G]TTTTTCTGGGGTTTATCTAAACCCTTCCTCCACCACCAAGCAGCAGGCTCCGAGTCTGGG
BICF2P1291281	3	55308810	ATGGGAGGTAGTAGGTCCCACTAATAACATCTCTATGGTCTAGAGTTTGGCAAACCCTAG[T/C]GTAGACAAAGCTAGGTGGGTTTTCTTGATGACGAGACTCTTCGGAGTCTTTATATGATAG	CTATCATATAAAGACTCCGAAGAGTCTCGTCATCAAGAAAACCCACCTAGCTTTGTCTAC[A/G]CTAGGGTTTGCCAAACTCTAGACCATAGAGATGTTATTAGTGGGACCTACTACCTCCCAT
TIGRP2P47272_rs9158027	3	57240080	AGGAATTGTAGTAACCTGACGTGTGGTCCTTGCAAACCTCAGAATAAAACCAAACACCCA[A/G]GGCTGTAGATGTGACTTACAAATTGGAGTTGGGTGAAGGTTCCATTTTCAAGGATGGCTC	AGGAATTGTAGTAACCTGACGTGTGGTCCTTGCAAACCTCAGAATAAAACCAAACACCCA[A/G]GGCTGTAGATGTGACTTACAAATTGGAGTTGGGTGAAGGTTCCATTTTCAAGGATGGCTC
BICF2G630343111	3	58849672	TATAAAAATTGACAACCTTAAGTCATCCCGTGACTATCTTGTCGTGGCCTGACTGCGCGC[A/G]TCCCGAGCTGGCTCTGCTCCCGAGGATTTTATAAGCTGCTATAAACCCCTTTCCACAGAG	TATAAAAATTGACAACCTTAAGTCATCCCGTGACTATCTTGTCGTGGCCTGACTGCGCGC[A/G]TCCCGAGCTGGCTCTGCTCCCGAGGATTTTATAAGCTGCTATAAACCCCTTTCCACAGAG
BICF2P1294407	3	63591015	AAAAGAGAGAGGGAGAGAAACTGATCTGGAAAGAATTTCCCCTTGATATTGTCACTCACC[A/G]AAATGGCTGGTGATAATTGGACATAGGAGACATTTGTAAGATCAGACAGGATATCACTTC	AAAAGAGAGAGGGAGAGAAACTGATCTGGAAAGAATTTCCCCTTGATATTGTCACTCACC[A/G]AAATGGCTGGTGATAATTGGACATAGGAGACATTTGTAAGATCAGACAGGATATCACTTC
BICF2S23342385	3	63810492	ATGTCCATACAAGACCCCTTTCCCATAAACTGACACAAGAAATGACAAGTTCTGACTCTT[T/G]TCTCTGAAACTCAGTTTTTTATTGATATACCACAGCCAATTGGTTGCATGACTATGAGGA	TCCTCATAGTCATGCAACCAATTGGCTGTGGTATATCAATAAAAAACTGAGTTTCAGAGA[A/C]AAGAGTCAGAACTTGTCATTTCTTGTGTCAGTTTATGGGAAAGGGGTCTTGTATGGACAT
BICF2P1443597	3	64505343	AGGTGAGACTCCAGTCTTGGACCCACACCAGCCAAAATCAGCTGACTGTCACTCCTACTC[T/C]GCTCTTCCAGTCTGAGATtttagcagtggctactttcctcacctatggctagcctcctta	taaggaggctagccataggtgaggaaagtagccactgctaaaATCTCAGACTGGAAGAGC[A/G]GAGTAGGAGTGACAGTCAGCTGATTTTGGCTGGTGTGGGTCCAAGACTGGAGTCTCACCT
BICF2P816097	3	64681384	CTTCAGGAGGTGCACAGGTGAACAACACGGACACAAACAGGGATTGGGAAATAGAACATG[A/G]TGTATTAAAAGTCAGTGAAAATGAGGAAATTAAAGAATGTCAGGAACTTCTCTCAATCCT	CTTCAGGAGGTGCACAGGTGAACAACACGGACACAAACAGGGATTGGGAAATAGAACATG[A/G]TGTATTAAAAGTCAGTGAAAATGAGGAAATTAAAGAATGTCAGGAACTTCTCTCAATCCT
BICF2P177393	3	65746199	TATTGGTTGATTAAATCATTGTATCATCTGTTCTCTCAAGACCTCTTTTTTTCTTTGGGG[A/C]CTCTGACCCCAAACCCCCCCCCCYCATTTTATTTAACACACACCAAATACCTTCAAGTCC	TATTGGTTGATTAAATCATTGTATCATCTGTTCTCTCAAGACCTCTTTTTTTCTTTGGGG[A/C]CTCTGACCCCAAACCCCCCCCCCYCATTTTATTTAACACACACCAAATACCTTCAAGTCC
BICF2S23732589	3	69270518	TAAATCTCCCATAGACTTGCTCCAGGTAGATCTTTGTGAGCTTGACCCCTACCTCTATCC[A/G]CTGTAGACAGTTCTAGGGACAAATGTGTGAGTAGGACTACAGTACTGGTTTCATTCTTAT	TAAATCTCCCATAGACTTGCTCCAGGTAGATCTTTGTGAGCTTGACCCCTACCTCTATCC[A/G]CTGTAGACAGTTCTAGGGACAAATGTGTGAGTAGGACTACAGTACTGGTTTCATTCTTAT
BICF2P601460	3	74636682	CGTGCACATGCACTGATTTGATTCCAGCTTCTAGGCCACTGTACCATCTTCATTTTGGCA[T/C]AGTTATGTTGTCCAATCTTACAAAAAGATGGAGGCTCAGGGATGCTAAGCAGCTCTAAGG	CCTTAGAGCTGCTTAGCATCCCTGAGCCTCCATCTTTTTGTAAGATTGGACAACATAACT[A/G]TGCCAAAATGAAGATGGTACAGTGGCCTAGAAGCTGGAATCAAATCAGTGCATGTGCACG
BICF2S23048528	3	85668784	AATACACTAATCCAGAGCTGACAATCTGGTTGTGTCGTCGTAGACAAAAAGGAATTGTGG[A/G]GCTATTGATTTTATATCAACACWGGCCTACAGAAACATGATTTAGGAAACATTTAAATAA	AATACACTAATCCAGAGCTGACAATCTGGTTGTGTCGTCGTAGACAAAAAGGAATTGTGG[A/G]GCTATTGATTTTATATCAACACWGGCCTACAGAAACATGATTTAGGAAACATTTAAATAA
BICF2P533251	4	2186244	CCACCCTCAGAACTGTCTCACACAAGGGTATGCCTCCATGATAGAAGAGTAAACAGGTAC[T/C]GCATTCAATTTCCTAATCTATCTATCTTCACAGTGAACCTCTGGGATTGGTGTCCTGTAA	TTACAGGACACCAATCCCAGAGGTTCACTGTGAAGATAGATAGATTAGGAAATTGAATGC[A/G]GTACCTGTTTACTCTTCTATCATGGAGGCATACCCTTGTGTGAGACAGTTCTGAGGGTGG
BICF2S23150775	4	2313278	CTCTTACACAGATTTGAGTCATTTATTACCCAATGCCATGGCCAATTTGCATCTCTGATC[T/C]ACAAACAATCTTTCTCCAGCTGTTACCTCAATTTGTCCTTGCAATGATTTTCATCAGCTC	GAGCTGATGAAAATCATTGCAAGGACAAATTGAGGTAACAGCTGGAGAAAGATTGTTTGT[A/G]GATCAGAGATGCAAATTGGCCATGGCATTGGGTAATAAATGACTCAAATCTGTGTAAGAG
TIGRP2P58257_rs8539459	4	9985976	AGGTGCAGCTTCATCTTTCCTCCTTAGTAGCACCTTGAACTGAAATATACAACAATAGGT[A/G]TGTAGACCTGAGCAGGGCTGGGGAGAGTATCTCAGATGCAGGAGATGAATGGGTGGGGCT	AGGTGCAGCTTCATCTTTCCTCCTTAGTAGCACCTTGAACTGAAATATACAACAATAGGT[A/G]TGTAGACCTGAGCAGGGCTGGGGAGAGTATCTCAGATGCAGGAGATGAATGGGTGGGGCT
BICF2S23034244	4	13790420	CATTAACTGGACTCTTGGGACAATGTTAACAATTTCATATAGAAATAGCATGGACGTGTA[T/C]TCTCAATATGGCTACCCTATTCTGTCTTCCAGTGCTGGCATTAGAACGATGATCCTTTCA	TGAAAGGATCATCGTTCTAATGCCAGCACTGGAAGACAGAATAGGGTAGCCATATTGAGA[A/G]TACACGTCCATGCTATTTCTATATGAAATTGTTAACATTGTCCCAAGAGTCCAGTTAATG
BICF2P373715	4	14050901	AAGAATGTGTCTCCTCCTATGCCCCCTTGAGTTCAAACCTTTTTGTTCTATCAACTTTTC[A/G]GGGCTCATTGGAGTGCTTTGTCTTTAGGGAATCAGCTCACTTTCCTTTGTATAAAACCAT	AAGAATGTGTCTCCTCCTATGCCCCCTTGAGTTCAAACCTTTTTGTTCTATCAACTTTTC[A/G]GGGCTCATTGGAGTGCTTTGTCTTTAGGGAATCAGCTCACTTTCCTTTGTATAAAACCAT
BICF2P1188704	4	14085636	CTGAGGTACGATAGATTTGCCATTTGAGCAACTGCCGTTTTTCCTTTGCTTCTGCCTTCA[A/C]GAGCCAATGGGTGTTTTTTGAGTGTCTACCACTTGCAAAGCACCCTCTGGGATAATGAAA	CTGAGGTACGATAGATTTGCCATTTGAGCAACTGCCGTTTTTCCTTTGCTTCTGCCTTCA[A/C]GAGCCAATGGGTGTTTTTTGAGTGTCTACCACTTGCAAAGCACCCTCTGGGATAATGAAA
BICF2S23443575	4	15870642	TTTTCCATTTAAGGAAGCAACAAAARCAGTGAGGCACAGAGTAGTGAGGAKAAAAACCWC[A/G]GGGCATGGTAATCATCAAATGGGTGGGGAATGGATTATCTGTAGAGTTTTAAAGCGATAC	TTTTCCATTTAAGGAAGCAACAAAARCAGTGAGGCACAGAGTAGTGAGGAKAAAAACCWC[A/G]GGGCATGGTAATCATCAAATGGGTGGGGAATGGATTATCTGTAGAGTTTTAAAGCGATAC
BICF2P219726	4	15903422	AATGGGATTTTGCTCTTTTTGACTTCCCATATTGCTAGTGGATGTTTTCCCTTTAGCAGC[T/C]CCTTTCTTACTAGGGGAATCTGAAATGAGAGTACTATTCATCTTCTGACATTATTAAGAT	ATCTTAATAATGTCAGAAGATGAATAGTACTCTCATTTCAGATTCCCCTAGTAAGAAAGG[A/G]GCTGCTAAAGGGAAAACATCCACTAGCAATATGGGAAGTCAAAAAGAGCAAAATCCCATT
BICF2P533731	4	17782609	ATCTATATATTTGCTGAAAACTTGGATACAGGTTTACAGGCTCTTTACAAATAAATGCTG[A/G]TAAATCAGAGGTAGCAAAATAAGAACACAAGAGAGGAAAAGTTGCATTTACTTTCACGGA	ATCTATATATTTGCTGAAAACTTGGATACAGGTTTACAGGCTCTTTACAAATAAATGCTG[A/G]TAAATCAGAGGTAGCAAAATAAGAACACAAGAGAGGAAAAGTTGCATTTACTTTCACGGA
BICF2P559531	4	19677201	TGCAATTTTAGAAGCTCTTCACAGAACTGCAGGGGGTACTACAAATCCAGATCTGCATTC[T/C]AGTATTACTCTGATTTATATTTAATAGTCCAAAAACCAATACCTTATAGATTCCAGGAAA	TTTCCTGGAATCTATAAGGTATTGGTTTTTGGACTATTAAATATAAATCAGAGTAATACT[A/G]GAATGCAGATCTGGATTTGTAGTACCCCCTGCAGTTCTGTGAAGAGCTTCTAAAATTGCA
BICF2P132873	4	19840412	GAATGTAAATGTGGTATGTTCAGGTGGAATTACAGTGGTTTCTACCAAGAATGAAGAGGA[T/C]GTCTGTTCATCTAGTGTTGGAGCATCAGAATTTTCCCCAGTAGACAGTGCACAGAAAAGT	ACTTTTCTGTGCACTGTCTACTGGGGAAAATTCTGATGCTCCAACACTAGATGAACAGAC[A/G]TCCTCTTCATTCTTGGTAGAAACCACTGTAATTCCACCTGAACATACCACATTTACATTC
BICF2S23425129	4	20255264	TATTTCCAGCTTATAATGGTATAGTATGATTACTTATCATTGGTCCATAGAAACTTGGAA[T/C]TTTACTATCACAATCATGAAGCTATTTGGTATGTGATTTGTTACAGAGGAAATTATCTCA	TGAGATAATTTCCTCTGTAACAAATCACATACCAAATAGCTTCATGATTGTGATAGTAAA[A/G]TTCCAAGTTTCTATGGACCAATGATAAGTAATCATACTATACCATTATAAGCTGGAAATA
BICF2P614061	4	21452336	AGTCTCACTTCTCAGACCAACTCCTTGAGCTCCGCCAGGGCCTGGGAAGGAGGCAGGGCC[A/G]TGCTCCTTGGTGCGGATAGGGCAGATTAGGCTTTGAAGTTTGGTAAGAGAGACTGAGCCA	AGTCTCACTTCTCAGACCAACTCCTTGAGCTCCGCCAGGGCCTGGGAAGGAGGCAGGGCC[A/G]TGCTCCTTGGTGCGGATAGGGCAGATTAGGCTTTGAAGTTTGGTAAGAGAGACTGAGCCA
BICF2S23310546	4	21656830	AAAACAACATAGTCCTACAAGATTTTTGAGCTCTTTCTGTCCAGAATTCAYGCTGGCTTG[T/C]TATTTCCTGTTCCTAACTGAGGATAAAGAGTGATCTATATGCTGCATTTGTCTCCTAGCA	TGCTAGGAGACAAATGCAGCATATAGATCACTCTTTATCCTCAGTTAGGAACAGGAAATA[A/G]CAAGCCAGCRTGAATTCTGGACAGAAAGAGCTCAAAAATCTTGTAGGACTATGTTGTTTT
BICF2P340564	4	21996035	GAAAATTCAGAAGCATGGAATCCCCAAACACATGGGAATCTTGTCTCCCTTACAAATTCA[T/C]TTTGAATTCTCTCTCATTTTTGGTTTAAGYGACTGCTAGAACTTGAGCGATTCTACTTTT	AAAAGTAGAATCGCTCAAGTTCTAGCAGTCRCTTAAACCAAAAATGAGAGAGAATTCAAA[A/G]TGAATTTGTAAGGGAGACAAGATTCCCATGTGTTTGGGGATTCCATGCTTCTGAATTTTC
BICF2S23614755	4	22712693	ATAAAACCACTCTTATACTTGTCCTGACTCTATAAACATGAATCCATTTAAACTCTTCAA[T/C]AGGGACGTTGCAAACCTCCAAGAAATTAAAATTCCTCTTCCTTTGTACTCCCTCCACACA	TGTGTGGAGGGAGTACAAAGGAAGAGGAATTTTAATTTCTTGGAGGTTTGCAACGTCCCT[A/G]TTGAAGAGTTTAAATGGATTCATGTTTATAGAGTCAGGACAAGTATAAGAGTGGTTTTAT
BICF2P499467	4	23937370	aAACAAAAACAAACAGATGTGAGCCAAAATTTGAAAATGTTAATAAGTCTGATACGTTTT[T/C]TTTCTGGAAAATTAACTTAGCAGAGTCTCTTCCTGCAGATGGCAGAGATATACTAACTGT	ACAGTTAGTATATCTCTGCCATCTGCAGGAAGAGACTCTGCTAAGTTAATTTTCCAGAAA[A/G]AAAACGTATCAGACTTATTAACATTTTCAAATTTTGGCTCACATCTGTTTGTTTTTGTTt
BICF2S23731621	4	24984859	aaaaGAAAATATAGGACTTTAATAAAGAAGTTCAAATTGGGCTATGAAATGTAAGAGAAA[T/C]TTTCAAAAGAATTTGCTATTTGGTGCTTGGAGTATAGTCAGTCAGATGCCCTTAAAATAT	ATATTTTAAGGGCATCTGACTGACTATACTCCAAGCACCAAATAGCAAATTCTTTTGAAA[A/G]TTTCTCTTACATTTCATAGCCCAATTTGAACTTCTTTATTAAAGTCCTATATTTTCtttt
BICF2P1190193	4	31776497	GACACAGTTCATAAGCAGTACAGTATAACCAAAGTAATTTATTTTTAAAAGTACAAGAAA[A/G]AATTGCAGATGTTTTTCAACAGAAAATAATTGTTCTACCAAATAGTTTTCTTTGTCCCCA	GACACAGTTCATAAGCAGTACAGTATAACCAAAGTAATTTATTTTTAAAAGTACAAGAAA[A/G]AATTGCAGATGTTTTTCAACAGAAAATAATTGTTCTACCAAATAGTTTTCTTTGTCCCCA
BICF2P312305	4	32924479	GTGCAGGGCGTACAGTCATCTCGGTTGGATGAAAGGATTCTGATCCCCAAAGGTGCGCTT[T/C]GGGTCAGGCCCTCCTTGGCTCCCTGTAACTCCTAACATCCCTTTTCTTTCACGGCTGTGY	RCACAGCCGTGAAAGAAAAGGGATGTTAGGAGTTACAGGGAGCCAAGGAGGGCCTGACCC[A/G]AAGCGCACCTTTGGGGATCAGAATCCTTTCATCCAACCGAGATGACTGTACGCCCTGCAC
BICF2G630166952	4	35255795	GAGGAGAAATGAGAACCTGTTGTAATGACAAAGGACATTTATYAAGAAAAAGATGAAAGA[T/C]TAAATGGTAGAATGAATTAAAGTCGTGAGTGAGCAGGTGTGCGTGTGGGTTGCTGTGGAG	CTCCACAGCAACCCACACGCACACCTGCTCACTCACGACTTTAATTCATTCTACCATTTA[A/G]TCTTTCATCTTTTTCTTRATAAATGTCCTTTGTCATTACAACAGGTTCTCATTTCTCCTC
BICF2P1009177	4	39149081	CCACTTTCACACCAACCTGAGAAACCCCTATTTCTGAGACAAATCCCACATATCTCATCC[A/G]TTCATTTACTCCTGCTAGTCCTCCCTCCCGGCGGGGGAGGGGCGAGAGGCCAGGGCGTGA	CCACTTTCACACCAACCTGAGAAACCCCTATTTCTGAGACAAATCCCACATATCTCATCC[A/G]TTCATTTACTCCTGCTAGTCCTCCCTCCCGGCGGGGGAGGGGCGAGAGGCCAGGGCGTGA
BICF2P931340	4	39283256	CTGAAGCACCTATGCAGCATAATTCTGGAATGGATTGGGGGTGAAGTGGATTGAGGTCAT[T/G]CATCAAGGCAGCTGGGAGCTTGCAGAGTCTAACAACACACCGCCCCTTGGTCCTTGAATC	GATTCAAGGACCAAGGGGCGGTGTGTTGTTAGACTCTGCAAGCTCCCAGCTGCCTTGATG[A/C]ATGACCTCAATCCACTTCACCCCCAATCCATTCCAGAATTATGCTGCATAGGTGCTTCAG
BICF2P1198461	4	39299041	AGACATTTACACAGGTATTTATACATAGTCAATGCCCAACATTTACAATGCAGAGATTAT[A/G]TACTAAGGATATGAGGCCAAGTCTCTGAGTACCACACAATCTCGTTGCAAATACACAAAG	AGACATTTACACAGGTATTTATACATAGTCAATGCCCAACATTTACAATGCAGAGATTAT[A/G]TACTAAGGATATGAGGCCAAGTCTCTGAGTACCACACAATCTCGTTGCAAATACACAAAG
BICF2S23110118	4	39561601	TTCTGAACAGATTCACTTTTGGCCACTTCCTTGTATAGAAATCCAAACCTCCCTTTAAAA[T/C]TCAGCACCAACAACCCCCTTCTCCCAAAAATTCTCATCTATACCATTCCCTCTTCAGGAA	TTCCTGAAGAGGGAATGGTATAGATGAGAATTTTTGGGAGAAGGGGGTTGTTGGTGCTGA[A/G]TTTTAAAGGGAGGTTTGGATTTCTATACAAGGAAGTGGCCAAAAGTGAATCTGTTCAGAA
BICF2P747704	4	49623568	AGTCCTCTCTGCCACTCAATCCCCCTAAACTCTGAATCAAATAATTTCTCAGAGGGATCC[A/G]GGAGTAAATGCTGTATTTATGAGGCCTATGAAAAATCTGTTGTTAGGRTTTGATCTGCTC	AGTCCTCTCTGCCACTCAATCCCCCTAAACTCTGAATCAAATAATTTCTCAGAGGGATCC[A/G]GGAGTAAATGCTGTATTTATGAGGCCTATGAAAAATCTGTTGTTAGGRTTTGATCTGCTC
BICF2P664158	4	50142897	TAGGCAATGAGCTCAGGAAATGCTAGTTCTCCAACACCTAGTTCACCAGAGCTCTCCATG[A/C]CACCCTGGATTGCTGTAGTGTCCTTGGTACTTAGCACAGCTTGTTACCCTTTGGGATAGC	TAGGCAATGAGCTCAGGAAATGCTAGTTCTCCAACACCTAGTTCACCAGAGCTCTCCATG[A/C]CACCCTGGATTGCTGTAGTGTCCTTGGTACTTAGCACAGCTTGTTACCCTTTGGGATAGC
BICF2P1499540	4	54677154	AAAGCTATCTTTGGCCTTCTGTTTGCCTAACCATGCTGTGTTGCCAAGCTTTCCTTGATA[T/C]GGCTCTCCCTCAGTTTGGAGCCGGGCAGCCTGAAGGCAATCTCTGCCCAGAGCCCCATAT	ATATGGGGCTCTGGGCAGAGATTGCCTTCAGGCTGCCCGGCTCCAAACTGAGGGAGAGCC[A/G]TATCAAGGAAAGCTTGGCAACACAGCATGGTTAGGCAAACAGAAGGCCAAAGATAGCTTT
BICF2P292101	4	55574668	AGAAGGCCAAAGAGGGGCAAGCAGTCTTTTTTTCCTTGATGCAAATAGCATCATTTTGTC[T/C]GGGGGGATGGAGAAGCTCAGTGGAATGTATATTTGTCCCTGGGCTCTGGTTTCTGATTGC	GCAATCAGAAACCAGAGCCCAGGGACAAATATACATTCCACTGAGCTTCTCCATCCCCCC[A/G]GACAAAATGATGCTATTTGCATCAAGGAAAAAAAGACTGCTTGCCCCTCTTTGGCCTTCT
BICF2P226562	4	59353021	GGCTCAGTCCTAAGTAGGACACCAGCATGCCTCGTGAAATGCCTGCAGAATGAGTTCTAC[A/G]GTGCTGGCTGCTGGCGAGGTTTGTGTTTGTGTTTGTGTTTGTTTGTTTGTATGTTTTTAG	GGCTCAGTCCTAAGTAGGACACCAGCATGCCTCGTGAAATGCCTGCAGAATGAGTTCTAC[A/G]GTGCTGGCTGCTGGCGAGGTTTGTGTTTGTGTTTGTGTTTGTTTGTTTGTATGTTTTTAG
BICF2P602121	4	60023657	CCCAGCAGCCCCATCTCCCTTCCTAGACTCACTTCTCAAAATCTGGCACTTAGCCTCTTA[T/C]GGAGTAGCTGCCCCACCTCAGGAGGCTACCTGGCTTTAATTTGTAAAATATCCCTTTCTG	CAGAAAGGGATATTTTACAAATTAAAGCCAGGTAGCCTCCTGAGGTGGGGCAGCTACTCC[A/G]TAAGAGGCTAAGTGCCAGATTTTGAGAAGTGAGTCTAGGAAGGGAGATGGGGCTGCTGGG
BICF2P597221	4	68156410	AGTGTAGCGATTGTTCTTTTAGGACCACATTTCCAAACTCTTCCCTAAAATTCAACCAGA[T/C]ACTGTTGCTAACAATGTTCATCTTTCATATAGCACATTCTATGTTCATTGACTCTTAGAA	TTCTAAGAGTCAATGAACATAGAATGTGCTATATGAAAGATGAACATTGTTAGCAACAGT[A/G]TCTGGTTGAATTTTAGGGAAGAGTTTGGAAATGTGGTCCTAAAAGAACAATCGCTACACT
BICF2P875326	4	68229777	CTGAAGGAATAATTGATAGGTTGGTGATGGGTCAGTCATTTTATTTTCCTATGATAAAAT[T/C]GAGCATATTGACTAAAACAGAATCATACTAATCCATAGCACATGCATGTAGATTCTATTT	AAATAGAATCTACATGCATGTGCTATGGATTAGTATGATTCTGTTTTAGTCAATATGCTC[A/G]ATTTTATCATAGGAAAATAAAATGACTGACCCATCACCAACCTATCAATTATTCCTTCAG
BICF2P466076	4	68504870	CCATGTATAGAATATCCTTAGTCTAGAGGATGACACATGCATGCAGTATACCTATAATAA[T/G]TTAGAACTTGAATTGTGCAGCTCACAGGGACTGTATCCCAGAGAACATTTTAAAAGCTTA	TAAGCTTTTAAAATGTTCTCTGGGATACAGTCCCTGTGAGCTGCACAATTCAAGTTCTAA[A/C]TTATTATAGGTATACTGCATGCATGTGTCATCCTCTAGACTAAGGATATTCTATACATGG
BICF2P1295533	4	70281807	GCATTGTATATCAGCAGCATCGCCGTGCAGGTACGGGGGTGCATTGGGTGGAGGCAGAGA[T/C]GTAGAAAATGGGCTTCCCCAGTCATGACTCTCAGAGAGTTGACTATACTTACTGCAGACC	GGTCTGCAGTAAGTATAGTCAACTCTCTGAGAGTCATGACTGGGGAAGCCCATTTTCTAC[A/G]TCTCTGCCTCCACCCAATGCACCCCCGTACCTGCACGGCGATGCTGCTGATATACAATGC
BICF2S2318377	4	85064016	TCCTGTTGGGCCATCCTCCTCTTGTCCTCTTCTCTGGATTCTGATTAATGAGATGACAGC[A/G]CCAGAGATGTTTGCCTCAGATTCCACTTTCTGAGAAACTCTGattaatatataatttaat	TCCTGTTGGGCCATCCTCCTCTTGTCCTCTTCTCTGGATTCTGATTAATGAGATGACAGC[A/G]CCAGAGATGTTTGCCTCAGATTCCACTTTCTGAGAAACTCTGattaatatataatttaat
BICF2P1279566	4	85552015	AAAACAGCCTGCTGCCTCCTATCAACACAACGGCCCAAACCTCTAGGGCGTATTACACTT[T/C]GTGATTCGAAAATGAGTATTGTGCTGAGGGTTAACGAYTCTAAGAACAGGGAGAATGATT	AATCATTCTCCCTGTTCTTAGARTCGTTAACCCTCAGCACAATACTCATTTTCGAATCAC[A/G]AAGTGTAATACGCCCTAGAGGTTTGGGCCGTTGTGTTGATAGGAGGCAGCAGGCTGTTTT
BICF2G630179701	4	86299771	GGGGCTTACTGATTTCTGAGCTAATTTACCAGAAAACAGCAATCACTCAGCCAATTGTGY[A/G]CTGTAGCATCTGACTGGCATAGGGACTCAAGTTGGGAATAAAACTATCTCAAGGATTTGC	GGGGCTTACTGATTTCTGAGCTAATTTACCAGAAAACAGCAATCACTCAGCCAATTGTGY[A/G]CTGTAGCATCTGACTGGCATAGGGACTCAAGTTGGGAATAAAACTATCTCAAGGATTTGC
BICF2S2411960	4	87336253	CCTGGTCCCGAGCAGTGGAGCCTGCAGTCACGGCTAGAGGTGATCTGGGCTTAGGAGCTG[T/C]GAAACGGGAAAAGGCCTCTCCAAGGAAAATGCAGAAATGTCTTTTTCATTTTATTTCTTT	AAAGAAATAAAATGAAAAAGACATTTCTGCATTTTCCTTGGAGAGGCCTTTTCCCGTTTC[A/G]CAGCTCCTAAGCCCAGATCACCTCTAGCCGTGACTGCAGGCTCCACTGCTCGGGACCAGG
BICF2P1419812	4	87853654	CGGGTTACAGTTAGTGTTTACACTGACAGAAGCGTTGTTCTGAGAGATTCCCTTACGCGC[A/G]TCTTAGGATTCAGAAATTAAGGGTGAATTACTTGCGTTTTTTGCTCTTTTTGTGAATTTA	CGGGTTACAGTTAGTGTTTACACTGACAGAAGCGTTGTTCTGAGAGATTCCCTTACGCGC[A/G]TCTTAGGATTCAGAAATTAAGGGTGAATTACTTGCGTTTTTTGCTCTTTTTGTGAATTTA
BICF2P483462	5	8523062	GCAAGCTATACCTCACTGATGGTCAAAAGGAGGAATAAAATTACTTAGTGCCTAGGAAGC[A/C]CAGATACTATGAATGATCTCCAAAGTTTTGCCTGATGAGGACCTGGAAAGCCTGTGTGTT	GCAAGCTATACCTCACTGATGGTCAAAAGGAGGAATAAAATTACTTAGTGCCTAGGAAGC[A/C]CAGATACTATGAATGATCTCCAAAGTTTTGCCTGATGAGGACCTGGAAAGCCTGTGTGTT
BICF2P1022032	5	13306790	CATTTTAATAATCTCAACCCTGTTGGGTTTTGATTACAACCCCTGTAGTTTCTCTCCAGT[T/G]GGGACCCTTGCAGGAAGCCCTGGCAGGTCAGGTTTGAGAATAGTGAAGATTTGACCCCTT	AAGGGGTCAAATCTTCACTATTCTCAAACCTGACCTGCCAGGGCTTCCTGCAAGGGTCCC[A/C]ACTGGAGAGAAACTACAGGGGTTGTAATCAAAACCCAACAGGGTTGAGATTATTAAAATG
BICF2P388745	5	13970045	TTCCTCCTTCCCACATTCCAGGTTCGTTGGCTGCAGGCAGCCAAGAAAGACAGAAGTGTG[T/C]GAGAAGGTGATGTCCAGGCAGGCTGCAACATCTTGTTACTTGACATGCCTGTCCTCTGAC	GTCAGAGGACAGGCATGTCAAGTAACAAGATGTTGCAGCCTGCCTGGACATCACCTTCTC[A/G]CACACTTCTGTCTTTCTTGGCTGCCTGCAGCCAACGAACCTGGAATGTGGGAAGGAGGAA
BICF2S23626390	5	14181601	CAGAATGCCCCCAGATGCCATCTGGCCCCCGAATATCTGCAAAAATATTTTTCTGGCCCC[T/C]ATTCTGCTTTGTGCCTAGATGCTTGCTTGCAAAGGGCATGAGCGTAATAGGGCTTCTCTG	CAGAGAAGCCCTATTACGCTCATGCCCTTTGCAAGCAAGCATCTAGGCACAAAGCAGAAT[A/G]GGGGCCAGAAAAATATTTTTGCAGATATTCGGGGGCCAGATGGCATCTGGGGGCATTCTG
BICF2P646920	5	18828727	CAGTCACGACTGCAGGGCTGTCCTTGGAATGGTTTTATTCATCTCTAGTTCTTTAAAGAG[A/G]GCCATGTGCATCATCGCATCCAATCAGTATTTCCCAAATAAATGATGCTGCATATCTATA	CAGTCACGACTGCAGGGCTGTCCTTGGAATGGTTTTATTCATCTCTAGTTCTTTAAAGAG[A/G]GCCATGTGCATCATCGCATCCAATCAGTATTTCCCAAATAAATGATGCTGCATATCTATA
BICF2P1103144	5	18917367	AGACAGCTTGCAGGATAATCACAGCACAGCTAGAAGAACCACCAAATGAAAAGCCCTCAG[A/G]AGCGCTGAACAGCAAGCTTTGCTAAACAAACATACTGATCATTCTTAAGGCTGTAGTTAT	AGACAGCTTGCAGGATAATCACAGCACAGCTAGAAGAACCACCAAATGAAAAGCCCTCAG[A/G]AGCGCTGAACAGCAAGCTTTGCTAAACAAACATACTGATCATTCTTAAGGCTGTAGTTAT
BICF2S23125123	5	19341271	TTCTAGAATTCAACGCACCTGGGTCCAAATCCTAGAAAGAGCCCTGGGACTCGGTGTCAT[A/G]AGGTAGTTACAAGCCCAGGCTAACGCTGGCCTCCACTGTCCTGCCCCTCAGCACGATGTT	TTCTAGAATTCAACGCACCTGGGTCCAAATCCTAGAAAGAGCCCTGGGACTCGGTGTCAT[A/G]AGGTAGTTACAAGCCCAGGCTAACGCTGGCCTCCACTGTCCTGCCCCTCAGCACGATGTT
BICF2P1249103	5	19646883	AGATTTAGGCTTGCTCATGCTTCCCCTGAGCTCAGTGTCTGGAGGGTCTTAGTCACCACA[T/C]TTAACTCTTTATCCCTGGAGCTGCCTGAAAAGTGGGTCATGTGTgcaatgtgaaattatg	cataatttcacattgcACACATGACCCACTTTTCAGGCAGCTCCAGGGATAAAGAGTTAA[A/G]TGTGGTGACTAAGACCCTCCAGACACTGAGCTCAGGGGAAGCATGAGCAAGCCTAAATCT
BICF2P1098115	5	20292075	GACAGGGTAAGTTAGTCTGATTTTTCTGAAACTTGCAGTCCCAAGCACGCTGTTAGCACA[T/C]CCCCATGCCCAGGTTTTCTTAGGGCTCTAGGAGCAGTCATCTGATTCCCAAATTCCAGAA	TTCTGGAATTTGGGAATCAGATGACTGCTCCTAGAGCCCTAAGAAAACCTGGGCATGGGG[A/G]TGTGCTAACAGCGTGCTTGGGACTGCAAGTTTCAGAAAAATCAGACTAACTTACCCTGTC
BICF2P315042	5	21393557	AATATTTCAATCTCCAGGACTTATCCTAGGGGCCTAGGAGAGTAAGCAATAAACAGTCAC[T/G]AAAATTTGGGATCAATGGTGGTGAGAATGACAGAAAAAAAATGTAGAAAGGGGATATTTG	CAAATATCCCCTTTCTACATTTTTTTTCTGTCATTCTCACCACCATTGATCCCAAATTTT[A/C]GTGACTGTTTATTGCTTACTCTCCTAGGCCCCTAGGATAAGTCCTGGAGATTGAAATATT
BICF2P612450	5	24352914	AACTAGCCACCTGTGCTGGTTTTTTGTCTGTTTTTTGCAACATATTATTTAGAATGGGAA[A/C]TAACTATTCCTGAAACTAAATCACCATTAAATCATCTAAGCCTACAGGCTTTTGCAGCAG	AACTAGCCACCTGTGCTGGTTTTTTGTCTGTTTTTTGCAACATATTATTTAGAATGGGAA[A/C]TAACTATTCCTGAAACTAAATCACCATTAAATCATCTAAGCCTACAGGCTTTTGCAGCAG
BICF2S23052973	5	26443011	CTTCTTCCACCTCTTCCCAAATCTACAAGATCTCATCGTAATTTGCTAGAAGTTGCAGCA[A/C]TGTGATCAGTATTCAGAAACAGCAGCCTTAAAAGAAAGCAAGCAGTAATCAAACATTTAA	CTTCTTCCACCTCTTCCCAAATCTACAAGATCTCATCGTAATTTGCTAGAAGTTGCAGCA[A/C]TGTGATCAGTATTCAGAAACAGCAGCCTTAAAAGAAAGCAAGCAGTAATCAAACATTTAA
BICF2S2349724	5	31889869	AGTTCCCTTGGGAATCTCCCTAGAATCCTATTTCTGTGGAATCTTCCAGAAGCATTTCCA[A/G]CCCAGTGAAAATGCCCAAAGGCCCTCCCAGATTCCTTTTGTACCAGCTAGAGACAGGTCC	AGTTCCCTTGGGAATCTCCCTAGAATCCTATTTCTGTGGAATCTTCCAGAAGCATTTCCA[A/G]CCCAGTGAAAATGCCCAAAGGCCCTCCCAGATTCCTTTTGTACCAGCTAGAGACAGGTCC
BICF2P99750	5	32861032	ATGGTGTTGGGTCCTGGGAGGGTGGGGGCTGAAATAAAGGTGTACTTTCTTCCATTTCAT[C/G]ATGGGCGATCCTTTCAGCCCGGGGTGTCCAAACACCCCCTTACCTGCAGCGTTCAAACCT	ATGGTGTTGGGTCCTGGGAGGGTGGGGGCTGAAATAAAGGTGTACTTTCTTCCATTTCAT[C/G]ATGGGCGATCCTTTCAGCCCGGGGTGTCCAAACACCCCCTTACCTGCAGCGTTCAAACCT
BICF2G630183354	5	33422865	TTCGTACCACCCTCTCCGTCCCCTCCTGCCTCTGCTACCCAGGTCGAGTAGCATGACTCC[T/C]GCAGAGTATCCATGTTTACTAGGCTGCCAATCTCCCAGTGTCCCAAAAGCACGGTCCCAG	CTGGGACCGTGCTTTTGGGACACTGGGAGATTGGCAGCCTAGTAAACATGGATACTCTGC[A/G]GGAGTCATGCTACTCGACCTGGGTAGCAGAGGCAGGAGGGGACGGAGAGGGTGGTACGAA
BICF2P215349	5	34167239	TCGGGCCACCTTTCCTGCTCAGGGAAGACAGAGCCATCACCTGGGTCCAGCTCCAGCAGC[A/G]CATTCTCAGTAATGTCCGCTGTGTCATGAAGAGTGAGGTCCCCATCCAGGTCAGAGCgtg	TCGGGCCACCTTTCCTGCTCAGGGAAGACAGAGCCATCACCTGGGTCCAGCTCCAGCAGC[A/G]CATTCTCAGTAATGTCCGCTGTGTCATGAAGAGTGAGGTCCCCATCCAGGTCAGAGCgtg
G338f42S239	5	34591118	GTGGAAGGCAAGACGTGGAGAATAAGGAACCAAAGGGAGAAAGGAATCAATTCACAATTC[T/C]TACACCATACCAGGCATCTCCTGGRCACTTGTGTAGGCAGGATCCCTAGCATAAGCACAG	CTGTGCTTATGCTAGGGATCCTGCCTACACAAGTGYCCAGGAGATGCCTGGTATGGTGTA[A/G]GAATTGTGAATTGATTCCTTTCTCCCTTTGGTTCCTTATTCTCCACGTCTTGCCTTCCAC
BICF2G630184139	5	35066562	CAAGCTCCCACCCTTGCTTACATTCTCTTTAATCACTTCTTATTGTTCTGAAGATAATGA[T/C]CAAATTCCTGCTTTGCTCACCAATTGCCTCTCCCTGAAAGACTCCACTTTCTGGGTTAGC	GCTAACCCAGAAAGTGGAGTCTTTCAGGGAGAGGCAATTGGTGAGCAAAGCAGGAATTTG[A/G]TCATTATCTTCAGAACAATAAGAAGTGATTAAAGAGAATGTAAGCAAGGGTGGGAGCTTG
BICF2S22936116	5	35440572	TGTGGCCCCGAGCAGAGCAGGGGGCTAAGGAAGTGCGTTGGTGTTCTGCTCAGGACTTCG[T/C]GGGACAAAACAGTTGCCTGCTAAAAATGTAAAAACGTTCCAAGCTGCTAATGTCAATGAC	GTCATTGACATTAGCAGCTTGGAACGTTTTTACATTTTTAGCAGGCAACTGTTTTGTCCC[A/G]CGAAGTCCTGAGCAGAACACCAACGCACTTCCTTAGCCCCCTGCTCTGCTCGGGGCCACA
BICF2P740376	5	37095494	atttctggttccgtatccttcttacccccctggatggcctccctgacaACTTCAGCAAGC[A/G]AAAGGCAAGTCCATGCCCTGAAATGCTCAGATCCAGAGCTGCAGGCAGGTCGGGCCAGAT	atttctggttccgtatccttcttacccccctggatggcctccctgacaACTTCAGCAAGC[A/G]AAAGGCAAGTCCATGCCCTGAAATGCTCAGATCCAGAGCTGCAGGCAGGTCGGGCCAGAT
BICF2S23347193	5	37116781	CCTGGTCTCCAGTAGAAGAATGCGGACTCATCAGAGGAACATTCTCCCATGACGATCATC[A/G]TCCTACAACARGCAGTAAAGTTACTGAGAARTCAAAGTGCAGGCAACCAAAAGCTTCATT	CCTGGTCTCCAGTAGAAGAATGCGGACTCATCAGAGGAACATTCTCCCATGACGATCATC[A/G]TCCTACAACARGCAGTAAAGTTACTGAGAARTCAAAGTGCAGGCAACCAAAAGCTTCATT
BICF2G630185802	5	37920160	TTTATTCATAAGCCTGTGAGGCTGAAAGATTTAAAACGTTCCACGAGAATAGGTTGATCG[A/C]AACTAAAACACTGTGAAATGGGATTGCAGGCTAGTAGTAAGAACagcagtcctttattga	TTTATTCATAAGCCTGTGAGGCTGAAAGATTTAAAACGTTCCACGAGAATAGGTTGATCG[A/C]AACTAAAACACTGTGAAATGGGATTGCAGGCTAGTAGTAAGAACagcagtcctttattga
BICF2G630186239	5	38525287	TAGTTGATTGGGTTAGCAATATTTTACTTGAGAGCTAGTAACAAGGCACAGGTGTATCTT[T/G]ATGGACAGTGAGGATAGGGATGAAAAAGTTAGACACGTAAATGAGGTGAGGAAAACAGGC	GCCTGTTTTCCTCACCTCATTTACGTGTCTAACTTTTTCATCCCTATCCTCACTGTCCAT[A/C]AAGATACACCTGTGCCTTGTTACTAGCTCTCAAGTAAAATATTGCTAACCCAATCAACTA
TIGRP2P71121_rs8749800	5	41370228	CACAGTGGGGAGCCAGGGGGTGGGCCCATAGTGGGTATGTGATGGAAGGCCCATGGGCCA[T/G]CCTTTGGAAGTACCTCCTGTTACTTGATCCAAATTTGCACACTGCAATTCCATCTCAACT	AGTTGAGATGGAATTGCAGTGTGCAAATTTGGATCAAGTAACAGGAGGTACTTCCAAAGG[A/C]TGGCCCATGGGCCTTCCATCACATACCCACTATGGGCCCACCCCCTGGCTCCCCACTGTG
BICF2G630186735	5	43076655	AGTCAAAACTACATGGTTTGACAGTTTGCCTCCTGAGTAAACACATACCACAGATTCTGT[A/C]TCCACCTACTTCCTGTATAAGCAAATTAGAACAAGACCTGGTAAGCCTTAAGAGTTTATG	AGTCAAAACTACATGGTTTGACAGTTTGCCTCCTGAGTAAACACATACCACAGATTCTGT[A/C]TCCACCTACTTCCTGTATAAGCAAATTAGAACAAGACCTGGTAAGCCTTAAGAGTTTATG
BICF2G630187066	5	43714353	ATTGCAATACGATTTCCCTTGCTATTGCTCCAAGAGGGGTGATGTTTGCAAATGTGTAAT[A/G]AAAATATGCAGCTCATTTACTTACTGTACTTATGATCTAATCCAGATTCAGAACTGGCCT	ATTGCAATACGATTTCCCTTGCTATTGCTCCAAGAGGGGTGATGTTTGCAAATGTGTAAT[A/G]AAAATATGCAGCTCATTTACTTACTGTACTTATGATCTAATCCAGATTCAGAACTGGCCT
BICF2S2327772	5	44826051	GAAACAAGCCATGGTGACCAGAATTTGATGCTGAGTATGCAGTGGAGCCCAGCCTAGACC[A/G]GCTGAACTGTGATTGAACTGAAGACATTRAGCATGATAATAAATGTATATGGGGGATAAG	GAAACAAGCCATGGTGACCAGAATTTGATGCTGAGTATGCAGTGGAGCCCAGCCTAGACC[A/G]GCTGAACTGTGATTGAACTGAAGACATTRAGCATGATAATAAATGTATATGGGGGATAAG
BICF2P408006	5	45112552	CATTTCTCTATGTGCTATGGGACCTACACATGCACACAGCTCGGCCTCCATTACTCTTTC[T/C]TTGTTTTCCCTCATCTACCTATAAATTCAGAAGCTTCTGCAGAAAACAGACTTTGTCTCA	TGAGACAAAGTCTGTTTTCTGCAGAAGCTTCTGAATTTATAGGTAGATGAGGGAAAACAA[A/G]GAAAGAGTAATGGAGGCCGAGCTGTGTGCATGTGTAGGTCCCATAGCACATAGAGAAATG
BICF2P964054	5	45149385	AATGGATGGAGCTGGGGAGAGCCTTTTATTGAGATTTTCAGAAAGAATCTAGGTATGTCA[A/C]GTTTTTATTATGGTGAGAGACAGAAAATCTGTTAAAATTTAAGTAAGACCCTGTCTTCCC	AATGGATGGAGCTGGGGAGAGCCTTTTATTGAGATTTTCAGAAAGAATCTAGGTATGTCA[A/C]GTTTTTATTATGGTGAGAGACAGAAAATCTGTTAAAATTTAAGTAAGACCCTGTCTTCCC
BICF2G630188075	5	45727442	CACCCCCTCCTTGAGGAACAAAAACAAAAAATCCTATCTTGAGAATTAATGCCCCCCCCC[A/C]AAAAAAAAAAAACTCAATGTGTGAAACAGAACAAACCAGCCAAAGCCTTCAAGCATAAAG	CACCCCCTCCTTGAGGAACAAAAACAAAAAATCCTATCTTGAGAATTAATGCCCCCCCCC[A/C]AAAAAAAAAAAACTCAATGTGTGAAACAGAACAAACCAGCCAAAGCCTTCAAGCATAAAG
BICF2P756122	5	46063541	AAAGAAGGAATTTAGATGGAAATACTTGATCTTGATTTTATGKGACCACGTGTCCTCCAA[A/C]TTGTCCCAATGCTTAGTAACGATACAGTAGTCAGATCATCATATTGAGAAAAAAAGCTTG	AAAGAAGGAATTTAGATGGAAATACTTGATCTTGATTTTATGKGACCACGTGTCCTCCAA[A/C]TTGTCCCAATGCTTAGTAACGATACAGTAGTCAGATCATCATATTGAGAAAAAAAGCTTG
BICF2P1166771	5	46213089	TGCAATTCCAGGAGAGGCTGCATTCTCATGCATCCCCAAACCAACTTTTGAAGACTGCCT[A/G]AGCCCTTAAATGGCTCTCTGTATGGGAACTCTTTTGGGAATTTATGTTTGATAAAAAGAA	TGCAATTCCAGGAGAGGCTGCATTCTCATGCATCCCCAAACCAACTTTTGAAGACTGCCT[A/G]AGCCCTTAAATGGCTCTCTGTATGGGAACTCTTTTGGGAATTTATGTTTGATAAAAAGAA
BICF2G630188754	5	46941544	AATTGGCTTAGCTGCCTCACTGATAAATGTGCCCTGGGTAAGCTACAAAGGGATTATCAG[T/C]GTTCCCAGCAGCTAAAGGTGATTTTCAAGAACAGGAAGGATTGCTTCAAACTGTTCTCTT	AAGAGAACAGTTTGAAGCAATCCTTCCTGTTCTTGAAAATCACCTTTAGCTGCTGGGAAC[A/G]CTGATAATCCCTTTGTAGCTTACCCAGGGCACATTTATCAGTGAGGCAGCTAAGCCAATT
BICF2S2374826	5	53213235	TGACAAGAGTAGAGAAGACAGAGACTGGAGACCATCACCTGACCTAATGCCTGAGTACAC[A/G]TGTGGATTTAGGAGCAGGAAGATTATGCCACAGTTCCTCATTTGGGCAAATTTGTGGCTG	TGACAAGAGTAGAGAAGACAGAGACTGGAGACCATCACCTGACCTAATGCCTGAGTACAC[A/G]TGTGGATTTAGGAGCAGGAAGATTATGCCACAGTTCCTCATTTGGGCAAATTTGTGGCTG
BICF2P590932	5	62581852	TGTTTCTGCTGATCCACAGCAGAGAACATCATTAAGCTGGGGTGGTAGCCAGGTGAAGGC[A/C]GTTGTCACCAAGACCTGCTGGCTGCACCCAACTGGGGGGACTGGGCCGATGTCTGCTGAC	TGTTTCTGCTGATCCACAGCAGAGAACATCATTAAGCTGGGGTGGTAGCCAGGTGAAGGC[A/C]GTTGTCACCAAGACCTGCTGGCTGCACCCAACTGGGGGGACTGGGCCGATGTCTGCTGAC
BICF2S23624769	5	63666161	AAGAACAATCAACCTGCCTTTCCCCAGGAGTACGTTGGAGTGGGAAGGACCATAGTGGAT[A/G]GGAAAAGCCTACTGGAGATGCTAAGGRGAGCCAGCCCTGCCCTGGTATCTGCCCTGTTTG	AAGAACAATCAACCTGCCTTTCCCCAGGAGTACGTTGGAGTGGGAAGGACCATAGTGGAT[A/G]GGAAAAGCCTACTGGAGATGCTAAGGRGAGCCAGCCCTGCCCTGGTATCTGCCCTGTTTG
BICF2P854028	5	63697949	TGGGCCTGACCCATCTGTGAGGAGGCTGAGAGAACAAGAGTCGCTCAGTGGCTGTCTCCA[C/G]TACCAAGAACAGTTGAGTGCCAGTTGCACACGAGGCCCGCAACATGGGAGCATTCAATGT	ACATTGAATGCTCCCATGTTGCGGGCCTCGTGTGCAACTGGCACTCAACTGTTCTTGGTA[C/G]TGGAGACAGCCACTGAGCGACTCTTGTTCTCTCAGCCTCCTCACAGATGGGTCAGGCCCA
BICF2G630240820	5	68468279	CACATGTGTCTTCCTTGTTATTAGTAAAATCCTGCTACTCTCTCAAGTTGAACCCATACT[T/C]GATGCATTTATATATGACAGAAGTATCAACTCACAGGCTCGGCTACTGGGAATAGAAAAA	TTTTTCTATTCCCAGTAGCCGAGCCTGTGAGTTGATACTTCTGTCATATATAAATGCATC[A/G]AGTATGGGTTCAACTTGAGAGAGTAGCAGGATTTTACTAATAACAAGGAAGACACATGTG
BICF2P159123	5	69286794	GGGCAAAATGGAAAAAGATAGGGAGCAGACCAGGAAGGGCCAATGAAGCTGCTCKGCCAC[A/G]CCTTCCCTGTGGTGTCACAAAAATTGAGAATTACTCGAGAATCTAGGCCAACATGCTGAA	GGGCAAAATGGAAAAAGATAGGGAGCAGACCAGGAAGGGCCAATGAAGCTGCTCKGCCAC[A/G]CCTTCCCTGTGGTGTCACAAAAATTGAGAATTACTCGAGAATCTAGGCCAACATGCTGAA
BICF2P1314195	5	71297231	TGAGAAAACAAAACGGAACTTAAATCGGCGTCCTGCGTACTCACACGCAGCGCATACTTG[T/C]GAGCAAAAGTGGTAGAATTCAGTCAAAGTGACGGGTAAATATGTATCTTTGAAATTGCCG	CGGCAATTTCAAAGATACATATTTACCCGTCACTTTGACTGAATTCTACCACTTTTGCTC[A/G]CAAGTATGCGCTGCGTGTGAGTACGCAGGACGCCGATTTAAGTTCCGTTTTGTTTTCTCA
TIGRP2P74329_rs9067706	5	71496661	TGCTAGTCCCCTGTGCTTTCTCTTGGTTTTTGTTCTTGGATCGCCTCATGCTATCTTTCA[T/C]CTAGTATCTGTGATTAAGTGCACAGAGTTCCCATATTTCCGTCTCCAGATCTGAGTTCCA	TGGAACTCAGATCTGGAGACGGAAATATGGGAACTCTGTGCACTTAATCACAGATACTAG[A/G]TGAAAGATAGCATGAGGCGATCCAAGAACAAAAACCAAGAGAAAGCACAGGGGACTAGCA
BICF2P526616	5	72423941	GCATCACACTCCCTGGAAGTGGGTATTGGATTTGCAGTTCTGAGTTTTCTGAACAGTAGG[T/C]ACTGTGGCTGGCCCCAAGTGCCTTGGCACTAGGGAGGGAGCTTAATGTTTCTCTTTGGAG	CTCCAAAGAGAAACATTAAGCTCCCTCCCTAGTGCCAAGGCACTTGGGGCCAGCCACAGT[A/G]CCTACTGTTCAGAAAACTCAGAACTGCAAATCCAATACCCACTTCCAGGGAGTGTGATGC
BICF2S23449139	5	72805172	GATCCTCATGGGCACATCCGAGATGCCAGTGGAAAGCTTATTAGCCGAGTGTTGGATCAC[A/G]GACCAACACACATCACAGAGAAGTGGCTCCACGTTTGCCCTTGTCCCTCTTGGTCCTATC	GATCCTCATGGGCACATCCGAGATGCCAGTGGAAAGCTTATTAGCCGAGTGTTGGATCAC[A/G]GACCAACACACATCACAGAGAAGTGGCTCCACGTTTGCCCTTGTCCCTCTTGGTCCTATC
BICF2P1055428	5	75513531	TGTCCACCTAGAACCTGCTGGTGGCCTCCATGGGGGTGACGCCCTGACCTTGACGCAGCC[T/C]GACCTACGCTCAGAAGCTGCTTGGCTGAGGTGGTTTGAAGGTGACCCTCTGGGTAACCCA	TGGGTTACCCAGAGGGTCACCTTCAAACCACCTCAGCCAAGCAGCTTCTGAGCGTAGGTC[A/G]GGCTGCGTCAAGGTCAGGGCGTCACCCCCATGGAGGCCACCAGCAGGTTCTAGGTGGACA
BICF2S2339101	5	76292801	TGCTCTAAAGAGTGAAGAGGCATTAAGGCCGAGTGGGGCTCAGGTAAAGGCCAAATTCAG[A/C]TGGGCAGAGGAATGAGGTGTCCCAGGTTCCTAGCCATCCTCACACATGCACCTGTTCCCT	TGCTCTAAAGAGTGAAGAGGCATTAAGGCCGAGTGGGGCTCAGGTAAAGGCCAAATTCAG[A/C]TGGGCAGAGGAATGAGGTGTCCCAGGTTCCTAGCCATCCTCACACATGCACCTGTTCCCT
BICF2P412596	5	77754321	AGTCCCAGAGAAGATGCTGGACCTCTGGGTTCCAAGTGTAAGCGAGGTGTCCTCCCTGCA[A/T]ACGACAATAATCTTCTGCTTCCTCATAGCTGCAGTGAAACCTRTTAAGCTGATAACAATT	AATTGTTATCAGCTTAAYAGGTTTCACTGCAGCTATGAGGAAGCAGAAGATTATTGTCGT[A/T]TGCAGGGAGGACACCTCGCTTACACTTGGAACCCAGAGGTCCAGCATCTTCTCTGGGACT
BICF2S23114932	5	79371427	AATGCATTTTAAAATTTCCTGGTGTCATTTGGATTCAATAAATAACACCCCTCCTTTTCA[T/C]TCAGCTTCTGAACCAATAGAAAAATAAGAGTAACAGACAAAGGTCCAATTATCACCTTTA	TAAAGGTGATAATTGGACCTTTGTCTGTTACTCTTATTTTTCTATTGGTTCAGAAGCTGA[A/G]TGAAAAGGAGGGGTGTTATTTATTGAATCCAAATGACACCAGGAAATTTTAAAATGCATT
BICF2P690241	5	80563586	CAAAGATCCAGACGGCCACTACGGCTGACCCCCGGCAGGGGGGACAGCTCAGGAGGCCTA[T/C]GCAGCAAGCAGGTGACCGCACTTACCTACAGGACACCTAGGCGCGTGCTCCGGGCGAGCC	GGCTCGCCCGGAGCACGCGCCTAGGTGTCCTGTAGGTAAGTGCGGTCACCTGCTTGCTGC[A/G]TAGGCCTCCTGAGCTGTCCCCCCTGCCGGGGGTCAGCCGTAGTGGCCGTCTGGATCTTTG
BICF2S22946128	5	83270010	CCGGGGCCRATTCACAGAATCCTGGAATTGGGATCTAGAGCTTAGGTATAGGAAACAGCA[A/G]GCAGCTCTGTGGACTCTGAACACGCTGTGCTAAGTCAYGCCGTGAGGTCTGTAGCATCAC	CCGGGGCCRATTCACAGAATCCTGGAATTGGGATCTAGAGCTTAGGTATAGGAAACAGCA[A/G]GCAGCTCTGTGGACTCTGAACACGCTGTGCTAAGTCAYGCCGTGAGGTCTGTAGCATCAC
TIGRP2P75745_rs9145499	5	83668976	TGAAAACTATGTACTCTGTCCCCAGAAACAAGTGGAAATACACCAACATTACATAGAATC[A/G]AGGGTGTTCTCCTATCCCCTCACATTCATCCATGAATTCCAGACTGTGTGTCCCGGTCAC	TGAAAACTATGTACTCTGTCCCCAGAAACAAGTGGAAATACACCAACATTACATAGAATC[A/G]AGGGTGTTCTCCTATCCCCTCACATTCATCCATGAATTCCAGACTGTGTGTCCCGGTCAC
BICF2S24415287	6	7574626	TTCGAGAGACAACTGTGGGAAGCACGTTTGGTGAAGCACCGGTGTTGAAGGAGAGTTTCA[T/G]AGGGTGAGAACCAGAGGCCTATTATGTTCATTCAGCACTTTCTTTCACTGGCAGCCTAAA	TTTAGGCTGCCAGTGAAAGAAAGTGCTGAATGAACATAATAGGCCTCTGGTTCTCACCCT[A/C]TGAAACTCTCCTTCAACACCGGTGCTTCACCAAACGTGCTTCCCACAGTTGTCTCTCGAA
BICF2S23729890	6	8371135	AGAAGGCTTGGAGCTGAGGAGGTAGGCAGTGAGGGGAGAGAGTAGTCAATGATTTGGTCC[A/T]GTTATGTCCCAAGCACCTGGAGGAACGTCATCATGATCCTTAAGTAGCTGGAGGGTGGGG	CCCCACCCTCCAGCTACTTAAGGATCATGATGACGTTCCTCCAGGTGCTTGGGACATAAC[A/T]GGACCAAATCATTGACTACTCTCTCCCCTCACTGCCTACCTCCTCAGCTCCAAGCCTTCT
BICF2P711427	6	9106107	TTCTCTCCAGGGAACTCATGTTTATAGGCCTGATTCTTTATGTCCGACGGGGAGGTGGAC[A/G]GCTGGGCAGTTGGCTCTGGGAAAGTTCAGGGCCCTCTTGTCCAGGGTTGGGCTCATCCAC	TTCTCTCCAGGGAACTCATGTTTATAGGCCTGATTCTTTATGTCCGACGGGGAGGTGGAC[A/G]GCTGGGCAGTTGGCTCTGGGAAAGTTCAGGGCCCTCTTGTCCAGGGTTGGGCTCATCCAC
BICF2S22954260	6	10102677	GTCCTGTTACTGCTATGACTTCCTCTTTAGTCACGGTTTCAGATGAGAGATAAACACGGG[T/C]TTTTCAGCAATACATAATCTGCTTCTTTGTGTAAACCATTCAACTCTACTCTGAAGCTCT	AGAGCTTCAGAGTAGAGTTGAATGGTTTACACAAAGAAGCAGATTATGTATTGCTGAAAA[A/G]CCCGTGTTTATCTCTCATCTGAAACCGTGACTAAAGAGGAAGTCATAGCAGTAACAGGAC
BICF2G630165780	6	14161260	TTGAGGTAAAGGGCTCCCTCCCTAGCTTTCTTCATCTGTAAAGTGAGTCATCATAGCTAG[A/C]GATTACCTGGGAGAAGCTGTGTTCACTTGCAACAGAAACCTAACGTCAGCAAAGACAGTG	TTGAGGTAAAGGGCTCCCTCCCTAGCTTTCTTCATCTGTAAAGTGAGTCATCATAGCTAG[A/C]GATTACCTGGGAGAAGCTGTGTTCACTTGCAACAGAAACCTAACGTCAGCAAAGACAGTG
BICF2G630165901	6	14483107	AGAGGGGCCGGTCTGCAGGTCTGCACGTAGGCCCTGCGGCCCCGGGCAGCTCCCCAGACC[C/G]GGGGATGAGGAGAAGTGGAGGATTGAGGACGCCGACGTGGGAAGTCCCCGGTGCCTACAA	AGAGGGGCCGGTCTGCAGGTCTGCACGTAGGCCCTGCGGCCCCGGGCAGCTCCCCAGACC[C/G]GGGGATGAGGAGAAGTGGAGGATTGAGGACGCCGACGTGGGAAGTCCCCGGTGCCTACAA
BICF2P386169	6	16374052	CTGGGAAAGACAGCCCAGCAGAGACTCCCCCATCCAGAGGCTGCCTGAAGCCCTGTCACC[A/C]GTACAAGCAGGGATCTAGTGGTGACCTGGACAATCAGAACCTCTCCCTGTCACAGGACTG	CTGGGAAAGACAGCCCAGCAGAGACTCCCCCATCCAGAGGCTGCCTGAAGCCCTGTCACC[A/C]GTACAAGCAGGGATCTAGTGGTGACCTGGACAATCAGAACCTCTCCCTGTCACAGGACTG
BICF2P699169	6	16509295	TAGAAGCTGGGAGGCAGAGGGGCTATGGTGGAAATAGGGATTGGGACAGATATGTGTGGG[C/G]AGTCCAGAAGCTTCTTGAAGGGATCTCACTCAGGGGCCAAGCTCATGTTACCGACACCCA	TGGGTGTCGGTAACATGAGCTTGGCCCCTGAGTGAGATCCCTTCAAGAAGCTTCTGGACT[C/G]CCCACACATATCTGTCCCAATCCCTATTTCCACCATAGCCCCTCTGCCTCCCAGCTTCTA
BICF2S22938690	6	26194945	TTTTTTTCTTAGAGTATCCAAGTAGTTGCCATGGGGAAAAACTGGGCTTCACTTTTTTTT[T/C]CCCCAGTGGTTTAGAATTGTTTTTAAAACTCACATATATTGGGAGGCAAGGTTGGAGATA	TATCTCCAACCTTGCCTCCCAATATATGTGAGTTTTAAAAACAATTCTAAACCACTGGGG[A/G]AAAAAAAAGTGAAGCCCAGTTTTTCCCCATGGCAACTACTTGGATACTCTAAGAAAAAAA
BICF2P266971	6	29989935	CCAACCCTCCACTAGACACTGAAGGGAGAAGTAGAAGGCATAGGAGGGAGACCCTGCCAT[T/C]GGAGCACCATCACACACCAAGTAAATTACTAATGGGCAGAAAGGAATATACCAATGGAAA	TTTCCATTGGTATATTCCTTTCTGCCCATTAGTAATTTACTTGGTGTGTGATGGTGCTCC[A/G]ATGGCAGGGTCTCCCTCCTATGCCTTCTACTTCTCCCTTCAGTGTCTAGTGGAGGGTTGG
BICF2G630585683	6	30268542	GTTGCTTGATGTGAAGGTCCCACGTGTCTCACTGAGATTCCACAGACGCTCTCTCAGCCC[A/G]TTCCGTGTGTGCCCACCTTGACTTAGACTCTCTCTTCAAATACAGGTCACAAACCCGAAT	GTTGCTTGATGTGAAGGTCCCACGTGTCTCACTGAGATTCCACAGACGCTCTCTCAGCCC[A/G]TTCCGTGTGTGCCCACCTTGACTTAGACTCTCTCTTCAAATACAGGTCACAAACCCGAAT
BICF2P969841	6	33476699	GTGCTGGGCTCCTYGAAGACCCAGGGGCTGCCTCTGGCTCTCCTTACCTGCACGACCCCC[A/G]TAAGGTGAGTGTGCCATCCCCAGCTACTACCTCTGATATGTCACGGATGTGTCACAGCTT	GTGCTGGGCTCCTYGAAGACCCAGGGGCTGCCTCTGGCTCTCCTTACCTGCACGACCCCC[A/G]TAAGGTGAGTGTGCCATCCCCAGCTACTACCTCTGATATGTCACGGATGTGTCACAGCTT
TIGRP2P82245_rs9194876	6	36675749	ATGCATCATGATAAGCTCTTAGAGGAATTCTCTAGTCATGGTTTGGGGTCACTGAAATGG[T/C]CTGTGAGGATGCTGAGTACCAGTAAATGTATTCAGAGAACAAAGACTGAGATTATGACCA	TGGTCATAATCTCAGTCTTTGTTCTCTGAATACATTTACTGGTACTCAGCATCCTCACAG[A/G]CCATTTCAGTGACCCCAAACCATGACTAGAGAATTCCTCTAAGAGCTTATCATGATGCAT
BICF2P101763	6	44064535	CTCACAGAGAGAGGAGTTTATCTGACAAAGAAAAGGGATGTTGTCAGGAGGCTTCTTTGG[A/G]AACCTAACAACTCAAGAGTATAGATCCAGACCTTTCGTGGCAAAACAAGTGTATAGGGAC	CTCACAGAGAGAGGAGTTTATCTGACAAAGAAAAGGGATGTTGTCAGGAGGCTTCTTTGG[A/G]AACCTAACAACTCAAGAGTATAGATCCAGACCTTTCGTGGCAAAACAAGTGTATAGGGAC
BICF2G630577546	6	48617682	TAAAATAAGAATCAGAAGAATAACAACATAGATATTTGGCTTCAACCTCTGAGATACACC[A/G]AGAGCAAAGATATGATGCATCACAAAACAGCACTTAGCCCTTGGCTGAGGGAGATGACAG	TAAAATAAGAATCAGAAGAATAACAACATAGATATTTGGCTTCAACCTCTGAGATACACC[A/G]AGAGCAAAGATATGATGCATCACAAAACAGCACTTAGCCCTTGGCTGAGGGAGATGACAG
BICF2S23418290	6	48768619	TAGAGCCTTCATCATTTATCGCATGTCTTGCTTTCACAAAGCACACTACCATAGCTCTCC[T/C]GTCTGYGAAAAAATGGCTTTTATTACAGGGGAAAAGACACTGCAAGCCATAAAAGGTTTC	GAAACCTTTTATGGCTTGCAGTGTCTTTTCCCCTGTAATAAAAGCCATTTTTTCRCAGAC[A/G]GGAGAGCTATGGTAGTGTGCTTTGTGAAAGCAAGACATGCGATAAATGATGAAGGCTCTA
TIGRP2P86606_rs8670319	6	57906311	TTTGTCCACTGGCATATACTGGCCGATGCTCTAGTCCAATAGAATGACCTCCTTTATCCC[T/C]CCTGTTTCATTATAAAAAGCAAGTGGCTGCTGAGCGACTATAGTAGATGCCCCAGTGTCA	TGACACTGGGGCATCTACTATAGTCGCTCAGCAGCCACTTGCTTTTTATAATGAAACAGG[A/G]GGGATAAAGGAGGTCATTCTATTGGACTAGAGCATCGGCCAGTATATGCCAGTGGACAAA
BICF2P447416	6	73162609	CTGAAATACTATGAACAAGTCTCTTGATGACTACACCATTTCCTTTAAACCAGGTTCATC[A/G]TGTCCATAATCTACTAAGGATCATGATGTTTCCATCTTCACTCCTCCATTCCAAGGATCT	CTGAAATACTATGAACAAGTCTCTTGATGACTACACCATTTCCTTTAAACCAGGTTCATC[A/G]TGTCCATAATCTACTAAGGATCATGATGTTTCCATCTTCACTCCTCCATTCCAAGGATCT
TIGRP2P89340_rs8733507	6	73379426	CAAAGCCCCTTCCCTGGTTGCTACTATGGTTTGTTGACCTAAAAATAGGATGAAAGTCTT[T/C]ACGATATTTAAAGAAGAAAGCCAAGAGTCCCACACCAACAAGAGGGTAAAATATGAAAAC	GTTTTCATATTTTACCCTCTTGTTGGTGTGGGACTCTTGGCTTTCTTCTTTAAATATCGT[A/G]AAGACTTTCATCCTATTTTTAGGTCAACAAACCATAGTAGCAACCAGGGAAGGGGCTTTG
BICF2G630570912	6	75926783	AAAATATTTTGATTGTGGATGCTGCCATCATTTCTCATAGATTTTTATTTGCAGACATAT[T/C]TTAATCATCRTCCACTGAAAAATATCTGTTAAAATATAAATATCTTGTTAAAGACCTGTA	TACAGGTCTTTAACAAGATATTTATATTTTAACAGATATTTTTCAGTGGAYGATGATTAA[A/G]ATATGTCTGCAAATAAAAATCTATGAGAAATGATGGCAGCATCCACAATCAAAATATTTT
BICF2G630570756	6	76111615	GGATTGTCTCATGGTTGGCTGAGTAGTTAGTGGCTGGATTATTTGCCCAAAGTTTCAAGG[T/G]AGAAAAGGTRTACATTGAAACCTGGGGAAAAGAGCATACACACAGTAGTCAATAACCTAA	TTAGGTTATTGACTACTGTGTGTATGCTCTTTTCCCCAGGTTTCAATGTAYACCTTTTCT[A/C]CCTTGAAACTTTGGGCAAATAATCCAGCCACTAACTACTCAGCCAACCATGAGACAATCC
BICF2S23043357	7	6327050	GGGCTGGGGGGAAAGAACAAACGTGATACTTTCCAATGTTAAGTTGGGGGTGGGGGATAG[T/C]TTATCTTGATTTTTTGGGCGCAGGTACAGCTCTGGCCTTACCCAMTCTCTTGTATGGACC	GGTCCATACAAGAGAKTGGGTAAGGCCAGAGCTGTACCTGCGCCCAAAAAATCAAGATAA[A/G]CTATCCCCCACCCCCAACTTAACATTGGAAAGTATCACGTTTGTTCTTTCCCCCCAGCCC
BICF2P987526	7	23636204	AAGAACCAACTGGGACAACAAATGAGTGAGATGTAAGTGGAGCTGGAGAATTAAGAACAC[A/G]GCAAGATTAAATAAACGACAAATGGAAAGACTCACTCTCTGGCCAATAGAAAGCAGGAAA	AAGAACCAACTGGGACAACAAATGAGTGAGATGTAAGTGGAGCTGGAGAATTAAGAACAC[A/G]GCAAGATTAAATAAACGACAAATGGAAAGACTCACTCTCTGGCCAATAGAAAGCAGGAAA
BICF2P1378834	7	24887749	GTGATAAAAGCAGTTATTAAACGTTTACCTCAAAAAAAAATGTTTACCTCCCCCCTCCCA[T/C]CCAAAATATTAGTATCAGTGGAAATAATATCTTACTTTACTTAACCTAAACATTATGCTA	TAGCATAATGTTTAGGTTAAGTAAAGTAAGATATTATTTCCACTGATACTAATATTTTGG[A/G]TGGGAGGGGGGAGGTAAACATTTTTTTTTGAGGTAAACGTTTAATAACTGCTTTTATCAC
BICF2P108731	7	27144187	gaaartccccaagaaaatattaccaaattaaaaattatgtaacacatGTAAGGTACCTCT[T/C]GCATAGTAGGTCCTAAATGAGAGTTAATTTTTTCCTTTTAACAACTAGGTTTTACAACTA	TAGTTGTAAAACCTAGTTGTTAAAAGGAAAAAATTAACTCTCATTTAGGACCTACTATGC[A/G]AGAGGTACCTTACatgtgttacataatttttaatttggtaatattttcttggggaytttc
BICF2P674261	7	27200312	CCCTTCTTGGGCCACCACTGTTGGTGGCATATCCAAAGAGTGGATGATAGAATTGGTAGG[A/G]ATGCATGCCCACCCCCTTTTGAGGGTGGGGTCTCATCATCCCACAGCAAAACAGGGGGGC	CCCTTCTTGGGCCACCACTGTTGGTGGCATATCCAAAGAGTGGATGATAGAATTGGTAGG[A/G]ATGCATGCCCACCCCCTTTTGAGGGTGGGGTCTCATCATCCCACAGCAAAACAGGGGGGC
BICF2P849604	7	30357126	AAATATTTCTACTTTCACTGATTCAGGACCTTGCAGTCCCCCAGCCTCTCTACATTTTCA[T/C]TTTTACTTAACACTTAACATARAActtactatataccaggcctcattctaattgctttgt	acaaagcaattagaatgaggcctggtatatagtaagTTYTATGTTAAGTGTTAAGTAAAA[A/G]TGAAAATGTAGAGAGGCTGGGGGACTGCAAGGTCCTGAATCAGTGAAAGTAGAAATATTT
BICF2P369586	7	36436141	GAGTGCCCACGGCTGCTGTGCTCAAAAAAGTCCTTCCATGCCATTTTGTCTCCTAAATGG[A/G]CATGTTTCAAAAGAGGAAATAACCATAATAGCCACAAACTAACCACAACCGCGTTCCCAC	GAGTGCCCACGGCTGCTGTGCTCAAAAAAGTCCTTCCATGCCATTTTGTCTCCTAAATGG[A/G]CATGTTTCAAAAGAGGAAATAACCATAATAGCCACAAACTAACCACAACCGCGTTCCCAC
BICF2P1101274	7	38214757	AGACAGTGGGCAATAAGGAGCAGCAGTGTGTTAGGGAGCTCCCGGGTGCGGGAAGCAGGC[T/C]GGGGTGTGGCGGTGGGAGGTGCTGCAGCGCGGCCTGGGCGGGGAGGGCTGGAGGAGGCCC	GGGCCTCCTCCAGCCCTCCCCGCCCAGGCCGCGCTGCAGCACCTCCCACCGCCACACCCC[A/G]GCCTGCTTCCCGCACCCGGGAGCTCCCTAACACACTGCTGCTCCTTATTGCCCACTGTCT
BICF2P1126772	7	40227632	GCCTCATGCTTTTCCGTACACCATGCTGTGATTTAATCCAGCCACAAAGTCAGTTGGAAC[A/T]GTTGTAGATAAATAGTTACATCCCTTAAAGCACATCTACATATATGGAGTCCTTTATAGA	TCTATAAAGGACTCCATATATGTAGATGTGCTTTAAGGGATGTAACTATTTATCTACAAC[A/T]GTTCCAACTGACTTTGTGGCTGGATTAAATCACAGCATGGTGTACGGAAAAGCATGAGGC
TIGRP2P96744_rs9052006	7	41344259	TTGGGGATCCCTTGGTGTGTGTGGGGAATGTCCAGCTGGAAAGCAAGTGGGCAGAGAAGG[T/C]GCCTGGACCGGGCAAAAGGAAGGTGATGGGGAAGGGGCAGTAGCAAACCCCTTTCCCCAG	CTGGGGAAAGGGGTTTGCTACTGCCCCTTCCCCATCACCTTCCTTTTGCCCGGTCCAGGC[A/G]CCTTCTCTGCCCACTTGCTTTCCAGCTGGACATTCCCCACACACACCAAGGGATCCCCAA
BICF2P869743	7	43410901	TCAGCTCACTCTTGGAAGAAAGAGCCATAATCCTTTGGGATCTTGAGTCCCGCTCTACAC[A/G]GGTAAGATATAAATGCTTCCAACACCCGCCGGGGCTGCCTTCTCCATGTCCTGAGGTCTG	TCAGCTCACTCTTGGAAGAAAGAGCCATAATCCTTTGGGATCTTGAGTCCCGCTCTACAC[A/G]GGTAAGATATAAATGCTTCCAACACCCGCCGGGGCTGCCTTCTCCATGTCCTGAGGTCTG
BICF2P1428948	7	45445962	CAGGGGAAGCTGCATCAAAAACCCATGAGAAAACTCTTTAGACCCCTCATCAGCTCTATG[A/G]TCTTTACTTTGGTTTTTAGGTTGTGAGGACAAGGTCCCCTGAGCCATCTGTGCCCCTGTG	CAGGGGAAGCTGCATCAAAAACCCATGAGAAAACTCTTTAGACCCCTCATCAGCTCTATG[A/G]TCTTTACTTTGGTTTTTAGGTTGTGAGGACAAGGTCCCCTGAGCCATCTGTGCCCCTGTG
BICF2P548278	7	47304293	TCCAACCCCAATGTGGAGCCCAATGTGGGGCATGAAGAGGTACTCTATTTAAAAGGATAG[A/T]TACACATTTGCATGTAAGCATAGTGGAAGGTGCATCCTGGTTTCAATAAATTCAGAGAAT	ATTCTCTGAATTTATTGAAACCAGGATGCACCTTCCACTATGCTTACATGCAAATGTGTA[A/T]CTATCCTTTTAAATAGAGTACCTCTTCATGCCCCACATTGGGCTCCACATTGGGGTTGGA
BICF2S239407	7	51779336	TATGAAGTGAATGTTGCTAATATTCTTTAGTAAAGAAAAATAGGTAACAAATCTATCACA[T/C]TTATACATACCTAAAAACTGGGGGAAAAAAAAGCCTCACTATGTAGAAGGAAGAGGTTAT	ATAACCTCTTCCTTCTACATAGTGAGGCTTTTTTTTCCCCCAGTTTTTAGGTATGTATAA[A/G]TGTGATAGATTTGTTACCTATTTTTCTTTACTAAAGAATATTAGCAACATTCACTTCATA
BICF2P435973	7	53587408	AGAGAGAACAGACCACCTAGGAGAGAAAAGGCCCCTGTTATTGGTTTATCTGGTGACCAG[A/G]TTTCAGCACACAGGCTGCCTGGAGGGATTTCATGCCAGTACCTTCTTCAAGCCACGGACC	AGAGAGAACAGACCACCTAGGAGAGAAAAGGCCCCTGTTATTGGTTTATCTGGTGACCAG[A/G]TTTCAGCACACAGGCTGCCTGGAGGGATTTCATGCCAGTACCTTCTTCAAGCCACGGACC
BICF2P333299	7	56214015	ACCCAAGTAGCTACAAAAAGCAACTGAAATAGTACAAGTCTTTTTGATTAACCTGTTATT[A/T]TCTGAAACACACAGTAAGAAGGGTCCCATACTTTTAGTAGCAGAGAAGGAACCCCTGGTT	ACCCAAGTAGCTACAAAAAGCAACTGAAATAGTACAAGTCTTTTTGATTAACCTGTTATT[A/T]TCTGAAACACACAGTAAGAAGGGTCCCATACTTTTAGTAGCAGAGAAGGAACCCCTGGTT
BICF2P1013413	7	56609075	AGCTGCAGCATGCCTTTCTGGCAAGGAGGGGGCTAAGGAGTCATACATCCTGCACATTTA[A/G]CCCAGAAGATTTAGTGGGTATCTTTACAAGGTTCCTGTTGTCTTACTTTAGAGAGAAAGA	AGCTGCAGCATGCCTTTCTGGCAAGGAGGGGGCTAAGGAGTCATACATCCTGCACATTTA[A/G]CCCAGAAGATTTAGTGGGTATCTTTACAAGGTTCCTGTTGTCTTACTTTAGAGAGAAAGA
BICF2P983196	7	56913384	AAAATAGGCAAGTGTCCTAGGTCATGCCTCTTTCCATGAAAAATTGATCATGTGCTGTGG[A/G]GTGAAGGGAAGCCCAGAAGTGTCTGTCAATGGACAGAGATACAGAATACACGAACGAACA	AAAATAGGCAAGTGTCCTAGGTCATGCCTCTTTCCATGAAAAATTGATCATGTGCTGTGG[A/G]GTGAAGGGAAGCCCAGAAGTGTCTGTCAATGGACAGAGATACAGAATACACGAACGAACA
BICF2G630560987	7	57422409	GCTGGAAGGGAGAGCTCACACACTCCCAGACTGATTCTTTCTCGGAATCTTGTAAGTGCC[A/G]GCACGTTCTCCTTGAAGTTGAGCTGCTCAACTTTATGAACTGTGAAATTTACATTTATAC	GCTGGAAGGGAGAGCTCACACACTCCCAGACTGATTCTTTCTCGGAATCTTGTAAGTGCC[A/G]GCACGTTCTCCTTGAAGTTGAGCTGCTCAACTTTATGAACTGTGAAATTTACATTTATAC
BICF2G630561220	7	57751624	ATAAACAGTTTTAGTATTATAAACATTCCTGTATACAAGTTTATTTTTAGGTACGGATAA[T/C]CAGTTGGTTAAAAGCTGAGGTTTGAAATCAGGTTCCATCATTTACTAGCTgctattgtga	tcacaatagcAGCTAGTAAATGATGGAACCTGATTTCAAACCTCAGCTTTTAACCAACTG[A/G]TTATCCGTACCTAAAAATAAACTTGTATACAGGAATGTTTATAATACTAAAACTGTTTAT
BICF2P308536	7	58294860	AGTGATGTGCATAGAGAGAAACAAAGGAGACATTCCCAGTACTGAGCTAACACTTTCTGC[A/G]GTGGAAGCCTCCTGCATAACATCCCAATCAGATGATTAACCCACCTATATTTGTCCTCCT	AGTGATGTGCATAGAGAGAAACAAAGGAGACATTCCCAGTACTGAGCTAACACTTTCTGC[A/G]GTGGAAGCCTCCTGCATAACATCCCAATCAGATGATTAACCCACCTATATTTGTCCTCCT
TIGRP2P100905_rs8624624	7	58695432	TCCATTTGTTTTTTTCTTACAAAGAATGTAAGAATAAGGATAAGGAAGTTCAAGGTCATT[A/C]AGCTTTCAATATCTTTGTAAAGTGTTCTTTTTGAACATATATATTACCGTTGTTTTGATT	TCCATTTGTTTTTTTCTTACAAAGAATGTAAGAATAAGGATAAGGAAGTTCAAGGTCATT[A/C]AGCTTTCAATATCTTTGTAAAGTGTTCTTTTTGAACATATATATTACCGTTGTTTTGATT
BICF2G630561949	7	58904633	AGATTTTCCTGTGGGGTATTATGATCTCAYCAATGAAACCCACTTGACACAAAGTGATTC[T/C]GCATACTGCAGTAAGTGGAGCATTTGTATGAGGGAGAGGGGAATTAGGGTCGGGAGATGG	CCATCTCCCGACCCTAATTCCCCTCTCCCTCATACAAATGCTCCACTTACTGCAGTATGC[A/G]GAATCACTTTGTGTCAAGTGGGTTTCATTGRTGAGATCATAATACCCCACAGGAAAATCT
BICF2G630562060	7	58974373	GTGTTATCCAAAGTTCCTTAATMATCCTTCCTTAGCAAATTTGCTTTGCAATTCCAGCTC[T/C]CTCCATTCCTATTCATTATGATCCAGTGATTCTGCACAAATGAGAAACTGATGGCTCTAC	GTAGAGCCATCAGTTTCTCATTTGTGCAGAATCACTGGATCATAATGAATAGGAATGGAG[A/G]GAGCTGGAATTGCAAAGCAAATTTGCTAAGGAAGGATKATTAAGGAACTTTGGATAACAC
BICF2G630564337	7	61904840	cattataatccgcaaaTGAACAATAACTTGTTTTTTCTAAAATAAAAAAATGAGTGCTTA[A/C]CAATGAATATAAATTATTGTTCTTATTAAACATTATGATGAAGCTTCACTAATGCTCTCA	cattataatccgcaaaTGAACAATAACTTGTTTTTTCTAAAATAAAAAAATGAGTGCTTA[A/C]CAATGAATATAAATTATTGTTCTTATTAAACATTATGATGAAGCTTCACTAATGCTCTCA
BICF2P439250	7	64568489	TGATGCCTCTTCAAGTTCTCAAGAATACAGTTTATTACACTGAGTGCTGCCCAGTTCATG[A/C]ATCAGAGGCAAGGTTTGCACAGACTCCAAATGGGCTGTGGGAGGATGTGCTACAGCCCCA	TGATGCCTCTTCAAGTTCTCAAGAATACAGTTTATTACACTGAGTGCTGCCCAGTTCATG[A/C]ATCAGAGGCAAGGTTTGCACAGACTCCAAATGGGCTGTGGGAGGATGTGCTACAGCCCCA
BICF2P1165425	7	65098413	TACCTGTCTTTCAGCAGAGGCTGGGCCTGTAGTTAAACCCAACATGGGGAAAAAAAAAAA[A/C]AAACAAAAAACAAGCTCATTCCTGCTTCTGCAACCCGCCACTCAGGTATAGATGCTTAAA	TACCTGTCTTTCAGCAGAGGCTGGGCCTGTAGTTAAACCCAACATGGGGAAAAAAAAAAA[A/C]AAACAAAAAACAAGCTCATTCCTGCTTCTGCAACCCGCCACTCAGGTATAGATGCTTAAA
BICF2G63083729	7	65906701	TTTTGCTTGTAGGTTCATTCTTCTACTTCCTCTAGATAGGCAGAAAGGGACTTGGAGCCA[T/C]TCTCTACTTATTTTCTATTCTATATCTCTAAACTATGACCATCCCCACACCTTGGAATGC	GCATTCCAAGGTGTGGGGATGGTCATAGTTTAGAGATATAGAATAGAAAATAAGTAGAGA[A/G]TGGCTCCAAGTCCCTTTCTGCCTATCTAGAGGAAGTAGAAGAATGAACCTACAAGCAAAA
BICF2G63085178	7	69857750	AAGAATAGAGACACCATGGAGTCGTAGGTCTTTGGCAGTGGGTCCAATCATTAAAACTAG[A/G]TATCAATACATTAGATGGAAGTTTGAAAAACATTTCATCAAGATTTTTATTTTCCACACT	AAGAATAGAGACACCATGGAGTCGTAGGTCTTTGGCAGTGGGTCCAATCATTAAAACTAG[A/G]TATCAATACATTAGATGGAAGTTTGAAAAACATTTCATCAAGATTTTTATTTTCCACACT
BICF2G63085244	7	70027326	ttttttttttttttttttttACCTCCAAGCCTTAAACTTTTTTAAAGCCCTGATAACCAC[A/G]TTACCTCTAATTCCTTCTGGAGAAAACTGCAAACTTTATCTTCCAAAAGTATTGCCAAAT	ttttttttttttttttttttACCTCCAAGCCTTAAACTTTTTTAAAGCCCTGATAACCAC[A/G]TTACCTCTAATTCCTTCTGGAGAAAACTGCAAACTTTATCTTCCAAAAGTATTGCCAAAT
BICF2S23521628	7	75638821	ATTGTCCTCTGAATGTGCCCATGTCCCTAAGGTACAGAACATTGAAATGAGACCTCAGTC[A/G]GACTAAAGAAGGAAGTRTGGGACTAGCCTGCGATATTGACCGTGGGGAATGCGGCTCCAT	ATTGTCCTCTGAATGTGCCCATGTCCCTAAGGTACAGAACATTGAAATGAGACCTCAGTC[A/G]GACTAAAGAAGGAAGTRTGGGACTAGCCTGCGATATTGACCGTGGGGAATGCGGCTCCAT
BICF2P750601	8	4792732	TCTCTTTAGGAGCAAGTGGTACAAATTGGAAAGGAAGAATAGGGCGATCTAGCCTCAAAT[T/G]CAGTTTAACCACTAATCCCATCTCTTCCTCATCTAACCCACTTCAGTCAGAGGCAGTCCC	GGGACTGCCTCTGACTGAAGTGGGTTAGATGAGGAAGAGATGGGATTAGTGGTTAAACTG[A/C]ATTTGAGGCTAGATCGCCCTATTCTTCCTTTCCAATTTGTACCACTTGCTCCTAAAGAGA
BICF2S23525270	8	8218874	TCTGCCTGTGATTGACTTTTTAATAGACATCTACTACTTTTGTGCCTTTCCTGGGATGCA[T/C]TCAGATGTCACTTCTCTGCTGTCACCATGTTGTGTTTTTAAAAGCCACACATTGATTTAA	TTAAATCAATGTGTGGCTTTTAAAAACACAACATGGTGACAGCAGAGAAGTGACATCTGA[A/G]TGCATCCCAGGAAAGGCACAAAAGTAGTAGATGTCTATTAAAAAGTCAATCACAGGCAGA
BICF2P453604	8	9287892	ataaaattGAGCAAGAGAGCTGGCCACCTGACTCTTAATTCTTCATCTATAAGATATGCC[A/G]GAAAGAATAATAAAAGTGACCCAGTACCTGACTTAATAAGTGGTACCCTAAAATAAATAT	ataaaattGAGCAAGAGAGCTGGCCACCTGACTCTTAATTCTTCATCTATAAGATATGCC[A/G]GAAAGAATAATAAAAGTGACCCAGTACCTGACTTAATAAGTGGTACCCTAAAATAAATAT
TIGRP2P107186_rs9053036	8	9686476	CCCTCTGGCTCTCTGCTTGTCTATTATTGTATTTACACAGAGTGTTGTAGTGCTAAAGAC[A/G]TATAGCTAAGCACATAGTCACAAATTTTCTCTTATTCTCCTTGTTCCACTGCCTCRGTTT	CCCTCTGGCTCTCTGCTTGTCTATTATTGTATTTACACAGAGTGTTGTAGTGCTAAAGAC[A/G]TATAGCTAAGCACATAGTCACAAATTTTCTCTTATTCTCCTTGTTCCACTGCCTCRGTTT
TIGRP2P107822_rs8918548	8	12362972	TTCTGCATCGTTTCTGCTTCCAGGATGAATGTTGACATGGCCACAGCTCGCATGTTTTTA[T/G]TTTTTAACTATGTCATAGTTTTAGTTTATTTTAGTATTTTAGTTTTATTTTAAATAGGGA	TCCCTATTTAAAATAAAACTAAAATACTAAAATAAACTAAAACTATGACATAGTTAAAAA[A/C]TAAAAACATGCGAGCTGTGGCCATGTCAACATTCATCCTGGAAGCAGAAACGATGCAGAA
BICF2P242529	8	13563755	ctgagccacccgggctgcccAAAATTGGAAAAATGTCAACAATTATGGAATCCAAATGGA[T/G]GGTGTCCATGTACTCTGTACTATTATTCAACTTAAAAAGTTCTCTCTATTATggggtgcc	ggcaccccATAATAGAGAGAACTTTTTAAGTTGAATAATAGTACAGAGTACATGGACACC[A/C]TCCATTTGGATTCCATAATTGTTGACATTTTTCCAATTTTgggcagcccgggtggctcag
BICF2P872705	8	15956715	ttaaaattttctcaacttcatttCAAATTTTGGCTTTTGTTTGTTGGTTTGTTCAGTGGA[A/G]TAGATTTGAAACATTTATTTGTATAAGTCTACCTTCTCATTGTTGCTTTTAAGTAGCTTT	ttaaaattttctcaacttcatttCAAATTTTGGCTTTTGTTTGTTGGTTTGTTCAGTGGA[A/G]TAGATTTGAAACATTTATTTGTATAAGTCTACCTTCTCATTGTTGCTTTTAAGTAGCTTT
BICF2P1295651	8	16015911	GAGGGATGGGCCACTAAAGGAGAASACMAACTATAKAAACAATTAAAAATGTTTTTTAGA[A/G]CATCAGGTTTTCTTGGAGCCCAAATGCAAGCTATTTTGGCCTTTTCCCTAAAGACTTTTT	GAGGGATGGGCCACTAAAGGAGAASACMAACTATAKAAACAATTAAAAATGTTTTTTAGA[A/G]CATCAGGTTTTCTTGGAGCCCAAATGCAAGCTATTTTGGCCTTTTCCCTAAAGACTTTTT
BICF2S23024975	8	17661103	ACCATGCCAAAGCAAAGGCACAGTAAAAATCAAACACCCATTTCCTGGCATCAAGGTGAT[A/G]ATGGTACCTTTTTACTAGGAATCTTTTTTTTTCAGTTTAAAACAAAAATTTAATATTTAG	ACCATGCCAAAGCAAAGGCACAGTAAAAATCAAACACCCATTTCCTGGCATCAAGGTGAT[A/G]ATGGTACCTTTTTACTAGGAATCTTTTTTTTTCAGTTTAAAACAAAAATTTAATATTTAG
BICF2P752976	8	18213114	CTCTATAACTGGTTTCRTACTTTGGACTCAAGGGTTAATACCTACATGTTTCTTTCTGCT[A/G]TCTGCAGTAGTCCACAGATAATTCAGATATAGGCCAGTGTAGGAACTGTGGAAAGAAAAG	CTCTATAACTGGTTTCRTACTTTGGACTCAAGGGTTAATACCTACATGTTTCTTTCTGCT[A/G]TCTGCAGTAGTCCACAGATAATTCAGATATAGGCCAGTGTAGGAACTGTGGAAAGAAAAG
BICF2S22947405	8	18716386	TAACACAAAAATGAGGCTTTGGAAAAAAACAGTTCCCAGCCGCAGCAGCAAAGGATGAAC[A/G]GAGCTCTGAGAAAGATGCTGTGTCTGAAGACCGATACCATTTTTAAGCAAGGCTTTTTTC	TAACACAAAAATGAGGCTTTGGAAAAAAACAGTTCCCAGCCGCAGCAGCAAAGGATGAAC[A/G]GAGCTCTGAGAAAGATGCTGTGTCTGAAGACCGATACCATTTTTAAGCAAGGCTTTTTTC
BICF2S23239124	8	18836219	TGCCACAACACCTTATTGATATGTGGTCTGTTTATGCATTCTCTTGAAGACCTTGTCTCT[T/C]CCTATTGCTCTATCTTTCTACAGGGAAAACATGATAAAGCATATTGTCAGGAGGGAAAAG	CTTTTCCCTCCTGACAATATGCTTTATCATGTTTTCCCTGTAGAAAGATAGAGCAATAGG[A/G]AGAGACAAGGTCTTCAAGAGAATGCATAAACAGACCACATATCAATAAGGTGTTGTGGCA
BICF2P729260	8	24500299	ATTGCTACAGTCATGCTAATAATGAGATTGATTTTCATGTGCAGAATGAAAAATGAATCT[A/C]TTACATTTGAGTCCCACTTTCACACAGTATTTCTAAAAAAGGTCTGAACTTGCTCATCTG	ATTGCTACAGTCATGCTAATAATGAGATTGATTTTCATGTGCAGAATGAAAAATGAATCT[A/C]TTACATTTGAGTCCCACTTTCACACAGTATTTCTAAAAAAGGTCTGAACTTGCTCATCTG
TIGRP2P111099_rs8921951	8	26958218	TCCCCTCTCCGGTCATGGAATGTTCTAAATCCCTGAGAGAGGAACTGCTAAAGTAGGGGG[A/G]AAAAAAACCCAAACAAACCACCAAATACAAATGATGAAACATCTGCCAGGAAAAGCAGAA	TCCCCTCTCCGGTCATGGAATGTTCTAAATCCCTGAGAGAGGAACTGCTAAAGTAGGGGG[A/G]AAAAAAACCCAAACAAACCACCAAATACAAATGATGAAACATCTGCCAGGAAAAGCAGAA
TIGRP2P111154_rs8655164	8	27149796	AAAAAAGAAAAAAGTGTAGCAAAAGTTTAATTTTTAAACATCGGGCAGGCCAGAGGGGGG[A/G]AAAAAAAAAAACAAACCCAAAACTTTGAGCCATATTTGGTATCTAGAGTGACAGCTTGCC	AAAAAAGAAAAAAGTGTAGCAAAAGTTTAATTTTTAAACATCGGGCAGGCCAGAGGGGGG[A/G]AAAAAAAAAAACAAACCCAAAACTTTGAGCCATATTTGGTATCTAGAGTGACAGCTTGCC
BICF2P146657	8	27183317	GCAAAAGAGAAGAGACACAGTTTCATAATGAAAGACAATTGTGAAAGATTTTATTCTAAA[T/C]AACGCATGCAAGTTATTGTGGTCATTTACTGCAGACAATGTGAAGGGAGGCGAAGTCCAT	ATGGACTTCGCCTCCCTTCACATTGTCTGCAGTAAATGACCACAATAACTTGCATGCGTT[A/G]TTTAGAATAAAATCTTTCACAATTGTCTTTCATTATGAAACTGTGTCTCTTCTCTTTTGC
BICF2S23659656	8	27829837	CCAAACACTCCGGGTTCGTGCAGTCATTCTAACTTTAGTATTTAGTGAAATGTCTCAGAC[A/C]ATCTTCCCACTGTAGAGGGAAGCTCATGATGCCTCATTGCCWAGGATTCTCAGAGGAGTA	CCAAACACTCCGGGTTCGTGCAGTCATTCTAACTTTAGTATTTAGTGAAATGTCTCAGAC[A/C]ATCTTCCCACTGTAGAGGGAAGCTCATGATGCCTCATTGCCWAGGATTCTCAGAGGAGTA
BICF2S231419	8	29214021	GCTATGGCAAATGATCTGGATTTAGCCATTCCTCTTTTCCTCTGTCCTGCCTTACAACAC[A/G]TATATCTCTCTGCAAAGTCTGATTGAGACTAGAAGAGCAATCCGTACCAACAGAACACGG	GCTATGGCAAATGATCTGGATTTAGCCATTCCTCTTTTCCTCTGTCCTGCCTTACAACAC[A/G]TATATCTCTCTGCAAAGTCTGATTGAGACTAGAAGAGCAATCCGTACCAACAGAACACGG
BICF2P496035	8	29872087	TGTTAAGTGACACACCAAGAAAGGCCATGGTAAGAGAAATACTAAATTCAAGTGTGGTCT[C/G]AATCAAACTTCCATAGGAACTCTTCAGTGGTTAAATTCTCATATATGATAACAGTTTGGT	ACCAAACTGTTATCATATATGAGAATTTAACCACTGAAGAGTTCCTATGGAAGTTTGATT[C/G]AGACCACACTTGAATTTAGTATTTCTCTTACCATGGCCTTTCTTGGTGTGTCACTTAACA
BICF2S23510991	8	30139804	TTAAGTAGGTTTTTTTCTTTTACCCCCTTCCTATTCTTTCAGCAACCATCTTCAACATTA[T/C]TGGAAAATCAGCCAAAATATTGTTTTATTTATTCCACCACCAATATTTTAATCTGGAATG	CATTCCAGATTAAAATATTGGTGGTGGAATAAATAAAACAATATTTTGGCTGATTTTCCA[A/G]TAATGTTGAAGATGGTTGCTGAAAGAATAGGAAGGGGGTAAAAGAAAAAAACCTACTTAA
BICF2S22937246	8	30314773	ACTTAATCTTGACTTACTTCCTAAGCATCAAAATGGAAATCTTGATTCCTCCTTTAACAR[A/G]TTTACCAGACTGTCCAGAGAATCCAGGGAGAAAACATATACCAATGTTTTACATTTTTAA	ACTTAATCTTGACTTACTTCCTAAGCATCAAAATGGAAATCTTGATTCCTCCTTTAACAR[A/G]TTTACCAGACTGTCCAGAGAATCCAGGGAGAAAACATATACCAATGTTTTACATTTTTAA
BICF2P127183	8	30987044	AGGAGGAAGTATAGGTCTAGAGAGAAAAGACTTGGSTGGTGGTTGAACTGGGGTTGGGGG[T/G]GCTGGGGTAAGAAATTATGAAGGGAAAAGAGAAAAGGCCAAAGGGAGTTTGGGAATATTT	AAATATTCCCAAACTCCCTTTGGCCTTTTCTCTTTTCCCTTCATAATTTCTTACCCCAGC[A/C]CCCCCAACCCCAGTTCAACCACCASCCAAGTCTTTTCTCTCTAGACCTATACTTCCTCCT
BICF2P1044549	8	32665304	TTTAAGGCTTCAGATCACCCAGGAGCTGACATGGAAAGACCAAAAATTTACATACCTTTG[T/C]GCGTTCACAGTTAACTCACTTCAACACATACTCACTTGGGCTTGGTCCTCGGGTTCAAAG	CTTTGAACCCGAGGACCAAGCCCAAGTGAGTATGTGTTGAAGTGAGTTAACTGTGAACGC[A/G]CAAAGGTATGTAAATTTTTGGTCTTTCCATGTCAGCTCCTGGGTGATCTGAAGCCTTAAA
BICF2P528629	8	38716370	CTAGTGTGCTCTGGGTTTAGGAGAGTGAGGTCCACAGGTAGTGAAAGCAGGCTCCAAATG[T/C]GGAGAGCCACCCACTTTATAAACAGTGGATAGATACAATCTCTACTGCCCCACGCCCTCA	TGAGGGCGTGGGGCAGTAGAGATTGTATCTATCCACTGTTTATAAAGTGGGTGGCTCTCC[A/G]CATTTGGAGCCTGCTTTCACTACCTGTGGACCTCACTCTCCTAAACCCAGAGCACACTAG
BICF2P944658	8	49493009	CTTTCCTAGAGGTGAACTGAACATCCGGGGATAAGCTGGCATTCCCAAGTGAACGATAGG[A/G]ATGCTTTGGGCTGCAAGTATCTGGTGGCTGTGTTCACtcttatgactgctgtgacgagct	CTTTCCTAGAGGTGAACTGAACATCCGGGGATAAGCTGGCATTCCCAAGTGAACGATAGG[A/G]ATGCTTTGGGCTGCAAGTATCTGGTGGCTGTGTTCACtcttatgactgctgtgacgagct
BICF2G630413148	8	56673082	GATTGTAGGAATAATTTTTCAAACGCATCGAAAAATCTGGTTCTGCCCTGTAACCAGGCG[T/C]TCTCCTAGTGTGGGATAGGGACAGTGTAAAATGACTGCTCCAATGTCCTCTAGGTTATTT	AAATAACCTAGAGGACATTGGAGCAGTCATTTTACACTGTCCCTATCCCACACTAGGAGA[A/G]CGCCTGGTTACAGGGCAGAACCAGATTTTTCGATGCGTTTGAAAAATTATTCCTACAATC
BICF2S23420982	8	64604307	TGAAGGTGAAACCAGTTCTTTATAACTGGTGTTGGAATGGCTGATAAAATGGTTTTAATT[T/G]GCTGATTTTGGGTTCACATTAAAGAGAAATATTCAGATCCCAGGAGACAGTGGCCCAAAG	CTTTGGGCCACTGTCTCCTGGGATCTGAATATTTCTCTTTAATGTGAACCCAAAATCAGC[A/C]AATTAAAACCATTTTATCAGCCATTCCAACACCAGTTATAAAGAACTGGTTTCACCTTCA
BICF2S23445839	8	64691177	CTTCACTGCACCGCGCCTCCAAACTGGCTCACCTTAGGGTTACAGTGGCCAGCCTTTTGA[T/C]GTGCAGAGGTGAGGAAATTTATTTAATCTAAGAATTGCATGAAATTGTGAAACTTTAATT	AATTAAAGTTTCACAATTTCATGCAATTCTTAGATTAAATAAATTTCCTCACCTCTGCAC[A/G]TCAAAAGGCTGGCCACTGTAACCCTAAGGTGAGCCAGTTTGGAGGCGCGGTGCAGTGAAG
BICF2P665853	8	65537468	TCCCTGCTGGTACTCACCCTGAAACATAGTACAAGGAGACAAGAGTAGAGGCCCTCCATT[T/G]CCCACCAGTGGTCTGCAGCTGCTCTGGTGGACAGCTTCCTGTCTCGAGGTGACTGCCCCC	GGGGGCAGTCACCTCGAGACAGGAAGCTGTCCACCAGAGCAGCTGCAGACCACTGGTGGG[A/C]AATGGAGGGCCTCTACTCTTGTCTCCTTGTACTATGTTTCAGGGTGAGTACCAGCAGGGA
TIGRP2P120358_rs9030364	8	67064965	CCATTACATTACGGTTATAAGTTGTTCATTCTTGTATTTGCTCATTTATTTTTTTTTCCC[A/C]AGGTCATATTTACCATTTACATAACAGCACCAGGCCCTGAGCAAGGGCTCAGCACACGGA	CCATTACATTACGGTTATAAGTTGTTCATTCTTGTATTTGCTCATTTATTTTTTTTTCCC[A/C]AGGTCATATTTACCATTTACATAACAGCACCAGGCCCTGAGCAAGGGCTCAGCACACGGA
BICF2S23141085	8	67784388	CCCGAGTGGCTGGGCCCCAGCGAGGAAGCCGGCAGACAGCGGCGTCCTGACTGCCGGGGG[T/C]GGTGACTCAGCCGCCATCTGTTATTGAATGAGAAGATGACAAGCCAATTGGCGTGTTTCC	GGAAACACGCCAATTGGCTTGTCATCTTCTCATTCAATAACAGATGGCGGCTGAGTCACC[A/G]CCCCCGGCAGTCAGGACGCCGCTGTCTGCCGGCTTCCTCGCTGGGGCCCAGCCACTCGGG
BICF2P126905	8	67829831	ACCTCCAGGGTAAAACAGACGGACTTCTTTCTCCAATGGTGCCATCTCATTTCCCCCCAA[A/G]AGTGCTCTAAGTTTTAAACCCTTTTATCTTTAATCTGGATTCCCTATGACTTATACTTCA	ACCTCCAGGGTAAAACAGACGGACTTCTTTCTCCAATGGTGCCATCTCATTTCCCCCCAA[A/G]AGTGCTCTAAGTTTTAAACCCTTTTATCTTTAATCTGGATTCCCTATGACTTATACTTCA
BICF2P1135323	8	68452765	TCTTACCACATCCTCCTCTCTTGGTAAAAGAGAGTGAACAGAGTCTTCCACAACCAGGAC[A/G]TGGGCCGTGCCCTGGGCAGCCCAGCCCYGCAGCAGCCTGCCTGCACACCCCCCTCTAGGG	TCTTACCACATCCTCCTCTCTTGGTAAAAGAGAGTGAACAGAGTCTTCCACAACCAGGAC[A/G]TGGGCCGTGCCCTGGGCAGCCCAGCCCYGCAGCAGCCTGCCTGCACACCCCCCTCTAGGG
BICF2P97077	8	71827579	AAATGATCTATGTTTTTATGGTTTTCTACGGAAGGTATCCCTCAGGCCGGGCTCTTTCTG[T/G]GGGGCACCCGGGGCAGGGCGGGGGTCCTGGGGGCACTGCTTGCCAACTGCAGACCAGGGG	CCCCTGGTCTGCAGTTGGCAAGCAGTGCCCCCAGGACCCCCGCCCTGCCCCGGGTGCCCC[A/C]CAGAAAGAGCCCGGCCTGAGGGATACCTTCCGTAGAAAACCATAAAAACATAGATCATTT
TIGRP2P120629_rs9131421	8	71925498	GGAGAAGCAGCTACATGGACTGTCAGCTGTTGCTAATGAGGACGCTGGAGCTGGGCTTCC[A/G]GAACCTTCCCCAGGAGGGCTGTCTGTGTCCTTCTGTCCCGCAGCCTACGCCGCGGCCCCG	GGAGAAGCAGCTACATGGACTGTCAGCTGTTGCTAATGAGGACGCTGGAGCTGGGCTTCC[A/G]GAACCTTCCCCAGGAGGGCTGTCTGTGTCCTTCTGTCCCGCAGCCTACGCCGCGGCCCCG
TIGRP2P243147_rs9245286	9	8303536	GACAGGTGCCCCCATACACTGTGAGTGTGAGTATCAGCGACTATGGCCTTTTGTAGGACC[A/G]CAGGTCAGTATCTTTCAGCTCAAATGCACATTCCTAAAGTTGGCAGAATCTAGACTAAAA	GACAGGTGCCCCCATACACTGTGAGTGTGAGTATCAGCGACTATGGCCTTTTGTAGGACC[A/G]CAGGTCAGTATCTTTCAGCTCAAATGCACATTCCTAAAGTTGGCAGAATCTAGACTAAAA
BICF2G630832571	9	27947061	AAAGATGGCTGCAGTGTTCAGGATATCATATCCACCTACCTGGGTCATCTGGAAGACAAG[T/G]GTAGCAACTTCCCCTGTATGTCTCTTTGATTAGCTAAGGATTCTTAGGAGGTTCTTGGAT	ATCCAAGAACCTCCTAAGAATCCTTAGCTAATCAAAGAGACATACAGGGGAAGTTGCTAC[A/C]CTTGTCTTCCAGATGACCCAGGTAGGTGGATATGATATCCTGAACACTGCAGCCATCTTT
BICF2P1282614	9	37651009	CCCTGTTGGCATCTCCATCACCTGAAGGAAGAACTCTGCCCGCATGGAACTCAGTATATC[T/C]TCACTGAGATGCTGCTGATTATAGGAACTCCCATACACACCTTAATTAGTCACATGACCC	GGGTCATGTGACTAATTAAGGTGTGTATGGGAGTTCCTATAATCAGCAGCATCTCAGTGA[A/G]GATATACTGAGTTCCATGCGGGCAGAGTTCTTCCTTCAGGTGATGGAGATGCCAACAGGG
BICF2P965484	9	42527097	GAATGGAAGTTATCCTTTAGACCTAGTGCCTACTTTGAGGGTATTGGGGGCTGAATTCTC[A/G]AAACTCTCCTTAACTTAAAACCTCAAGATATGTTGTCACAGAATTGATGCAGAGTGACCT	GAATGGAAGTTATCCTTTAGACCTAGTGCCTACTTTGAGGGTATTGGGGGCTGAATTCTC[A/G]AAACTCTCCTTAACTTAAAACCTCAAGATATGTTGTCACAGAATTGATGCAGAGTGACCT
BICF2P873768	9	50079023	GTGGGCTTTCTGGAAGAAGTCTTCTTCGTGCTGAGACACGCCCCAAACCACCTCTTGAGC[T/C]CTGTTTCTCACCTCCTCCCAGAAGATTGGGTTAGCCTCATAGCCGCCCACAGACAAGGCA	TGCCTTGTCTGTGGGCGGCTATGAGGCTAACCCAATCTTCTGGGAGGAGGTGAGAAACAG[A/G]GCTCAAGAGGTGGTTTGGGGCGTGTCTCAGCACGAAGAAGACTTCTTCCAGAAAGCCCAC
TIGRP2P130503_rs9151713	9	51468600	AGCTGCCGGAACCCCCCTAGGGGTCATGCACTGGCTGGACCYTGGGGTCTCATTTCCATT[T/C]CTGTGAGACAATTCTCTGTTCCCCATCCCAGAAGGGGCTGCCCTATGTGTCTGCCTCCCT	AGGGAGGCAGACACATAGGGCAGCCCCTTCTGGGATGGGGAACAGAGAATTGTCTCACAG[A/G]AATGGAAATGAGACCCCARGGTCCAGCCAGTGCATGACCCCTAGGGGGGTTCCGGCAGCT
BICF2P1158102	9	51488872	GAAGGCCAGTCAGACAGGAAGGAGCCAGAGCTGGATTCTTTCTAGCTGCAGTGTCATTTA[T/C]TCATTTCAGTTCTGTTTACAAAGTAAATCAGCTGTGGCCCAGKGGACCCAAGTGCCCAGT	ACTGGGCACTTGGGTCCMCTGGGCCACAGCTGATTTACTTTGTAAACAGAACTGAAATGA[A/G]TAAATGACACTGCAGCTAGAAAGAATCCAGCTCTGGCTCCTTCCTGTCTGACTGGCCTTC
BICF2P1222181	9	51999159	AGATGCTTTGCTGAAGCTGATTTTTTTTTTTGACTGAATGCAGATATCACTTTGCTCTCC[T/C]CTCTCCTGTCCTAACTCCCGTGAGCATTAAGAGTGTGGACCTGGCTCACAAGGCTTTTTG	CAAAAAGCCTTGTGAGCCAGGTCCACACTCTTAATGCTCACGGGAGTTAGGACAGGAGAG[A/G]GGAGAGCAAAGTGATATCTGCATTCAGTCAAAAAAAAAAATCAGCTTCAGCAAAGCATCT
BICF2P923313	9	52091804	GGCCCAGAATAGATGCTCAGTAGGAGCAAGTTTCCTTCTCTCCTTACAGAATGATCCACC[T/C]GCTGCTTGTCACACTCATGGCCCTATCCCACTCCTGCTCCACTCCACATGCCCTGATTCT	AGAATCAGGGCATGTGGAGTGGAGCAGGAGTGGGATAGGGCCATGAGTGTGACAAGCAGC[A/G]GGTGGATCATTCTGTAAGGAGAGAAGGAAACTTGCTCCTACTGAGCATCTATTCTGGGCC
BICF2G630472687	9	52155835	CTTTGGGGTGATGTGGGACAAAGGTAAGACTTGTGGATCCCTTCCTCTGAAAGAAAGGAG[A/G]AAAATGTTTCGAAACTGTATTTGAAAGTTGAATTTTGAAGCTGAGCAATGTAGTAAGATT	CTTTGGGGTGATGTGGGACAAAGGTAAGACTTGTGGATCCCTTCCTCTGAAAGAAAGGAG[A/G]AAAATGTTTCGAAACTGTATTTGAAAGTTGAATTTTGAAGCTGAGCAATGTAGTAAGATT
BICF2P1034889	9	58529790	TCTCGGGAAGATGGCGGCGGTGTCAGTGTATGAGCGGCCGGTCGGAGGCTTTTCTTTCGA[T/C]AACTGTCGCAGGTGCGGCCGWGCCCGGGGCCGGGTTCCAGGCGGGAGCGGGAGTGCGGTG	CACCGCACTCCCGCTCCCGCCTGGAACCCGGCCCCGGGCWCGGCCGCACCTGCGACAGTT[A/G]TCGAAAGAAAAGCCTCCGACCGGCCGCTCATACACTGACACCGCCGCCATCTTCCCGAGA
BICF2G630666532	10	14435153	TGAAGCWGTCAACCAGCACTCCCTACTGTTTTGTCAAAAGAGTGAGAAAATGAGGAAACC[T/C]GGCTTATCAGATGATTTTATTCTTCCTGGTTACATATTTTCTTTATATGTCAATACATTT	AAATGTATTGACATATAAAGAAAATATGTAACCAGGAAGAATAAAATCATCTGATAAGCC[A/G]GGTTTCCTCATTTTCTCACTCTTTTGACAAAACAGTAGGGAGTGCTGGTTGACWGCTTCA
BICF2S23763624	10	18015742	GCCAGGTGCATGCGTGCTGGGGCTGCTTGTGCTGTTCCTGCAGCTTCTCGCTGAGCCTTG[T/C]GCGTTTCCAACATGGAAAATAAAAGTAAGGTGAGGGTGGTGATTTACCACAAACACTGAT	ATCAGTGTTTGTGGTAAATCACCACCCTCACCTTACTTTTATTTTCCATGTTGGAAACGC[A/G]CAAGGCTCAGCGAGAAGCTGCAGGAACAGCACAAGCAGCCCCAGCACGCATGCACCTGGC
BICF2G630478870	10	20978644	GTGCTGGCTCCTTCCTCATCTCCTACCTCTCCAAATATCCAGGGAGGCTCAGCCTTGGAC[T/C]AGACCCACCAAACATTTTCCCCAGCCTGGAAAGGGGCGCCCCCCTCCCCCGCCCTGCGGG	CCCGCAGGGCGGGGGAGGGGGGCGCCCCTTTCCAGGCTGGGGAAAATGTTTGGTGGGTCT[A/G]GTCCAAGGCTGAGCCTCCCTGGATATTTGGAGAGGTAGGAGATGAGGAAGGAGCCAGCAC
BICF2S23715660	10	26651719	CCCAGATGTCCTCACAAAGACAGAGCCTCAAACTGAGTCCTGACCCACAGCACAGCTAAG[A/C]CTTGACCCCAGCCCAGCCACAGATGGAACCTCGACCCAAGCTACAGATTGTCCATCAAAC	CCCAGATGTCCTCACAAAGACAGAGCCTCAAACTGAGTCCTGACCCACAGCACAGCTAAG[A/C]CTTGACCCCAGCCCAGCCACAGATGGAACCTCGACCCAAGCTACAGATTGTCCATCAAAC
BICF2P585845	10	27131553	AGGAATGTGACACCTCATACACACTCTGGTATCTGTATGTTTCACTAAAAGCATCTTAAC[T/C]TAATCTTCTTAATCAACTCAAAATGCCACGTAGACCAAGTGAAAAACAATTCATCTAAGT	ACTTAGATGAATTGTTTTTCACTTGGTCTACGTGGCATTTTGAGTTGATTAAGAAGATTA[A/G]GTTAAGATGCTTTTAGTGAAACATACAGATACCAGAGTGTGTATGAGGTGTCACATTCCT
BICF2P1039179	10	39416465	GGAGAGTGCAGAGCACATAATTCTTTGCCACTCTGGAGATGCATTCCTTGACCATTATTT[A/C]TTAGTGGTTTTGAAGGCAAAGACAGCTGTGAATGACAAGCATCTGTCACAGATTCATCCA	GGAGAGTGCAGAGCACATAATTCTTTGCCACTCTGGAGATGCATTCCTTGACCATTATTT[A/C]TTAGTGGTTTTGAAGGCAAAGACAGCTGTGAATGACAAGCATCTGTCACAGATTCATCCA
BICF2G630488685	10	39964290	CCACTCCCTCCACCAACCCAATTATTTTTGGTTTGCATGCGAGGTTTCTTTCTGTGATTC[T/C]TGGTTTTCACACTGACTGACTTTTCAGAAGGCATGTTTGTGTACGTGGACCARGCACACG	CGTGTGCYTGGTCCACGTACACAAACATGCCTTCTGAAAAGTCAGTCAGTGTGAAAACCA[A/G]GAATCACAGAAAGAAACCTCGCATGCAAACCAAAAATAATTGGGTTGGTGGAGGGAGTGG
BICF2P726753	10	49164352	GCCCCCAGGTGCTCCCGCCTCGCACGCATGTGTGCTTTGAGTGTGCTCAGCTTGGTAGAT[A/G]TGGCCTCAGCTTCCGGTTTGAAGAGTTGGAGGTGGGGTACCCTGGCCATCTGGAAGTCGC	GCCCCCAGGTGCTCCCGCCTCGCACGCATGTGTGCTTTGAGTGTGCTCAGCTTGGTAGAT[A/G]TGGCCTCAGCTTCCGGTTTGAAGAGTTGGAGGTGGGGTACCCTGGCCATCTGGAAGTCGC
BICF2S2305762	10	53204061	CTGAACACCTAATATTCATTATAAAAAGAGCACTGCGATCAATTAGTAATCATTGATATA[T/C]TTGAAGTTATATGCCCCACAGAGGGCTGCTTAATGATTCACAAGAGTATACTGAATACAA	TTGTATTCAGTATACTCTTGTGAATCATTAAGCAGCCCTCTGTGGGGCATATAACTTCAA[A/G]TATATCAATGATTACTAATTGATCGCAGTGCTCTTTTTATAATGAATATTAGGTGTTCAG
BICF2G630491251	10	54303909	ATATGTAGCAGAATGTATGCCTATACGATACATTAAACTTCCTTTCTCCAACATTTCCTT[T/C]TACTTCTAAATATGCTCATGTTAACTTTATTTCTCTAATAACAATGATTTCATCATCTAA	TTAGATGATGAAATCATTGTTATTAGAGAAATAAAGTTAACATGAGCATATTTAGAAGTA[A/G]AAGGAAATGTTGGAGAAAGGAAGTTTAATGTATCGTATAGGCATACATTCTGCTACATAT
BICF2G630491805	10	54955884	CATTTGTGACCACTAGCCAAAAACCAATTAGGGCCTAACTTCAGGATCACCTATAGTCAT[A/G]TTTTTGTTTTTTAAATTATTTTCATTTACATCATTTCACTATTTACTTATGACCTAAAAA	CATTTGTGACCACTAGCCAAAAACCAATTAGGGCCTAACTTCAGGATCACCTATAGTCAT[A/G]TTTTTGTTTTTTAAATTATTTTCATTTACATCATTTCACTATTTACTTATGACCTAAAAA
BICF2G630491964	10	55262199	CTTGTAAATTAAAATCTGAGTACTAAGAGAGTTTCTATAATACATTCAAAGTCGAATACT[T/C]TGGAAAGGCTTGCCAAAAGGTCACTAAGTTTGTTTTTTTTTTTTTTttttttttatttat	ataaataaaaaaaaAAAAAAAAAAAAAACAAACTTAGTGACCTTTTGGCAAGCCTTTCCA[A/G]AGTATTCGACTTTGAATGTATTATAGAAACTCTCTTAGTACTCAGATTTTAATTTACAAG
BICF2P245367	10	60190178	TGAGGCACTTTCTAAAAGAGCTGTTGAGTAACCTAACATCCTGAGCTTCTCCAGGAAGAG[A/C]GACCAGTGTTCTCTGCTGCCCTCAGGTGATCTGCCTCAGTGGCATAGAGGCCTGTCCCAA	TGAGGCACTTTCTAAAAGAGCTGTTGAGTAACCTAACATCCTGAGCTTCTCCAGGAAGAG[A/C]GACCAGTGTTCTCTGCTGCCCTCAGGTGATCTGCCTCAGTGGCATAGAGGCCTGTCCCAA
BICF2P1278784	10	61804677	TCGCAGGCGCTTGCCCTGTGGAAATTCAGGGATGTTCTTTCTTTCCCGAGTATGTTTAGT[A/G]ATGGGTTGGTGGGTTGGGCAGCTCTTGGACTAGGAGCTGTGTTCTGCTACCTGCGAATTC	TCGCAGGCGCTTGCCCTGTGGAAATTCAGGGATGTTCTTTCTTTCCCGAGTATGTTTAGT[A/G]ATGGGTTGGTGGGTTGGGCAGCTCTTGGACTAGGAGCTGTGTTCTGCTACCTGCGAATTC
BICF2S23717810	10	61854854	TTAAAAAAGCCCATCTTTTAATATTTAACAAGATAGATTTCCCTTTGTTTTAGAATTATA[T/G]AACTATATAAAGATCTCTTTTTGAGTAATCTTATTTGGTCTCCCATTTCCTAAAATATAA	TTATATTTTAGGAAATGGGAGACCAAATAAGATTACTCAAAAAGAGATCTTTATATAGTT[A/C]TATAATTCTAAAACAAAGGGAAATCTATCTTGTTAAATATTAAAAGATGGGCTTTTTTAA
BICF2P671940	10	62503297	GCACTATGTTCAATATCTAAAACAGGCTACTTCAGGGATAAAATTTCATGGTTTTTTAAT[A/G]TTTAAGATGTCAGGATTTCTAGAGAAGACTCAACTATGGCACAAAAATTTAACTCTTGCA	GCACTATGTTCAATATCTAAAACAGGCTACTTCAGGGATAAAATTTCATGGTTTTTTAAT[A/G]TTTAAGATGTCAGGATTTCTAGAGAAGACTCAACTATGGCACAAAAATTTAACTCTTGCA
BICF2S23349532	10	64059038	ACTGTCCCAGGCCCAGTTCAGCAGGGCCACACCTGAATCCTAGGACAAGGGGCTGCAATA[A/C]ACACCTGCTTCCCTGAGCCCCGGTCCCTGGAGCGCCGAAGAGTAGGCAGCAGCAGCATGG	ACTGTCCCAGGCCCAGTTCAGCAGGGCCACACCTGAATCCTAGGACAAGGGGCTGCAATA[A/C]ACACCTGCTTCCCTGAGCCCCGGTCCCTGGAGCGCCGAAGAGTAGGCAGCAGCAGCATGG
BICF2S2373178	10	64105942	TACATTTAATTGTTATTCTCAGGTAGCCTTTGAGACATTGAAATGTAAGCCAGACTCCAG[T/G]GGAAACAAATGTTTCAACACTATTCCGTTGATCTAATTTGCAGTTTATCTACATTTGATA	TATCAAATGTAGATAAACTGCAAATTAGATCAACGGAATAGTGTTGAAACATTTGTTTCC[A/C]CTGGAGTCTGGCTTACATTTCAATGTCTCAAAGGCTACCTGAGAATAACAATTAAATGTA
BICF2G630493088	10	68402833	CCCTCAAGCCAAGRCCCYGGGAGGGCSGGGAGGCTGGGACCTGGGGGAACGGGCCCGGAC[A/G]TGCCAAAGGCCTGTGCTTTTGTATTTTCTTGGTAAAATCAAGCAACGTGTTATTTTTAAA	CCCTCAAGCCAAGRCCCYGGGAGGGCSGGGAGGCTGGGACCTGGGGGAACGGGCCCGGAC[A/G]TGCCAAAGGCCTGTGCTTTTGTATTTTCTTGGTAAAATCAAGCAACGTGTTATTTTTAAA
BICF2G630493156	10	68467102	ACTGGATTTACAGTTGAGGCTTCTTCCCTTGCTCAGCTCTGGCCTATTGGCAGCAGGAAT[A/G]TGGAATAGAGTGGGCTTCTCTTCTTTCTCCACCTGAGTTTCCTTCCACACACCCAACACT	ACTGGATTTACAGTTGAGGCTTCTTCCCTTGCTCAGCTCTGGCCTATTGGCAGCAGGAAT[A/G]TGGAATAGAGTGGGCTTCTCTTCTTTCTCCACCTGAGTTTCCTTCCACACACCCAACACT
BICF2P27672	11	8398298	ATGCCAGGTGTTCGTTATTGTTCCAGTTGYATAGAAGGCTGAAAAACCATTCCCTTTCCT[T/C]AAAGGTGTGTCACACAGGAGGCAGGTGACAAAAACATTAATCATGACTCAGAATCTCCCC	GGGGAGATTCTGAGTCATGATTAATGTTTTTGTCACCTGCCTCCTGTGTGACACACCTTT[A/G]AGGAAAGGGAATGGTTTTTCAGCCTTCTATRCAACTGGAACAATAACGAACACCTGGCAT
BICF2P53018	11	8588877	CTGGTCTTTTTGAAGTAATTAAGAGCATACAGATATACTATATATTGGAAAAACTCTGAA[T/C]GGTGAGTGTAGAAGGTGGGCTGTATGATCTTGCTGAGATATGCAAACTTCTAAGTCAAAA	TTTTGACTTAGAAGTTTGCATATCTCAGCAAGATCATACAGCCCACCTTCTACACTCACC[A/G]TTCAGAGTTTTTCCAATATATAGTATATCTGTATGCTCTTAATTACTTCAAAAAGACCAG
BICF2G630294459	11	15720801	AAGGCCAGAATCAAGTTGTTTTTTGGTTTGATTTGTCTTAGCATATCCACCTCCCAGTAC[T/G]CGTCTAAGTAAGTTGGACTTGGTGAAATGAAAGACCACGTGAGGATTAAGTGTGATCATA	TATGATCACACTTAATCCTCACGTGGTCTTTCATTTCACCAAGTCCAACTTACTTAGACG[A/C]GTACTGGGAGGTGGATATGCTAAGACAAATCAAACCAAAAAACAACTTGATTCTGGCCTT
BICF2G630296192	11	18422040	TGCAGTGGTTTCTTGAGTAAATCAAATGAACAGTGTGTTTAAATGAGCAGGGAGACATGC[A/G]TTAGAAAAAGTAAGTTGATAAGGGAACCCTGAGAAGGCAGGAAGATGTTAGGACTTACAG	TGCAGTGGTTTCTTGAGTAAATCAAATGAACAGTGTGTTTAAATGAGCAGGGAGACATGC[A/G]TTAGAAAAAGTAAGTTGATAAGGGAACCCTGAGAAGGCAGGAAGATGTTAGGACTTACAG
BICF2S2451861	11	30916050	GAAAGTTTAAAAGTTGATACAAATTTCTGCCTCTAACCTAGGGCTTCCATTTTCACAGCC[T/C]GAGGCAATTTAGTCTCTCCTGTCCCTTTACACTTTATCAACGATTTAGCCTTATACCTTT	AAAGGTATAAGGCTAAATCGTTGATAAAGTGTAAAGGGACAGGAGAGACTAAATTGCCTC[A/G]GGCTGTGAAAATGGAAGCCCTAGGTTAGAGGCAGAAATTTGTATCAACTTTTAAACTTTC
BICF2S22940466	11	33642748	AACGCATTTGATACATGCCCATCAGGAAGGTGGGAATAAATCTCTCATGCTAGTAGTTAC[T/G]GTTTTCTTTTAAGATCCCATAAAAACAAATACTCCTTAATTACGCAAAGATAAAAGGGAA	TTCCCTTTTATCTTTGCGTAATTAAGGAGTATTTGTTTTTATGGGATCTTAAAAGAAAAC[A/C]GTAACTACTAGCATGAGAGATTTATTCCCACCTTCCTGATGGGCATGTATCAAATGCGTT
BICF2P689546	11	33650394	TGTAGCCtaattaaataaaatatatataaatGTGCTTTCCATGATCATCTCATCCCTTGC[A/C]GATCTAGCCATTGACAAAGAACTTTCCTTGGGATATATGAAATATGTACTGTCCAGGAGA	TGTAGCCtaattaaataaaatatatataaatGTGCTTTCCATGATCATCTCATCCCTTGC[A/C]GATCTAGCCATTGACAAAGAACTTTCCTTGGGATATATGAAATATGTACTGTCCAGGAGA
BICF2P755580	11	33834431	AAGTGAAGATAAGATAGGGCACAAGCCTGAGTTATTAGAGCAACAAAAATCAGCTGATAG[A/G]GACAGAACACAGCTGACATCATGAGAGTAGCAGGTATTCCTCAGGGAGATCCAACACAGC	AAGTGAAGATAAGATAGGGCACAAGCCTGAGTTATTAGAGCAACAAAAATCAGCTGATAG[A/G]GACAGAACACAGCTGACATCATGAGAGTAGCAGGTATTCCTCAGGGAGATCCAACACAGC
BICF2P1415909	11	33845851	caataagaaaaaTAATCCCTCTCCCCCTCTTGAGAAAAGGGTGGAGTCTGAAAGTCCTTA[A/C]TTTAACACCTAAAAGATGTTCACTGAACTTCACAGAGCAGGCAAGGGAGCAATAATCCTG	caataagaaaaaTAATCCCTCTCCCCCTCTTGAGAAAAGGGTGGAGTCTGAAAGTCCTTA[A/C]TTTAACACCTAAAAGATGTTCACTGAACTTCACAGAGCAGGCAAGGGAGCAATAATCCTG
BICF2P1417650	11	39571397	AATAAATTTTTTAAAATCCCCTATGAGGTAGTACTGGTAAATTCACAGCTATTTTAACCC[T/C]GTGAAGTACACATCATCACATTCCTCATGAAAAACTCCAGCAAGAGCCCCTGGCATGGTT	AACCATGCCAGGGGCTCTTGCTGGAGTTTTTCATGAGGAATGTGATGATGTGTACTTCAC[A/G]GGGTTAAAATAGCTGTGAATTTACCAGTACTACCTCATAGGGGATTTTAAAAAATTTATT
BICF2P303156	11	40903070	TAAATTGAATCTATGATAGTTGCTTTTAAAAGAGATCCATCCAAAGGGGGGAGGGGAGGG[A/G]GAGGAAAAAAATACAGAATATGAAAGAGATCCAAAGACCAGTAGCTTTAGGAATAAAGGA	TAAATTGAATCTATGATAGTTGCTTTTAAAAGAGATCCATCCAAAGGGGGGAGGGGAGGG[A/G]GAGGAAAAAAATACAGAATATGAAAGAGATCCAAAGACCAGTAGCTTTAGGAATAAAGGA
BICF2P579523	11	41561713	CAACGTTCTATTTCCTAAAATACACAATGCTGTGGTTAGTTATAGCTCTGGTATAATGAA[T/C]TATCTCTCCTCAGTTGCAGGGTGTTCTCAGGAGGGAGCATTTATTGTAGATACTGGGTTT	AAACCCAGTATCTACAATAAATGCTCCCTCCTGAGAACACCCTGCAACTGAGGAGAGATA[A/G]TTCATTATACCAGAGCTATAACTAACCACAGCATTGTGTATTTTAGGAAATAGAACGTTG
BICF2P696637	11	41928766	TAGGTCATCTCACATAAGAAAATGATAATTTTTATACTTRACAAAAATGATACTTGTTTC[A/C]GTGGCTATTGTTTTCAGAGCCTCTACAATACACTCTACTTTTAAATTTTAAACTGTAAAG	TAGGTCATCTCACATAAGAAAATGATAATTTTTATACTTRACAAAAATGATACTTGTTTC[A/C]GTGGCTATTGTTTTCAGAGCCTCTACAATACACTCTACTTTTAAATTTTAAACTGTAAAG
BICF2P1421907	11	43592125	AGTATTAGGATCCATTTAGAAAGCAGGGATGACTAGGAATAAGCTGATTGATGAAGGGAT[A/G]GAAAAGTTAGGAGCTGATACTCCTTAGAATTTGGCCATTTTTACATTAATATCCTTTTTT	AGTATTAGGATCCATTTAGAAAGCAGGGATGACTAGGAATAAGCTGATTGATGAAGGGAT[A/G]GAAAAGTTAGGAGCTGATACTCCTTAGAATTTGGCCATTTTTACATTAATATCCTTTTTT
BICF2P1293563	11	43667458	AATTACCAGGCTTCAAATTTTGAAACTGTATCTTTCCACTTCAAGCCCAGTTCCTCACCA[T/C]GAGGGTCCATGTATTTTTCCCAGACATCAAGTCATAGCTTTTCACATGTGGGACCCAAAC	GTTTGGGTCCCACATGTGAAAAGCTATGACTTGATGTCTGGGAAAAATACATGGACCCTC[A/G]TGGTGAGGAACTGGGCTTGAAGTGGAAAGATACAGTTTCAAAATTTGAAGCCTGGTAATT
BICF2P1363557	11	43812138	TTCTAGGATTTGGGAACAGTTTTAYATCTACTGTTYTCAAGTTCAAAAACATTATGCAAG[T/C]TGTTTTCTGAATTAAAGAGCTGCAAAAAATATTTATGTTTCCTGTCATTAAAAAGCATTT	AAATGCTTTTTAATGACAGGAAACATAAATATTTTTTGCAGCTCTTTAATTCAGAAAACA[A/G]CTTGCATAATGTTTTTGAACTTGARAACAGTAGATRTAAAACTGTTCCCAAATCCTAGAA
BICF2P245467	11	44209597	TCCTTTGTCTTCCTATATGAGGGGAAAACCTTTCAAAAGTTGGTGGGGATTTCAGCATCT[T/G]TAGGAAGCTCAAGTCCCTTATATGTGTTTTGGAAATCAACATTCTCTCCAGCTAGGTGCC	GGCACCTAGCTGGAGAGAATGTTGATTTCCAAAACACATATAAGGGACTTGAGCTTCCTA[A/C]AGATGCTGAAATCCCCACCAACTTTTGAAAGGTTTTCCCCTCATATAGGAAGACAAAGGA
BICF2P359835	11	56781962	GGTTCAATACTATTACTGTTATTATTTCAGATAAACAAATCCTTGAAAAAAATAGAGCAG[T/C]ACCCAGTAAACTCAGTTCAATTTTACTGGGCTTCCAGTATTAAGCTCTGTATTAGGTGCT	AGCACCTAATACAGAGCTTAATACTGGAAGCCCAGTAAAATTGAACTGAGTTTACTGGGT[A/G]CTGCTCTATTTTTTTCAAGGATTTGTTTATCTGAAATAATAACAGTAATAGTATTGAACC
BICF2G630303021	11	58922299	CAAATTGCAGAGACAAATAAATAGTGTTAATGAGGCCAACATGGAATTCAGATAAAATTA[A/G]TGGATTTGAGGGTATAGAAAGGAAAGTGAAGGAATGCAAATTCTGGGAACTATAAAGAAA	CAAATTGCAGAGACAAATAAATAGTGTTAATGAGGCCAACATGGAATTCAGATAAAATTA[A/G]TGGATTTGAGGGTATAGAAAGGAAAGTGAAGGAATGCAAATTCTGGGAACTATAAAGAAA
BICF2G630303533	11	59428438	AATTTACAGAGCAAATCTCAGATACTGTAGTTCATAAGTGTTGTTAAATAAACCCCCCCC[A/C]AAAGTTTGCTTTTTGATTGTTCCAAATATTATGGTCTGTTTTGTCTATACCTATTGATTC	AATTTACAGAGCAAATCTCAGATACTGTAGTTCATAAGTGTTGTTAAATAAACCCCCCCC[A/C]AAAGTTTGCTTTTTGATTGTTCCAAATATTATGGTCTGTTTTGTCTATACCTATTGATTC
BICF2P799466	11	59947627	CATGTACTCTGTTTTCTATCATCCAAAACAGGTCCAATGACTCAGACAAAATTTCTGTGC[T/C]GTCATTCTCTCTTACCTCCCAGGAGGCTTTTCAACTTCTATTAAAAATTCCTAGAATCCC	GGGATTCTAGGAATTTTTAATAGAAGTTGAAAAGCCTCCTGGGAGGTAAGAGAGAATGAC[A/G]GCACAGAAATTTTGTCTGAGTCATTGGACCTGTTTTGGATGATAGAAAACAGAGTACATG
BICF2G630306025	11	61848259	ACCACACAATATAAAGGGAAGAATGCAGGCACTGGAATCGAGGAGGTCTAGGTTTGAATG[T/C]AAGAACTTGTTATGATTTAACTGCTGTTTTCATATAtgtgtgtgtgtgtgtatgtgtgtg	cacacacatacacacacacacacaTATATGAAAACAGCAGTTAAATCATAACAAGTTCTT[A/G]CATTCAAACCTAGACCTCCTCGATTCCAGTGCCTGCATTCTTCCCTTTATATTGTGTGGT
BICF2P372674	12	2552526	ATAGCTCCTTGTACAAGTGAGAGGAACTAGCAAACACTTATACGTAATATTCCTCATGTG[T/C]ATCTACCAAACAAGGACATTGCTAACACTTTGTCGGCTAAGCTAATGTCTGATTTGAGGT	ACCTCAAATCAGACATTAGCTTAGCCGACAAAGTGTTAGCAATGTCCTTGTTTGGTAGAT[A/G]CACATGAGGAATATTACGTATAAGTGTTTGCTAGTTCCTCTCACTTGTACAAGGAGCTAT
BICF2S23519255	12	9720565	CCCCTTCCTGCTCTTCCCTCCACCTTTTCAGTTTTCCACCATGCAACCCTACAGATGTCC[T/C]CTCTTCCACACAGAACATGCAAACCATTGGAACTTAATGGAGAAGGTACCTCTTCAAATA	TATTTGAAGAGGTACCTTCTCCATTAAGTTCCAATGGTTTGCATGTTCTGTGTGGAAGAG[A/G]GGACATCTGTAGGGTTGCATGGTGGAAAACTGAAAAGGTGGAGGGAAGAGCAGGAAGGGG
BICF2P469910	12	9809470	CACATTTCCTCCCTCAGCCCCAAGGCTTCCTCCATGGGCGTCTTCAGCAATGCCCACAGG[T/C]GAAGTAAGGTCCACACTAGGAGAAATTTCAGGAAAAATGGAGGCATGATGTCCTCAgggg	ccccTGAGGACATCATGCCTCCATTTTTCCTGAAATTTCTCCTAGTGTGGACCTTACTTC[A/G]CCTGTGGGCATTGCTGAAGACGCCCATGGAGGAAGCCTTGGGGCTGAGGGAGGAAATGTG
BICF2S2323751	12	11339751	AGCAAGTGCTTGGAGAATGAATGAGGGAATGAATGAGAATGTGCCAGAGACCAGCTCAGG[A/G]CAGGGACATGGGGTTTGGGGCAGGCCTCTCATTTTCCTAGGACCTCTCGCCACACTCATC	AGCAAGTGCTTGGAGAATGAATGAGGGAATGAATGAGAATGTGCCAGAGACCAGCTCAGG[A/G]CAGGGACATGGGGTTTGGGGCAGGCCTCTCATTTTCCTAGGACCTCTCGCCACACTCATC
TIGRP2P158524_rs9083516	12	15898475	CCTGCAGAAAATGGGGGCCCCATCTATGCAGCCTTTTTTTTTTTATAATAGTGCCACTAC[T/C]CATTTCCCTTAATGTTTGCCTTCATTCATGAAATTTCTMTCTGAATTTTTATCTCCATTT	AAATGGAGATAAAAATTCAGAKAGAAATTTCATGAATGAAGGCAAACATTAAGGGAAATG[A/G]GTAGTGGCACTATTATAAAAAAAAAAAGGCTGCATAGATGGGGCCCCCATTTTCTGCAGG
BICF2P614110	12	18825430	AAAACCAAATTGTGAAGGGCCTTGTATTACCCTATTATGGAAATTGGACAGTGACATTGA[A/G]GAATGATTTAAGGGAAGTGTTTGAGAAAGGGAAAAATAAAGGTGAGTGGTTATATACAAG	AAAACCAAATTGTGAAGGGCCTTGTATTACCCTATTATGGAAATTGGACAGTGACATTGA[A/G]GAATGATTTAAGGGAAGTGTTTGAGAAAGGGAAAAATAAAGGTGAGTGGTTATATACAAG
BICF2S23330313	12	18921565	AAACTCATTTGTATTATTTTTAGGTAATTTTAATGTAAGAACTAAAATAAAATTGCCTGC[T/C]TACTCTTGACTCGGGATTTGATTTATCCGTGTGTGAGAATCTACTCTCCTATGTACTGTW	WACAGTACATAGGAGAGTAGATTCTCACACACGGATAAATCAAATCCCGAGTCAAGAGTA[A/G]GCAGGCAATTTTATTTTAGTTCTTACATTAAAATTACCTAAAAATAATACAAATGAGTTT
BICF2S23741729	12	26730082	TAGGTTTTGTTTTGACCAAAGAGAATTTGTTGTTTGCTTATTTTTTGTGAAGGTCAAACT[A/G]GTCCCAGCCACCAAGACATTGATACCCATAATAAATTTAAATCAGAAAATCAGAGGGATT	TAGGTTTTGTTTTGACCAAAGAGAATTTGTTGTTTGCTTATTTTTTGTGAAGGTCAAACT[A/G]GTCCCAGCCACCAAGACATTGATACCCATAATAAATTTAAATCAGAAAATCAGAGGGATT
TIGRP2P168485_rs9136131	12	52297944	AAACTTGATTAGAGAATCAATTTATTACAATACTTTRAAATATTAATACCTACTTTTAAA[A/C]TTGTTTTTTAGAAAACTGACAAATTAGCAAAATACTATCATTCAGAAATCTCTTGTATGA	AAACTTGATTAGAGAATCAATTTATTACAATACTTTRAAATATTAATACCTACTTTTAAA[A/C]TTGTTTTTTAGAAAACTGACAAATTAGCAAAATACTATCATTCAGAAATCTCTTGTATGA
BICF2G630123267	12	54543346	ATTAGTGATTATAATGAAGACATAAATCAAAAATTTAAAGTAAAACTCTAACAGTAGTTC[T/C]CAGATTTATCATCATAGACTCTTTGGTTACCTGCAGAAATCCAAGGCCTGGAGACTTTCT	AGAAAGTCTCCAGGCCTTGGATTTCTGCAGGTAACCAAAGAGTCTATGATGATAAATCTG[A/G]GAACTACTGTTAGAGTTTTACTTTAAATTTTTGATTTATGTCTTCATTATAATCACTAAT
BICF2G630121619	12	56893320	TAAAGAATTTTTATCATTGTTTTAAAAGGAAGCTGGAATAGAATTATTGTTGTTTGTTCT[A/G]AAGTTTTCTGTGTGGCCTACTTAATAGATACCTAACAAGAGAAGTTTGCCTTCCTTTTCA	TAAAGAATTTTTATCATTGTTTTAAAAGGAAGCTGGAATAGAATTATTGTTGTTTGTTCT[A/G]AAGTTTTCTGTGTGGCCTACTTAATAGATACCTAACAAGAGAAGTTTGCCTTCCTTTTCA
BICF2P63581	12	58516195	TACTAGACATCCTCAGGTACCTCAGCTCTGAAAGCAATGTGAAATGGGTAATTTGCAATC[A/T]CTAGGACTTGCAGCTTGTCAATCTCACTTGTATTTGCACAGACCAAAGTAATCCTCTTAT	TACTAGACATCCTCAGGTACCTCAGCTCTGAAAGCAATGTGAAATGGGTAATTTGCAATC[A/T]CTAGGACTTGCAGCTTGTCAATCTCACTTGTATTTGCACAGACCAAAGTAATCCTCTTAT
BICF2P638068	12	60503257	TAGATAGATTGAACCTATACTATACCTTCAGCATTTTTCTTCAAACATTTAGCTAGTCCC[A/G]TATCTTGCAATACATTATTAGATCAGCTTTGTTCCTGATCTGCGCTGTAACCACTATTAG	TAGATAGATTGAACCTATACTATACCTTCAGCATTTTTCTTCAAACATTTAGCTAGTCCC[A/G]TATCTTGCAATACATTATTAGATCAGCTTTGTTCCTGATCTGCGCTGTAACCACTATTAG
BICF2S23757905	12	62922076	CGTGTCAAGTGATCTTGGTTCCAGAAGGAGAAACTGAAATCCCTTCCATTCCCATACACT[T/C]GGCTGGTGAGACTCATCCTTCAGATAACACGATTTCAGCCAGATCTAAGCATGGGCCGCA	TGCGGCCCATGCTTAGATCTGGCTGAAATCGTGTTATCTGAAGGATGAGTCTCACCAGCC[A/G]AGTGTATGGGAATGGAAGGGATTTCAGTTTCTCCTTCTGGAACCAAGATCACTTGACACG
BICF2P473828	12	62944181	TTCAGCTTATCAGGCTGTTAGAGCCCTCAATCAATGGACAGAATCACACACAAGGGACAA[A/G]GGCATCAAAATCCTGAGACCACAGCTACTTGACTTTTTAGGTCRCTAAGTCTCACTGGAG	TTCAGCTTATCAGGCTGTTAGAGCCCTCAATCAATGGACAGAATCACACACAAGGGACAA[A/G]GGCATCAAAATCCTGAGACCACAGCTACTTGACTTTTTAGGTCRCTAAGTCTCACTGGAG
BICF2S22950513	12	67459150	CTTATTCTCCAAATTTATAAAATATAGATTTTGAAAGAATCGTGTAACAGGCAAAACAAA[T/C]CTGTGCGCCTGGATGGGCCTGGTTAGAGAACACGCTGAAATCCATGGATTTCAAAACAGA	TCTGTTTTGAAATCCATGGATTTCAGCGTGTTCTCTAACCAGGCCCATCCAGGCGCACAG[A/G]TTTGTTTTGCCTGTTACACGATTCTTTCAAAATCTATATTTTATAAATTTGGAGAATAAG
BICF2P964787	12	68115996	TAGTCTAGGAAATTTCCAGGGCCTAAGAAGAATCTCCAGTTTCTTGACATTACACTTGCT[A/T]TTGTGGAGCACATTTTGACTGTTTGGAAACGGGCAATGGGTAGCTTCTAAGCTGCGTTTC	GAAACGCAGCTTAGAAGCTACCCATTGCCCGTTTCCAAACAGTCAAAATGTGCTCCACAA[A/T]AGCAAGTGTAATGTCAAGAAACTGGAGATTCTTCTTAGGCCCTGGAAATTTCCTAGACTA
BICF2P493062	12	68165056	TTGAGCCGCCTACTGCTTGAGCTGAGATCACCCAATCTGGAACACATTTACGCATAAATC[A/T]CTTGAGACTAACTTACAGTACACTGGGTCCAACATGCTCTCTAACTTATGGTAGATGAAT	TTGAGCCGCCTACTGCTTGAGCTGAGATCACCCAATCTGGAACACATTTACGCATAAATC[A/T]CTTGAGACTAACTTACAGTACACTGGGTCCAACATGCTCTCTAACTTATGGTAGATGAAT
BICF2S23242103	12	68436427	AAATTAGGCAGAGATTTTGCTTTTTCCTCAGGCACTAGACAGAAACTGATGAGAGACTGG[A/G]AATACGAGAACAAAGTCGATAGGAACCCACGGAAGGCAAAGCAGATGCCTCTAGTGAGGA	AAATTAGGCAGAGATTTTGCTTTTTCCTCAGGCACTAGACAGAAACTGATGAGAGACTGG[A/G]AATACGAGAACAAAGTCGATAGGAACCCACGGAAGGCAAAGCAGATGCCTCTAGTGAGGA
BICF2S23258962	12	71315027	CATGGGAAGAGTGCATTTATTCATCTAATTGATGTTGGTTTAGAGACACATCACTGTTTT[A/G]GACAATGGGATGCTAATGGATATGATGAAAGCAAGGTTTGACATATGCATCGATGATTAC	CATGGGAAGAGTGCATTTATTCATCTAATTGATGTTGGTTTAGAGACACATCACTGTTTT[A/G]GACAATGGGATGCTAATGGATATGATGAAAGCAAGGTTTGACATATGCATCGATGATTAC
BICF2G630602673	13	1011522	TGTGTTTAGCAAACCAGATTAGCCACATCAATCCTTGTGATCACTGGAATATCAGATAAA[A/G]CATCCAGATAATCAATGACTGTATCTCAGAATGGGCCTCCAGGAAAATTCACTTCTGTTA	TGTGTTTAGCAAACCAGATTAGCCACATCAATCCTTGTGATCACTGGAATATCAGATAAA[A/G]CATCCAGATAATCAATGACTGTATCTCAGAATGGGCCTCCAGGAAAATTCACTTCTGTTA
BICF2G630602851	13	1350715	GTTGGCCAATTCATATTCTGTCATTCCTGTTGAACAAAGGAAAAAGTGCAGGTGGATGCA[T/C]TTAATAGGCATATTTTCACTTATGCTACAAACTGTTCCTTGCACTTCCTTTTTCCCTTTT	AAAAGGGAAAAAGGAAGTGCAAGGAACAGTTTGTAGCATAAGTGAAAATATGCCTATTAA[A/G]TGCATCCACCTGCACTTTTTCCTTTGTTCAACAGGAATGACAGAATATGAATTGGCCAAC
BICF2G630603677	13	5638577	ATAACCTAAGGCACAGAAGCAGTCATGAAGATGAGCAGAAAAGGAGGGTAAAACTAGACA[T/C]GCAGAGGGTGCAAGAAAACAGTGAGGATGTTAATAAAAATGAGGAAGAYAAGCTGCAGAA	TTCTGCAGCTTRTCTTCCTCATTTTTATTAACATCCTCACTGTTTTCTTGCACCCTCTGC[A/G]TGTCTAGTTTTACCCTCCTTTTCTGCTCATCTTCATGACTGCTTCTGTGCCTTAGGTTAT
BICF2G630603827	13	5924873	TAGAACTTCCCTGACCCCAGTAGTGGGTTCTCACTTTTGGAAACAAGTCAGATTTAAAGC[A/G]GTAAATTTTCATAGTGCTATGCTGAACTTCAACTTGCTTGACCAAGAAATTGGCRCTTTC	TAGAACTTCCCTGACCCCAGTAGTGGGTTCTCACTTTTGGAAACAAGTCAGATTTAAAGC[A/G]GTAAATTTTCATAGTGCTATGCTGAACTTCAACTTGCTTGACCAAGAAATTGGCRCTTTC
BICF2S23913925	13	6251475	TATTTTGCTTACCTTTAAAATCTATTGTGTTGCATACACAACGTGATTGTGATTGTAAAC[A/G]TGTAAACATGTAAACGTGATTGCCAAACTAAGAACAAAAGATAATATTATCAACTTTCTT	TATTTTGCTTACCTTTAAAATCTATTGTGTTGCATACACAACGTGATTGTGATTGTAAAC[A/G]TGTAAACATGTAAACGTGATTGCCAAACTAAGAACAAAAGATAATATTATCAACTTTCTT
BICF2G630605341	13	8637613	GAGAGAGAGGTAACGGGATCCTGAAGCAGGGCTGAGGAATTAGCTATGCTTGTGAGGACA[T/C]CTGTCCTCACAGTCTGATTGCCTCAGCCCGACACTCAATCAGCCTGGAGGTGATGAGGCT	AGCCTCATCACCTCCAGGCTGATTGAGTGTCGGGCTGAGGCAATCAGACTGTGAGGACAG[A/G]TGTCCTCACAAGCATAGCTAATTCCTCAGCCCTGCTTCAGGATCCCGTTACCTCTCTCTC
BICF2G630605940	13	9799134	ACCACTAGTTAATTCCCTACAAAGAAGTTCACTCCTTTCAAAAATCTGTCACTGCATCTG[A/G]CTCTATAGTGGGCGGACGTGGCAAGTAGGTCAACAGGCTTTCCTGCTTTGTTATAATAAT	ACCACTAGTTAATTCCCTACAAAGAAGTTCACTCCTTTCAAAAATCTGTCACTGCATCTG[A/G]CTCTATAGTGGGCGGACGTGGCAAGTAGGTCAACAGGCTTTCCTGCTTTGTTATAATAAT
BICF2G630606073	13	10004937	TTACAGGTACTGTACGAAGTGCTCAGCATACAAATGACTTAATCTTTAGGTGCCTTACCT[A/G]GAGGAGCAGCCAGGTAGCAGAAAGGACACAGAAGCAGACAGGATGGCAGTAGCAGACTTG	TTACAGGTACTGTACGAAGTGCTCAGCATACAAATGACTTAATCTTTAGGTGCCTTACCT[A/G]GAGGAGCAGCCAGGTAGCAGAAAGGACACAGAAGCAGACAGGATGGCAGTAGCAGACTTG
BICF2G630606105	13	10052340	GTTTTAAAGAAAATGAGCTAAATCAACGATGTCCCAAAGTTATGTGATTTCAAGTCTCTC[A/G]TCACTTCTGTTGTCCACAACATGGAATTTTCCTGGTTTCTCTGGCTTGCCATCAACCCCA	GTTTTAAAGAAAATGAGCTAAATCAACGATGTCCCAAAGTTATGTGATTTCAAGTCTCTC[A/G]TCACTTCTGTTGTCCACAACATGGAATTTTCCTGGTTTCTCTGGCTTGCCATCAACCCCA
BICF2G630606336	13	10270479	TTGGGTGTGATCAGGGAAATCTTCAGGAAGTGAGAAGCATAGTGTTCTACTCTATGTAGC[A/G]ATTTCAATTTTCATTGAAGCTTTAGGCTTCCTTCCACTTTCTCACTTAGGGCTCACTTGT	TTGGGTGTGATCAGGGAAATCTTCAGGAAGTGAGAAGCATAGTGTTCTACTCTATGTAGC[A/G]ATTTCAATTTTCATTGAAGCTTTAGGCTTCCTTCCACTTTCTCACTTAGGGCTCACTTGT
BICF2P1020075	13	10581010	AACTTCTTAGTACTCATGCATGGACAAGACGCCAGTGGCAAGCAGAAAGTAGTTGCTGAA[A/G]AACTAAGGAATTAAGCAGAGATTTCAGTGGTCATGAGGTGTTGAAGAGACAAAGGCTCCA	AACTTCTTAGTACTCATGCATGGACAAGACGCCAGTGGCAAGCAGAAAGTAGTTGCTGAA[A/G]AACTAAGGAATTAAGCAGAGATTTCAGTGGTCATGAGGTGTTGAAGAGACAAAGGCTCCA
BICF2G630606622	13	10854583	TTTTAGCACTTAAAATTACAAAATGAATTATGTTTAAATATTTTCTCATGCCATTTTATC[A/G]ATTCAAATTCTGTGTCATCATATTGCATAGCCCTAATATGTCACTTAGGAATCAATACTA	TTTTAGCACTTAAAATTACAAAATGAATTATGTTTAAATATTTTCTCATGCCATTTTATC[A/G]ATTCAAATTCTGTGTCATCATATTGCATAGCCCTAATATGTCACTTAGGAATCAATACTA
BICF2G630607050	13	11229906	TATACAAACAGTTGATCAAAAGGGAAATGAAGGTAGGCTTAGTAAACTTCTGGGAGACTT[T/C]CTGTGTCTTTAACTCAATATCAAGAAATATGTTAGAAGTATGAAAGTTCAAGAGAAGAAT	ATTCTTCTCTTGAACTTTCATACTTCTAACATATTTCTTGATATTGAGTTAAAGACACAG[A/G]AAGTCTCCCAGAAGTTTACTAAGCCTACCTTCATTTCCCTTTTGATCAACTGTTTGTATA
BICF2G630607375	13	11476406	TACATTTATAGACTCTGATACCACCTCTTACCTTCTCTCTTCCTTCTTTAACCTCTTAAA[A/C]GTAATTGCCCACTTACCCAGGCAAAGCTCCTGTTGCAGTTTCTTAATACACACTGACTAC	TACATTTATAGACTCTGATACCACCTCTTACCTTCTCTCTTCCTTCTTTAACCTCTTAAA[A/C]GTAATTGCCCACTTACCCAGGCAAAGCTCCTGTTGCAGTTTCTTAATACACACTGACTAC
BICF2G630607527	13	11672901	AAAGCAGAGGAACACCTATTAATGTGAATCGGTTCAGAGCAACAGACAGAAACAGAAATA[A/G]TTAGCAGTGTGCTGTGAGGGCTCCAAAAAACAGCAGGTACTCTTTCCCACCCTCAACTTC	AAAGCAGAGGAACACCTATTAATGTGAATCGGTTCAGAGCAACAGACAGAAACAGAAATA[A/G]TTAGCAGTGTGCTGTGAGGGCTCCAAAAAACAGCAGGTACTCTTTCCCACCCTCAACTTC
BICF2G630607998	13	12057393	ATTTACTTCACAATGTTAAATGTTAAAGCAATCAAGAGAGACATTTCAAGTAAGGAAAAT[A/G]TAAATTGTGCTATAATTTGTGATTTGTAGATCTGGAGGAAAGTTCCCTTCTTCGACCATA	ATTTACTTCACAATGTTAAATGTTAAAGCAATCAAGAGAGACATTTCAAGTAAGGAAAAT[A/G]TAAATTGTGCTATAATTTGTGATTTGTAGATCTGGAGGAAAGTTCCCTTCTTCGACCATA
BICF2G630608040	13	12078772	CTAAGATTGACTAACCTGTTTAAAGTTTCTACTTATCCTAACATAGTTGATATTACAGGG[T/C]AATTATAGTGAATATTTTTAAAAATTCCTTTGAGATAGTCTATTTCTGGAAAATGTAAAG	CTTTACATTTTCCAGAAATAGACTATCTCAAAGGAATTTTTAAAAATATTCACTATAATT[A/G]CCCTGTAATATCAACTATGTTAGGATAAGTAGAAACTTTAAACAGGTTAGTCAATCTTAG
BICF2G630608157	13	12155596	GGCTACCAACATGTTGATTGGTTATTTTTCCTTCTTTCCTGTTTACTTTTGCTTTATACC[T/C]GCATTAAAGAGAGAGTAATGAGTTTCATGGTTATGAGCACCGGTAAGCAGAAAGACTTAG	CTAAGTCTTTCTGCTTACCGGTGCTCATAACCATGAAACTCATTACTCTCTCTTTAATGC[A/G]GGTATAAAGCAAAAGTAAACAGGAAAGAAGGAAAAATAACCAATCAACATGTTGGTAGCC
BICF2P458542	13	13019575	AAATGATTTAGATGTATTAGATTAATTCATATAGAATAAATCCAAACAGGCAAAAATCTG[T/C]CCATCTTACTTGCCTCTTCTACTGCATTAATTGCTATGGGAAATAACCAGGAATTTAAGG	CCTTAAATTCCTGGTTATTTCCCATAGCAATTAATGCAGTAGAAGAGGCAAGTAAGATGG[A/G]CAGATTTTTGCCTGTTTGGATTTATTCTATATGAATTAATCTAATACATCTAAATCATTT
BICF2P573695	13	14408205	CTTACCATAAGAAGATACTCATTATATATTGGCCTGATTTGCTTGTATAGGCATAGGAAG[A/G]TTTAATTAACATGTATAAATCTCCTTATTCTGGTCAGCAAATGTAGAACCATTTAGTGTT	CTTACCATAAGAAGATACTCATTATATATTGGCCTGATTTGCTTGTATAGGCATAGGAAG[A/G]TTTAATTAACATGTATAAATCTCCTTATTCTGGTCAGCAAATGTAGAACCATTTAGTGTT
BICF2P404671	13	15429757	GATGTATAGTATTTGTTTGTCTTGGTCCATGAATCTCCAGGTTGTTCTTGAATAAAAAGA[T/C]GGCTGGCTGTCAACAATTTCCTTTGGATCATCAGAGCTGTTATCTGGGGTTCGATTTTGG	CCAAAATCGAACCCCAGATAACAGCTCTGATGATCCAAAGGAAATTGTTGACAGCCAGCC[A/G]TCTTTTTATTCAAGAACAACCTGGAGATTCATGGACCAAGACAAACAAATACTATACATC
BICF2S23613764	13	15438096	GCATGAGTGAAGAACAAGGATATTGACTGGACCAAGCAGATGTGAAGAGGTCAGGGAGTG[A/G]TAGCAGATTAATTTGCCCATGTTTAGCCTTCTACACAGTCTATACTGGATTATGGTTTAT	GCATGAGTGAAGAACAAGGATATTGACTGGACCAAGCAGATGTGAAGAGGTCAGGGAGTG[A/G]TAGCAGATTAATTTGCCCATGTTTAGCCTTCTACACAGTCTATACTGGATTATGGTTTAT
BICF2S23130494	13	15699592	ACTGATGGTTAGTATCCTAGAAAACTGAGTTTAACAATCTCGAGTTAGAGGAGGCAGACT[A/G]GGATATACATTTTGGGGCTGGGAACTCACCTAAAGCTAGAAGAGAAGCAAACTATTGCTT	ACTGATGGTTAGTATCCTAGAAAACTGAGTTTAACAATCTCGAGTTAGAGGAGGCAGACT[A/G]GGATATACATTTTGGGGCTGGGAACTCACCTAAAGCTAGAAGAGAAGCAAACTATTGCTT
BICF2P710746	13	18118507	TAACCTCTACCACTTGCTGTTTCCCCAACTTTGTCTCACATCCTTCACTCGTAGCAGATA[C/G]TTCATATACCACTTCACAGGAGAACAGAGGATCGCAGCCTAGTATTCTCTCCCACCTTTT	TAACCTCTACCACTTGCTGTTTCCCCAACTTTGTCTCACATCCTTCACTCGTAGCAGATA[C/G]TTCATATACCACTTCACAGGAGAACAGAGGATCGCAGCCTAGTATTCTCTCCCACCTTTT
BICF2P299136	13	21062615	TTAGCAACAATATTGAACAGCATAAAGCGAATCAATCATTAAAATCATATTCACCATCTT[T/C]CAACTTCTGGCAAGTAAAAAATGTTCATGTCACACTGAAAYTCTTGATTTCACCTAATTG	CAATTAGGTGAAATCAAGARTTTCAGTGTGACATGAACATTTTTTACTTGCCAGAAGTTG[A/G]AAGATGGTGAATATGATTTTAATGATTGATTCGCTTTATGCTGTTCAATATTGTTGCTAA
BICF2G630615102	13	22288378	TGACAGAAAAGCCATTTGGCAAATGTAGGGCCCCACCTACCAATTTCCTCTGGAGAATCA[T/C]TGGCAGAGAAAAAAGACTGTAGCAGATTCAAAAGGGTTCTATCACTCAGGTAATTAGTAC	GTACTAATTACCTGAGTGATAGAACCCTTTTGAATCTGCTACAGTCTTTTTTCTCTGCCA[A/G]TGATTCTCCAGAGGAAATTGGTAGGTGGGGCCCTACATTTGCCAAATGGCTTTTCTGTCA
BICF2G630615686	13	22965849	TCTTAGTAAACTGGATCTTGAGGAATACTCCCTTAACATAATAAAAATTCATCTTAAATG[A/G]ACACTTACTGAGATAAGCATAGGCAAGGCACTGGATCAAGTTTTAAGGATTAAATCATTA	TCTTAGTAAACTGGATCTTGAGGAATACTCCCTTAACATAATAAAAATTCATCTTAAATG[A/G]ACACTTACTGAGATAAGCATAGGCAAGGCACTGGATCAAGTTTTAAGGATTAAATCATTA
BICF2P1367785	13	32853803	CTGTGTTCTTTCCTGCTCAGTTAGATTAAAATGGCACGGTTGTCCTATTGTATGTATATC[T/C]TATTGTATGTCCAACTTGGCCTGGGTTGAGTTCTGTTATGGAGGTGGATGGTGGGTTTGT	ACAAACCCACCATCCACCTCCATAACAGAACTCAACCCAGGCCAAGTTGGACATACAATA[A/G]GATATACATACAATAGGACAACCGTGCCATTTTAATCTAACTGAGCAGGAAAGAACACAG
BICF2P195478	13	33166886	ATGGTATGTGCAAAGCATCCAGCGCAATATCAACCAGAGACCAAGGTTAGACAGCAGATA[T/C]ATTGATTGACTTGTCTGCCTAACTCCATTTGTTTATTGGTCATGATCTTGCCTGAAAGAT	ATCTTTCAGGCAAGATCATGACCAATAAACAAATGGAGTTAGGCAGACAAGTCAATCAAT[A/G]TATCTGCTGTCTAACCTTGGTCTCTGGTTGATATTGCGCTGGATGCTTTGCACATACCAT
TIGRP2P176577_rs9174937	13	37855711	TGGGCGTGCAGGGCCTCCTCTGCTCATAGGGGACAGGCAGGGACAGACAGGGGGTTCGCT[T/C]GGGGGCTCCTTCCTCTAGGGACAGAGGTCTTACTCGGCGAGGAAGATGCTCTTCCGGAAG	CTTCCGGAAGAGCATCTTCCTCGCCGAGTAAGACCTCTGTCCCTAGAGGAAGGAGCCCCC[A/G]AGCGAACCCCCTGTCTGTCCCTGCCTGTCCCCTATGAGCAGAGGAGGCCCTGCACGCCCA
BICF2S23527212	13	39690778	CAGGTGGACCGGATGGTGGGTAGACTTGAGAAGACCATTCATAAAAATCTGAAGTGTCCC[T/C]GAGGGTCATGTGAGCAGTCCCTAAAAGAAAGGACCTCATGTTCCTAGTGGTGAGGGATTA	TAATCCCTCACCACTAGGAACATGAGGTCCTTTCTTTTAGGGACTGCTCACATGACCCTC[A/G]GGGACACTTCAGATTTTTATGAATGGTCTTCTCAAGTCTACCCACCATCCGGTCCACCTG
BICF2P903454	13	40138248	CTTCTGAGTGTGACTTGATCTCTTGTGGAAGAAAGAGAATGGGTGTTTTATTGAGACTCA[T/C]TTGGGGCAGGCGAGTCCGTGTGCGTGGTGTAGGGTGCAGTAGAGGCACTAATCCCACAAG	CTTGTGGGATTAGTGCCTCTACTGCACCCTACACCACGCACACGGACTCGCCTGCCCCAA[A/G]TGAGTCTCAATAAAACACCCATTCTCTTTCTTCCACAAGAGATCAAGTCACACTCAGAAG
BICF2P467470	13	41698654	TGGAAGATTCTTGTTTTAGCAGTAATACACCATGGGTGACAGTAGATAAACAATGTTAAA[T/C]AAAAGCATTATCTCAATCTCCTAGTCAAGAAACTAATTTTCCGTAGGATCCTATTTAAAG	CTTTAAATAGGATCCTACGGAAAATTAGTTTCTTGACTAGGAGATTGAGATAATGCTTTT[A/G]TTTAACATTGTTTATCTACTGTCACCCATGGTGTATTACTGCTAAAACAAGAATCTTCCA
BICF2S23214479	13	43163478	GTCTGTATTTGAAGATCAAAATCAGAAGCACAGGCAGGAACTATGGCAACCAGTAGCACT[T/G]ATTGGACAAATGTTTCAATGTTTTGAGGGCTTCTAAATCTTGGACCTTGGTTCAAGTGAT	ATCACTTGAACCAAGGTCCAAGATTTAGAAGCCCTCAAAACATTGAAACATTTGTCCAAT[A/C]AGTGCTACTGGTTGCCATAGTTCCTGCCTGTGCTTCTGATTTTGATCTTCAAATACAGAC
BICF2P1351792	13	43826926	ACTCAACTCAGTCTGTGTAGAAAGCAATCGAGTACAGCCTTTTAAGCCAAGTAAACACTG[A/G]ACCAAGGGTCAAAAGTCCAGGCCTTGTCCTGAACTAGCTGTGTGAATTTACTTACCTCCT	ACTCAACTCAGTCTGTGTAGAAAGCAATCGAGTACAGCCTTTTAAGCCAAGTAAACACTG[A/G]ACCAAGGGTCAAAAGTCCAGGCCTTGTCCTGAACTAGCTGTGTGAATTTACTTACCTCCT
BICF2S23625216	13	44398011	ATTATCTTAATCAATAATTTGAGCACCTTTCATAGTAAAGAGCCATACCAACTGTATATG[A/C]GAGGTAGGAACTAGTGCCATGGATAAAACAATCAAATAACTCAAATGGAATTCTACCAAA	ATTATCTTAATCAATAATTTGAGCACCTTTCATAGTAAAGAGCCATACCAACTGTATATG[A/C]GAGGTAGGAACTAGTGCCATGGATAAAACAATCAAATAACTCAAATGGAATTCTACCAAA
TIGRP2P178652_rs8908544	13	44434079	GGCGGACTACATTCACAGCTAAAAGCCCAGATGTAACCCAAATTCTGTTCAGCTTACTTT[T/C]GCTAACAAGATCTCCTATCTTAGATGGCATGCAAAGGTAAAAAGAATAGGAAATGATAGG	CCTATCATTTCCTATTCTTTTTACCTTTGCATGCCATCTAAGATAGGAGATCTTGTTAGC[A/G]AAAGTAAGCTGAACAGAATTTGGGTTACATCTGGGCTTTTAGCTGTGAATGTAGTCCGCC
BICF2S23441815	13	44665628	ATCAATTCCAATAAAAAAGGACATCACAGAACATGTCCACAATACAGTGACCTGAATCTG[T/C]TGGGAGAGCCTGTACTTCATCAGGTAAGGCTTTAACTCCCTTAGCAACCAAACTGCCCTG	CAGGGCAGTTTGGTTGCTAAGGGAGTTAAAGCCTTACCTGATGAAGTACAGGCTCTCCCA[A/G]CAGATTCAGGTCACTGTATTGTGGACATGTTCTGTGATGTCCTTTTTTATTGGAATTGAT
BICF2P484977	13	44688980	AATTCTCTGAAAATGTTTCCAGTTTCTTCCTTGGGTATTGGGTCTAATAAATTCCAATGG[T/G]TTTTTGTCCAATGTTGGCACCTAAGCAGGAATAACTAGGTCTATGTGACACCGGGATGTG	CACATCCCGGTGTCACATAGACCTAGTTATTCCTGCTTAGGTGCCAACATTGGACAAAAA[A/C]CCATTGGAATTTATTAGACCCAATACCCAAGGAAGAAACTGGAAACATTTTCAGAGAATT
BICF2P1296608	13	45672328	CACCACACAATTCGGTTCCATGTGGTTTGACAGTGTTACAGAAGGAGCTTAGAAACTCAC[A/G]ATTCACTCTTTCATAGCTATGGTGAGGAGATCTTGGTTTGAGTCCTTCCTTTATCACTTA	CACCACACAATTCGGTTCCATGTGGTTTGACAGTGTTACAGAAGGAGCTTAGAAACTCAC[A/G]ATTCACTCTTTCATAGCTATGGTGAGGAGATCTTGGTTTGAGTCCTTCCTTTATCACTTA
TIGRP2P179245_rs9244263	13	46268651	AAGAATCCAGGGCACTAGTTCCATATATAATAACCAAACTCCTGCTTGATTCTACTCTCT[T/C]AGCCAACACAGGAAAGGTTATTAATAACAAGTTTCATCCCTTTAAAATGACTCATATGAA	TTCATATGAGTCATTTTAAAGGGATGAAACTTGTTATTAATAACCTTTCCTGTGTTGGCT[A/G]AGAGAGTAGAATCAAGCAGGAGTTTGGTTATTATATATGGAACTAGTGCCCTGGATTCTT
BICF2S23242411	13	49231767	GTCGCACAACCAACCATGAGCTCTGGGTTTTTTGGGAGCCCTTGAAAGACTAGTCGGTTG[T/C]AAAAATGCAACAAAAAATTTCCTGATAGCACTGAATGGTAACTTAGTGGTAATAACTTTA	TAAAGTTATTACCACTAAGTTACCATTCAGTGCTATCAGGAAATTTTTTGTTGCATTTTT[A/G]CAACCGACTAGTCTTTCAAGGGCTCCCAAAAAACCCAGAGCTCATGGTTGGTTGTGCGAC
TIGRP2P180016_rs8592027	13	49250683	AATGACAACCCCATTTTCTGCAGGCTGATCTSGCTCTCTCCTAGTCCCACTGAGAGGTCA[A/G]TGGGTCTGTTAATAAGAGTTGCATATGGCAACAAAGAGGGAGGTTTAGAACTGGCCTTTG	AATGACAACCCCATTTTCTGCAGGCTGATCTSGCTCTCTCCTAGTCCCACTGAGAGGTCA[A/G]TGGGTCTGTTAATAAGAGTTGCATATGGCAACAAAGAGGGAGGTTTAGAACTGGCCTTTG
BICF2P453357	13	49745362	GCAGCAAAACTTGACTCCTTAAGTTTTGtttttttttttttttttaattatttGATCTGC[A/G]CTTTTTATTCTGGGAGCCTGATGTAGTTAGCTACCTAAGTAGCTATTCCAGCTACTATTC	GCAGCAAAACTTGACTCCTTAAGTTTTGtttttttttttttttttaattatttGATCTGC[A/G]CTTTTTATTCTGGGAGCCTGATGTAGTTAGCTACCTAAGTAGCTATTCCAGCTACTATTC
BICF2S23327421	13	49757782	TTGTGAGCTGTCAACTTTATCCATGACTTCTTTTTGCATAACTGTATAGCAGTTACCTGG[T/C]ACACACATAATGCTGGTTGGTTTTATTACTGCTGGGCTATCTCTCTCTGATCTTTTGTCT	AGACAAAAGATCAGAGAGAGATAGCCCAGCAGTAATAAAACCAACCAGCATTATGTGTGT[A/G]CCAGGTAACTGCTATACAGTTATGCAAAAAGAAGTCATGGATAAAGTTGACAGCTCACAA
BICF2S23151835	13	50928036	GTATAATGTTTCATTCATATCTCCTGATAATTTTAGCCACTCCCTATTAATATATTGTGT[T/C]CTTAAAAAGATGTGTATTCTCTGAAGTATCAGAAAACTTAGGAATCAGGCATGATGTAAG	CTTACATCATGCCTGATTCCTAAGTTTTCTGATACTTCAGAGAATACACATCTTTTTAAG[A/G]ACACAATATATTAATAGGGAGTGGCTAAAATTATCAGGAGATATGAATGAAACATTATAC
BICF2P676026	13	53012990	GCACAGTGAATATAAAAAAGAATAAAAGAAGGAGGCAAAATAAAGGTATGGGGACGCTCT[A/G]TAAATAGTATCATGTACTGATGAATAATGCTGCTCTGTAAGTCTTGGTTTGCTCAGCCAC	GCACAGTGAATATAAAAAAGAATAAAAGAAGGAGGCAAAATAAAGGTATGGGGACGCTCT[A/G]TAAATAGTATCATGTACTGATGAATAATGCTGCTCTGTAAGTCTTGGTTTGCTCAGCCAC
BICF2S23648555	13	53344787	GATTATTTTGTCTTTTTAATTTTTTTTTTAAAGTCTCACAATAACTTATCATGGGATGTC[A/C]CTTTCTTTATTAGGGCCCTTACTACAATCTGTAAAAGCCCCAGTCTGTTCATAGGGATGT	GATTATTTTGTCTTTTTAATTTTTTTTTTAAAGTCTCACAATAACTTATCATGGGATGTC[A/C]CTTTCTTTATTAGGGCCCTTACTACAATCTGTAAAAGCCCCAGTCTGTTCATAGGGATGT
BICF2P359324	13	53583173	TATTACAGAGAAGACTTTAAGAAAAAAAAAAAAGGCACACAAAATGAATGAAAGAAGTCA[T/C]ATATGATGGACAGTTTGGGTCCCTTAGAAAAATTTCTACACACAAAAAAGTATTCAAATT	AATTTGAATACTTTTTTGTGTGTAGAAATTTTTCTAAGGGACCCAAACTGTCCATCATAT[A/G]TGACTTCTTTCATTCATTTTGTGTGCCTTTTTTTTTTTTCTTAAAGTCTTCTCTGTAATA
BICF2P1354247	13	54104678	TTATATGTGAATGCTTTTATCTATACTACAGATTTGATTAAACAAACAAAAACCTGTTTC[A/G]TTAAAGTCCTCCAATAAYAGCAACAAGTCCTACAATGAATTCTTTGTTTCTAGATAAGAC	TTATATGTGAATGCTTTTATCTATACTACAGATTTGATTAAACAAACAAAAACCTGTTTC[A/G]TTAAAGTCCTCCAATAAYAGCAACAAGTCCTACAATGAATTCTTTGTTTCTAGATAAGAC
TIGRP2P182099_rs9021618	13	54533813	AATAGCTTTCTTGTGTAATTAAATAATGATAACTAATAGGGCTAAAAATACAGAATTTCC[C/G]AGGAACCAGAGTGGCCATTTGCAGTATAGTCTTTTCCTAGAAATGTAAATGACTTGGAAA	TTTCCAAGTCATTTACATTTCTAGGAAAAGACTATACTGCAAATGGCCACTCTGGTTCCT[C/G]GGAAATTCTGTATTTTTAGCCCTATTAGTTATCATTATTTAATTACACAAGAAAGCTATT
BICF2P989445	13	55463404	TAGTATATAGTTATTTAAATGAAAAGAAAAATGGATTGCTACCTCTCCATTCTACCAACA[T/C]ACTAGATCTTCATGAAACCCCAGCTGGTTGGTTCCACTCCCCATCTGAGAGTCTTGAATG	CATTCAAGACTCTCAGATGGGGAGTGGAACCAACCAGCTGGGGTTTCATGAAGATCTAGT[A/G]TGTTGGTAGAATGGAGAGGTAGCAATCCATTTTTCTTTTCATTTAAATAACTATATACTA
TIGRP2P182738_rs9142718	13	56536719	CAGAAGTCTTCATAGAGAAATAGTTTATTTAATCAGCATGTTTGTGTTTATACACATACT[A/T]TTGCTTTATCAGTGAATGTGCTTAAGTTAGTCGGCTGAGAAATATATGGACTTTTCCCAT	ATGGGAAAAGTCCATATATTTCTCAGCCGACTAACTTAAGCACATTCACTGATAAAGCAA[A/T]AGTATGTGTATAAACACAAACATGCTGATTAAATAAACTATTTCTCTATGAAGACTTCTG
BICF2P548146	13	56791325	ACTTATCATATGCTTTTCCTTTTCCATGATGGACACCTAACCCCAACAGACAGCCTACTT[A/G]CATAYCTAATATCTGGAGTAATAGTTCTAGAATTTTAGCACTGCATTGGCCTAGGGGCCA	ACTTATCATATGCTTTTCCTTTTCCATGATGGACACCTAACCCCAACAGACAGCCTACTT[A/G]CATAYCTAATATCTGGAGTAATAGTTCTAGAATTTTAGCACTGCATTGGCCTAGGGGCCA
BICF2S23643062	13	56912397	TTAACTTTAGAGTGTTTTTGKCTAGAAGCCTGCCAAACCAGAAAAACAAAATGAGAAAAA[A/G]CAGTTCTTGAGGTTAACAAGTCAATGAGAAACATAAAGCTCTGGCTTAATTTTTTTCCTT	TTAACTTTAGAGTGTTTTTGKCTAGAAGCCTGCCAAACCAGAAAAACAAAATGAGAAAAA[A/G]CAGTTCTTGAGGTTAACAAGTCAATGAGAAACATAAAGCTCTGGCTTAATTTTTTTCCTT
BICF2S23211424	13	58498102	TGAAATAAAGATCCACCAATGTACTAACAAATCTTCAAAACATGTTAGTCATTTTATCAT[A/G]AACTAAAATAGAAGAAAATATGATCAGTGACTATTCCCCAAAATTATATGAATtgtttct	TGAAATAAAGATCCACCAATGTACTAACAAATCTTCAAAACATGTTAGTCATTTTATCAT[A/G]AACTAAAATAGAAGAAAATATGATCAGTGACTATTCCCCAAAATTATATGAATtgtttct
BICF2G630748334	13	59724567	GAAATAAAATCTACCTATCTAGTACAAAAAAAATTTTAAGACCATGAAATTAAGCACAAA[A/C]ACTTATAACTAAGATCAACTCTCAAAGTGGGGCTTCTTTGTTCCTACACCATCTATGACT	GAAATAAAATCTACCTATCTAGTACAAAAAAAATTTTAAGACCATGAAATTAAGCACAAA[A/C]ACTTATAACTAAGATCAACTCTCAAAGTGGGGCTTCTTTGTTCCTACACCATCTATGACT
BICF2G630747865	13	60220792	GGAATTWCAGTGACTTCTTTCTGTTCGTCCTCTTATCTTGATTTGGAAAGTGTGGAATGG[T/G]AGGGTTTATTGACTTTGACCTATAATAGTGAAGTGGCATTAGTGAAGTGGCAGTCCTCAG	CTGAGGACTGCCACTTCACTAATGCCACTTCACTATTATAGGTCAAAGTCAATAAACCCT[A/C]CCATTCCACACTTTCCAAATCAAGATAAGAGGACGAACAGAAAGAAGTCACTGWAATTCC
BICF2S2448414	13	60628712	CACCTAGAACTCGGAAGCACTTTCCTGCTAGATTCTCAGTGTTTTCAGGTAACTTTATGC[A/G]GTTATCTTGCCCTGTACACACAGTGCTATTTCTCAAATAATATAAATCTGTATTTTTTGT	CACCTAGAACTCGGAAGCACTTTCCTGCTAGATTCTCAGTGTTTTCAGGTAACTTTATGC[A/G]GTTATCTTGCCCTGTACACACAGTGCTATTTCTCAAATAATATAAATCTGTATTTTTTGT
BICF2P502053	13	60815903	GTATCCCAAAGTTGAAGTAGATGGAGTTGCTGTCTAAGATTTCTCCAAGATGGGTCATAA[T/C]GGGTCTTTCTTGGCTTCTTCTCTGGGCCACCATGGGCATGGGCAAGCACATAAACCTACC	GGTAGGTTTATGTGCTTGCCCATGCCCATGGTGGCCCAGAGAAGAAGCCAAGAAAGACCC[A/G]TTATGACCCATCTTGGAGAAATCTTAGACAGCAACTCCATCTACTTCAACTTTGGGATAC
BICF2G630747018	13	61017164	TAAACTGAATCAGTGACATAGCACCTTTGGAGGCAAAAGAATCATAACTAATCTCCTCCG[A/G]TCTCTTCTACTCCCCAAAGATAGTATTTTAAAATACAGTAATATTAAGCTATAATTACCA	TAAACTGAATCAGTGACATAGCACCTTTGGAGGCAAAAGAATCATAACTAATCTCCTCCG[A/G]TCTCTTCTACTCCCCAAAGATAGTATTTTAAAATACAGTAATATTAAGCTATAATTACCA
BICF2P718195	13	61161616	TCAAAATACCTCCTGAATAACTTCACCTGCACATCCAACAACAAGCACTTCAAAATAAAC[T/C]GACCCAGAATTCAACTTTCATTCCTACCGGTCCTCCACAAAGAAAACTTTAAAAGCTCCT	AGGAGCTTTTAAAGTTTTCTTTGTGGAGGACCGGTAGGAATGAAAGTTGAATTCTGGGTC[A/G]GTTTATTTTGAAGTGCTTGTTGTTGGATGTGCAGGTGAAGTTATTCAGGAGGTATTTTGA
BICF2G630746451	13	61446945	TAGAAAAACAAGTAAGGAAATAATTCCCTGCTACCCTCACCAAATCCTAAATGGAGAGGG[A/G]AAAGAGGTACGCAAATCTCCGTGTATGACGCAAGATAAAAATTTATTCCTCTCATGTCTT	TAGAAAAACAAGTAAGGAAATAATTCCCTGCTACCCTCACCAAATCCTAAATGGAGAGGG[A/G]AAAGAGGTACGCAAATCTCCGTGTATGACGCAAGATAAAAATTTATTCCTCTCATGTCTT
BICF2P697452	14	5524842	AGGCCGCCGTGGGCCGCGGGGACAGGCAGCGCGCCGCCCCTGCCGGCCTGCGGGTGCGGG[T/C]GGCCTAGACTGCAGAGGACACTTGAAAGTTAGtttttcaaagatgtatttatttattcat	atgaataaataaatacatctttgaaaaaCTAACTTTCAAGTGTCCTCTGCAGTCTAGGCC[A/G]CCCGCACCCGCAGGCCGGCAGGGGCGGCGCGCTGCCTGTCCCCGCGGCCCACGGCGGCCT
BICF2G630519889	14	8764572	AACTGGGTTCTATATTCTCTTTCCCGCATAGTGTTCACCATTTACTTCTTCCTCTGTTTT[T/C]CTGATGGGAGGCCCAGTAGCATCCAATATGGGGTTTTCCATCCATATCTGTTTCCTTTAG	CTAAAGGAAACAGATATGGATGGAAAACCCCATATTGGATGCTACTGGGCCTCCCATCAG[A/G]AAAACAGAGGAAGAAGTAAATGGTGAACACTATGCGGGAAAGAGAATATAGAACCCAGTT
BICF2S23329090	14	13464031	GGTCCTAAAATCTAAATAGTTTTGTCCACCAGGATGAATCTCAGAATCAGGAAGAGACAC[A/G]GGAAACCCCTCAGGTATTCTTCGTACTATAGATGAAATATATTTGCCACCGTAAAGCAAG	GGTCCTAAAATCTAAATAGTTTTGTCCACCAGGATGAATCTCAGAATCAGGAAGAGACAC[A/G]GGAAACCCCTCAGGTATTCTTCGTACTATAGATGAAATATATTTGCCACCGTAAAGCAAG
BICF2P964983	14	14220481	TTTTTCAGCACCATCAAATTCTAGCCATATAACAGTTAGAAATCAGTGCTTAATTTTCAT[A/G]CCTCTATACCAAAGAGTTGACCTGTACTCTTGATTAATTTTGGATTTCAGATTTGCAGTA	TTTTTCAGCACCATCAAATTCTAGCCATATAACAGTTAGAAATCAGTGCTTAATTTTCAT[A/G]CCTCTATACCAAAGAGTTGACCTGTACTCTTGATTAATTTTGGATTTCAGATTTGCAGTA
BICF2P496958	14	14798156	AAGTTTTTCAGTGGCCTGCAAAGAAAAAAAAGTGAAGATCAAGAAAAGAATCATTCTCTG[T/G]AAACTATGAAAACAAAATGGCAAAATCTAAATGAATAAATGTTTTATTAAATGTCTATGA	TCATAGACATTTAATAAAACATTTATTCATTTAGATTTTGCCATTTTGTTTTCATAGTTT[A/C]CAGAGAATGATTCTTTTCTTGATCTTCACTTTTTTTTCTTTGCAGGCCACTGAAAAACTT
BICF2P500839	14	15305412	AACAGACCATCCCAAGTGCAATTGCCCTCTTCTTCTGCTGGGGGTTCACACTCTATATTG[A/G]TCTTAATGTTTTGGCATAAACATGATAGCACAATACCCAATGGGATGTAGACTTTTCTAG	AACAGACCATCCCAAGTGCAATTGCCCTCTTCTTCTGCTGGGGGTTCACACTCTATATTG[A/G]TCTTAATGTTTTGGCATAAACATGATAGCACAATACCCAATGGGATGTAGACTTTTCTAG
BICF2P163164	14	15412243	ATATTATTTGTAATTTATTTATGCTAAATTCATTTTTAAAATTTTTGCCTTTTAATAATA[A/G]CTGCTTTTCTTTTTTTCTCTTGTTCTCAACATAAGGATTTTCCTCTTAGAGGAAAATTTT	ATATTATTTGTAATTTATTTATGCTAAATTCATTTTTAAAATTTTTGCCTTTTAATAATA[A/G]CTGCTTTTCTTTTTTTCTCTTGTTCTCAACATAAGGATTTTCCTCTTAGAGGAAAATTTT
TIGRP2P187573_rs9106242	14	15573882	CAAACTTATTTTCACTTAAGATACAGAATTCAAGAAAAGCCTCCAGGGGAGGTCTTCAAC[A/C]TGTCAATGCAAGAGTTGCACATCCCAGACTGGCTGAGTACTTTGTATAAACTTTAATTAT	CAAACTTATTTTCACTTAAGATACAGAATTCAAGAAAAGCCTCCAGGGGAGGTCTTCAAC[A/C]TGTCAATGCAAGAGTTGCACATCCCAGACTGGCTGAGTACTTTGTATAAACTTTAATTAT
BICF2P691028	14	15757415	TTTGATAATTTGACCAGCATCASGAAACTATAGGTAATGAACATGCAGATTTGAAAGGAA[A/G]CCAAAAAACCCTTCCAATAAATAAATGCTATAATAACTAAAATTAAGAAGTCAATATATC	TTTGATAATTTGACCAGCATCASGAAACTATAGGTAATGAACATGCAGATTTGAAAGGAA[A/G]CCAAAAAACCCTTCCAATAAATAAATGCTATAATAACTAAAATTAAGAAGTCAATATATC
BICF2P1412108	14	16584013	CACTCTTTTGATGGGAAGGATTTTATTATTGGCCTCTTTAATGACTTAGCAGTTGGATTC[T/C]TTATTTATATGCATAGTAATTACAGATTAGAGCATTTCTGGTTACTTAAAATAGAGGACT	AGTCCTCTATTTTAAGTAACCAGAAATGCTCTAATCTGTAATTACTATGCATATAAATAA[A/G]GAATCCAACTGCTAAGTCATTAAAGAGGCCAATAATAAAATCCTTCCCATCAAAAGAGTG
BICF2P631018	14	16631055	GATGATATTGAGAGAGAGATAGAAGAGGAAAAAGAGGAGGGAGGAGAGAAGTCTGAGTGT[T/C]GAGTTTCTGACCCTGGGGATTGAGTGACTGCAGCTTAAGACTGAAGATAAAGATATTTCA	TGAAATATCTTTATCTTCAGTCTTAAGCTGCAGTCACTCAATCCCCAGGGTCAGAAACTC[A/G]ACACTCAGACTTCTCTCCTCCCTCCTCTTTTTCCTCTTCTATCTCTCTCTCAATATCATC
BICF2S22910734	14	18462266	CATCAATAGGTTCTGCCTTCTGACTGAGAACAAGTAGGGCTCAGCCAATGGAGAGAGTGA[T/G]GACAGGATGTGCATTCCCTTGATCCCTTCCTTCAGGTTAGTGGAgacggtcagttttatg	cataaaactgaccgtcTCCACTAACCTGAAGGAAGGGATCAAGGGAATGCACATCCTGTC[A/C]TCACTCTCTCCATTGGCTGAGCCCTACTTGTTCTCAGTCAGAAGGCAGAACCTATTGATG
BICF2S23615766	14	20816878	ACTGCTTTGATCATTCAGCTCCTTGGTCAAAATCGATTATGGCTTCTTCCCATGTGTCAG[T/C]TCATGTCTGCACTTTTCAAGACCCTTGATACTCTGTACCCATCTTACCTATCACAAATGT	ACATTTGTGATAGGTAAGATGGGTACAGAGTATCAAGGGTCTTGAAAAGTGCAGACATGA[A/G]CTGACACATGGGAAGAAGCCATAATCGATTTTGACCAAGGAGCTGAATGATCAAAGCAGT
BICF2P1339508	14	21717321	CCTCCTTTAATCTGCTTATTTACAGAGAAAAACAGCACAGTGTTTTGCATATAGTGGGTA[T/C]AAGGTCAATATTCAATGGCCTACCAGATAAAGACAATATTATAATGTTTCCTTGGGTGGA	TCCACCCAAGGAAACATTATAATATTGTCTTTATCTGGTAGGCCATTGAATATTGACCTT[A/G]TACCCACTATATGCAAAACACTGTGCTGTTTTTCTCTGTAAATAAGCAGATTAAAGGAGG
BICF2G630524147	14	21757673	TGTGTGGTACCCAACAGTACTGCAGTATGCTAATCATAATCCTATTTCCAGATCTTCCTC[T/C]AYGCTTTTCTYTCTGCCTAGAATACTAGTCCCCTTCTACTCCTACACTCTTTGAGGAAGG	CCTTCCTCAAAGAGTGTAGGAGTAGAAGGGGACTAGTATTCTAGGCAGARAGAAAAGCRT[A/G]GAGGAAGATCTGGAAATAGGATTATGATTAGCATACTGCAGTACTGTTGGGTACCACACA
TIGRP2P188966_rs9133568	14	22760209	AAACCACCCAGTCAATGCTCTGTGGAAAGACCCTCCTTCTCTGCCCCTAATCACACCCTG[T/C]ACCCTCAAGTGTCTCTGGAAGTAATACTAGATAGTCATAATCCCTAGACAGATTCATAAA	TTTATGAATCTGTCTAGGGATTATGACTATCTAGTATTACTTCCAGAGACACTTGAGGGT[A/G]CAGGGTGTGATTAGGGGCAGAGAAGGAGGGTCTTTCCACAGAGCATTGACTGGGTGGTTT
BICF2P946293	14	23713772	TTCTCCCAAAAATGAAGCAGAGTGGTCTGTAAGGAAAGACAGGACAGCTGTTAATGTTTG[A/C]ATGCCCAGTTCTAGCCACAGGCCCTGGAGAAGTGTGCCATCTGTGGCTTTTGAGGTACTC	TTCTCCCAAAAATGAAGCAGAGTGGTCTGTAAGGAAAGACAGGACAGCTGTTAATGTTTG[A/C]ATGCCCAGTTCTAGCCACAGGCCCTGGAGAAGTGTGCCATCTGTGGCTTTTGAGGTACTC
BICF2P725420	14	23768438	GGTGCATATCAAAGAACTCATTCCTTMTAGGATGCCATTGAGAAGAGATGGGAAAAGTTA[A/C]GTTTACTTTCTCACCTTTTCCCCAAACCCTTCGGGATAAGCATAACTCAGCTCTCATTTC	GGTGCATATCAAAGAACTCATTCCTTMTAGGATGCCATTGAGAAGAGATGGGAAAAGTTA[A/C]GTTTACTTTCTCACCTTTTCCCCAAACCCTTCGGGATAAGCATAACTCAGCTCTCATTTC
BICF2P79595	14	23801218	TTCTGATGTAACAATCCTGAGAGTGAGGGGACTGGTTAGTGAAGAGTGGCTTGTCAAAGA[T/C]AAGTACTAACAGGGAAAGATGTCTGCTGAGAGATGGAGCTGCTGCTGAGGCCAGCACCCT	AGGGTGCTGGCCTCAGCAGCAGCTCCATCTCTCAGCAGACATCTTTCCCTGTTAGTACTT[A/G]TCTTTGACAAGCCACTCTTCACTAACCAGTCCCCTCACTCTCAGGATTGTTACATCAGAA
BICF2P821344	14	24582329	GAGCTTGGAGGAGTTCAAATGTCAATGTCACTGATGTTTCTGAACCTACTACTATAATTC[T/G]TATATATGTAAATAGTTAAAAGATTGCGCTTTTATTTTTACTTAAATTTAATCTGCTGCT	AGCAGCAGATTAAATTTAAGTAAAAATAAAAGCGCAATCTTTTAACTATTTACATATATA[A/C]GAATTATAGTAGTAGGTTCAGAAACATCAGTGACATTGACATTTGAACTCCTCCAAGCTC
TIGRP2P189805_rs9080476	14	26055827	TAATATTCAGCAAAAATGAAAGACTTGTGAAGCATATGCCATTCCAGTTTTGGCTCATTA[T/C]TCCTAGTGTGAAAGCACTAATATTATTAGCATGAAACTTTTACGACTTGAGATTTTAAGC	GCTTAAAATCTCAAGTCGTAAAAGTTTCATGCTAATAATATTAGTGCTTTCACACTAGGA[A/G]TAATGAGCCAAAACTGGAATGGCATATGCTTCACAAGTCTTTCATTTTTGCTGAATATTA
BICF2P1380531	14	28044300	CAATTTATCCTTTGTGACTTCTGGGATTTGTTGTAGGCTTATGATGGGTTTTTCTCATCC[A/T]AAATTCTGAACATATTAATCACATTTCTATTGAGATTTTTAGGTTTTGTGTACAGATTAT	ATAATCTGTACACAAAACCTAAAAATCTCAATAGAAATGTGATTAATATGTTCAGAATTT[A/T]GGATGAGAAAAACCCATCATAAGCCTACAACAAATCCCAGAAGTCACAAAGGATAAATTG
TIGRP2P190543_rs8378059	14	28189227	ATTATAACAAAAAGGAAAAGCAGATGAAAAATATAGAGTTGTTTTGTCCAACATGGGGAA[T/C]CCATCAAAGAATCTTACTGTGTCACTCacatgttaaccactagccacaggtggctattta	taaatagccacctgtggctagtggttaacatgtGAGTGACACAGTAAGATTCTTTGATGG[A/G]TTCCCCATGTTGGACAAAACAACTCTATATTTTTCATCTGCTTTTCCTTTTTGTTATAAT
BICF2S22918563	14	35628675	ATTCCCTTATACTTGTGCCCCTGGATGACCCAGAAAGAGAGGTATGGGGGACTCTCTTGA[A/G]KTGTCCCTAGATGCTCTTGCAAGCGTGATAGAGGGCTAAGGGAGTAGGCCATGTCTGGAC	ATTCCCTTATACTTGTGCCCCTGGATGACCCAGAAAGAGAGGTATGGGGGACTCTCTTGA[A/G]KTGTCCCTAGATGCTCTTGCAAGCGTGATAGAGGGCTAAGGGAGTAGGCCATGTCTGGAC
BICF2P627476	14	35929511	aaggagaggggATATCAGCCCACCAGGCTATCCAAAAAAGTTCTATAAATGCTCTCAAGA[T/C]GTCAACATATTTAACGTTCCACATAGGCTAACGCACATTAGGAATTATTCCAAGAATGAT	ATCATTCTTGGAATAATTCCTAATGTGCGTTAGCCTATGTGGAACGTTAAATATGTTGAC[A/G]TCTTGAGAGCATTTATAGAACTTTTTTGGATAGCCTGGTGGGCTGATATcccctctcctt
BICF2P646394	14	46642104	TGAGTGTTGGAGGCAAGGGAGGTGGGAACTGCAGGGAGGGTCCATACTGTGAAGAGCCTC[A/G]AACATCACACTGGGTTGCTGGCTGCCTTACATAGGCCATGTGGAGCTATGGAAGGTTAGA	TGAGTGTTGGAGGCAAGGGAGGTGGGAACTGCAGGGAGGGTCCATACTGTGAAGAGCCTC[A/G]AACATCACACTGGGTTGCTGGCTGCCTTACATAGGCCATGTGGAGCTATGGAAGGTTAGA
BICF2P715310	14	48986963	GTGAATTTCATAGACGGTTCACTGTGAAGTAAGCAATGAGTGAAGCCAGTGGTGGAGCTA[A/G]GTCAGTTACTTAATTCCTCTGACTCCTCTCCTCTAGGATAAGATGTGTTTTCAACTCACT	GTGAATTTCATAGACGGTTCACTGTGAAGTAAGCAATGAGTGAAGCCAGTGGTGGAGCTA[A/G]GTCAGTTACTTAATTCCTCTGACTCCTCTCCTCTAGGATAAGATGTGTTTTCAACTCACT
BICF2P686266	14	54695807	GCTGCATGGGTGTTTCTTTGTTGCCAAAAAGAAAATATGCTGTACAATTGTTATGTAAAC[C/G]CTTGTGTTATTCCCACTTGCACAAACATTTTGCAGATGTTTCCCCATGAAAACATTCTAA	GCTGCATGGGTGTTTCTTTGTTGCCAAAAAGAAAATATGCTGTACAATTGTTATGTAAAC[C/G]CTTGTGTTATTCCCACTTGCACAAACATTTTGCAGATGTTTCCCCATGAAAACATTCTAA
BICF2P1021616	14	56246434	ACTCTTTTGGAAAGAGAGGCTCCCCTCACCCCCCCCAAAAAAAGAATCTATGGTTTTTAA[T/C]TTGATTTTGTATCTTAATCACAGAATATGATTGGAAAGTTTTTTAAATTGCTTTGCTTTT	AAAAGCAAAGCAATTTAAAAAACTTTCCAATCATATTCTGTGATTAAGATACAAAATCAA[A/G]TTAAAAACCATAGATTCTTTTTTTGGGGGGGGTGAGGGGAGCCTCTCTTTCCAAAAGAGT
BICF2P328624	14	58079272	AAGATTATGAGTTAACAGGCAAGGAGAGGTGAAAAAAGCCCAATGTAAGAATCATGGCAA[T/C]TTTGTGGGACGGATAGAAAAACCAGTGTGGCTAAAATGCAAGCACGTAACAGAGATGGAT	ATCCATCTCTGTTACGTGCTTGCATTTTAGCCACACTGGTTTTTCTATCCGTCCCACAAA[A/G]TTGCCATGATTCTTACATTGGGCTTTTTTCACCTCTCCTTGCCTGTTAACTCATAATCTT
BICF2S23441206	14	59171945	TTAGAGACCAGGAATGGAGCTTAATCTGTCATTCTGCTGTAGGTCCCAGAAAAGTCAAGT[A/G]GTGAGACAAGGACACATTCCTTCCAAGTTGAGTATATTGTCTTTAAAATGaagaaaataa	TTAGAGACCAGGAATGGAGCTTAATCTGTCATTCTGCTGTAGGTCCCAGAAAAGTCAAGT[A/G]GTGAGACAAGGACACATTCCTTCCAAGTTGAGTATATTGTCTTTAAAATGaagaaaataa
BICF2P1211727	14	60209973	TTCCATTAACCGGTGGGTGACACGTTTTATGAATGGAATGTTACTGATCCCCAGATTACA[T/C]TTAGCATTTCAGGGCTCCGAGGTCCCACTGGGTCTGTTCTGAATTAGCATTAGCTGCCCA	TGGGCAGCTAATGCTAATTCAGAACAGACCCAGTGGGACCTCGGAGCCCTGAAATGCTAA[A/G]TGTAATCTGGGGATCAGTAACATTCCATTCATAAAACGTGTCACCCACCGGTTAATGGAA
BICF2S23544361	15	18993440	TGTTCCTTCTTTTCCAGTAAACCTTCCCTATATGTTCCTGGATCAACCTCTTCTCTGAAA[T/C]TCATTGGCTCATGTCAACTTGTAAAAGTAACACAGTATGTAATGATGCACTGCTCTGTAT	ATACAGAGCAGTGCATCATTACATACTGTGTTACTTTTACAAGTTGACATGAGCCAATGA[A/G]TTTCAGAGAAGAGGTTGATCCAGGAACATATAGGGAAGGTTTACTGGAAAAGAAGGAACA
BICF2P495514	15	20999682	TTTGGCTTGACGTGCCCTCTACTTTGAAAGAAAGCAATGCTTACACTTTCAAGTCTCCTG[T/C]TGTAATTATTCAATGCAAATAGCATATTTTGCTAGCTCTCTCAAAGCTATCAGAGCTGAG	CTCAGCTCTGATAGCTTTGAGAGAGCTAGCAAAATATGCTATTTGCATTGAATAATTACA[A/G]CAGGAGACTTGAAAGTGTAAGCATTGCTTTCTTTCAAAGTAGAGGGCACGTCAAGCCAAA
BICF2G630436656	15	24191927	TTCATTTCTAAATATTTTCTCATCCTTAGTTCACATAGCCCATTTTCTCCCGAGTGTGAC[T/C]CTTGATACAACAAGTCTCATATGTATTAGTTAGGAAGCTATAGAATTGTTCTCTCCTTTC	GAAAGGAGAGAACAATTCTATAGCTTCCTAACTAATACATATGAGACTTGTTGTATCAAG[A/G]GTCACACTCGGGAGAAAATGGGCTATGTGAACTAAGGATGAGAAAATATTTAGAAATGAA
BICF2S22940756	15	41598035	GAACCCCTCCCAAACAGAGAATTGAAAGGGACAAGGGTTGGGAAGCTCTGCCTGCTGCAC[A/G]CCATTGTTATAAGCATTGGAGTCCATTCTCCTGGACAACCACCCACAGAAGCACGAGACC	GAACCCCTCCCAAACAGAGAATTGAAAGGGACAAGGGTTGGGAAGCTCTGCCTGCTGCAC[A/G]CCATTGTTATAAGCATTGGAGTCCATTCTCCTGGACAACCACCCACAGAAGCACGAGACC
BICF2P624203	15	41814521	ACAAGATTTCTGGCTAATGCRAAAAATGAAATACAATGACCAGAAATCTCTACAAGTCAG[A/G]GTATAAATAAATGCAAATACCCACTTCCTTACTATCTGTTTTCGAGACTCTTCTGGAGTC	ACAAGATTTCTGGCTAATGCRAAAAATGAAATACAATGACCAGAAATCTCTACAAGTCAG[A/G]GTATAAATAAATGCAAATACCCACTTCCTTACTATCTGTTTTCGAGACTCTTCTGGAGTC
TIGRP2P201504_rs9239677	15	42070047	ACACGGGTGGTTCGTGCAGTTAATACTTTTGTTATAATTGCATGTATTATGTGACCTTTG[A/G]CCCATTTTGGCAgatggatggatggatggatggatggaaggaAAGCATTAGTCCCTACTT	ACACGGGTGGTTCGTGCAGTTAATACTTTTGTTATAATTGCATGTATTATGTGACCTTTG[A/G]CCCATTTTGGCAgatggatggatggatggatggatggaaggaAAGCATTAGTCCCTACTT
TIGRP2P201537_rs8625827	15	42137484	TTTTTAAATACTGCAACAAACAGAGGACCTGCAAACATAAGAGATTCACAAGTTGAGTTA[C/G]TTAAAATGTTACGATGATAAGTAAAGGAACTATGACCAACTCCTGGACAGGCAATACTTC	GAAGTATTGCCTGTCCAGGAGTTGGTCATAGTTCCTTTACTTATCATCGTAACATTTTAA[C/G]TAACTCAACTTGTGAATCTCTTATGTTTGCAGGTCCTCTGTTTGTTGCAGTATTTAAAAA
BICF2S2356398	15	42152040	CTGGTTTTTCTCCTTTTTCCCATCCATAAGAGACCATTACAATCAAAACTAAACTTACCT[A/G]GGGTTTCAGCAGATGTCCTCAGAATGTAAGTGCCTTTGATAATCCACATATTTCTTTGAT	CTGGTTTTTCTCCTTTTTCCCATCCATAAGAGACCATTACAATCAAAACTAAACTTACCT[A/G]GGGTTTCAGCAGATGTCCTCAGAATGTAAGTGCCTTTGATAATCCACATATTTCTTTGAT
BICF2P59937	15	42212432	TCCTGTCGCCTCATGAAGATTCCCAATAAAAACTATCTCAAAGCATCACTCCTCCAGAAT[A/C]ATCAGAAGACTATATCAGGTAATGAAAAAAATCCCCATTTTCTGTCTACAGTGTGCAGCT	TCCTGTCGCCTCATGAAGATTCCCAATAAAAACTATCTCAAAGCATCACTCCTCCAGAAT[A/C]ATCAGAAGACTATATCAGGTAATGAAAAAAATCCCCATTTTCTGTCTACAGTGTGCAGCT
BICF2S23655312	15	42298010	GAGAGAAACAAGCATGTAGCGGGGAGAGAGGGTGGTGTGGACACCTTGTGGGGGACAGGA[A/G]CCACCTCAATGTGCTCGTTATCCCATATTTGAGGATCACGGCAAATTGACCATTGCRGGT	GAGAGAAACAAGCATGTAGCGGGGAGAGAGGGTGGTGTGGACACCTTGTGGGGGACAGGA[A/G]CCACCTCAATGTGCTCGTTATCCCATATTTGAGGATCACGGCAAATTGACCATTGCRGGT
TIGRP2P201638_rs9067968	15	42335251	GCTCAACTGTCCACAGGCCTCTTCAGACAATTGTTCCCCTAAGATGTCCCCACGCCAGAC[A/C]GCAGACTACAGGAGGGCTATCCTCACCAATAAGCATTTCAACACTGCATGCTTACATATC	GCTCAACTGTCCACAGGCCTCTTCAGACAATTGTTCCCCTAAGATGTCCCCACGCCAGAC[A/C]GCAGACTACAGGAGGGCTATCCTCACCAATAAGCATTTCAACACTGCATGCTTACATATC
BICF2P407238	15	42626846	ACATTACTTATAATTTTGTTTCCAGCTAATTACTGTTTAATTGACAACCAAAGTGGTAAG[T/C]ATACTTACTGTCATGAAATACTGTCAGAACTGTGTTGTCAGTGGTGTTCAGGAACACCTT	AAGGTGTTCCTGAACACCACTGACAACACAGTTCTGACAGTATTTCATGACAGTAAGTAT[A/G]CTTACCACTTTGGTTGTCAATTAAACAGTAATTAGCTGGAAACAAAATTATAAGTAATGT
BICF2G630429911	15	44893799	AGCAGGTGAGATGGTGCTACAYGCTCCTGGACAACAGACTCATGCCCTGTGCCACGGAAG[T/C]GAGTCATCAGCAGCAAGCAGAGCAGAACCCTAGAAAACTCTACTTACAAAATCAAGAAAG	CTTTCTTGATTTTGTAAGTAGAGTTTTCTAGGGTTCTGCTCTGCTTGCTGCTGATGACTC[A/G]CTTCCGTGGCACAGGGCATGAGTCTGTTGTCCAGGAGCRTGTAGCACCATCTCACCTGCT
BICF2G630428314	15	47370967	CATGAAACATCACTTAAACCAAAACCTGTTCACAAAATACTGGCGAGATGGACCTTGGGT[A/C]TGACTTCTGGATTGATCCTAATATTCCTGGTTTCACAAAAATATGAAGGAAGATATTTTA	CATGAAACATCACTTAAACCAAAACCTGTTCACAAAATACTGGCGAGATGGACCTTGGGT[A/C]TGACTTCTGGATTGATCCTAATATTCCTGGTTTCACAAAAATATGAAGGAAGATATTTTA
BICF2P390192	15	47944898	CAATAACCTAGATACAACAACTCTGCTCTTTTCTCAGCCATTCAGTTGTCTGTCCTGTCC[C/G]TTCTAGCTCAGCCATGTCAATTAACCATCCTCCTCTTTCTTTTCTCACTTGCTGCAATTT	AAATTGCAGCAAGTGAGAAAAGAAAGAGGAGGATGGTTAATTGACATGGCTGAGCTAGAA[C/G]GGACAGGACAGACAACTGAATGGCTGAGAAAAGAGCAGAGTTGTTGTATCTAGGTTATTG
BICF2G630427825	15	47994256	TATATAAATCTGCCCTAGAACCTTGACACTCTTGTTCCAGTAGCACATTGTTGTTGGTTT[T/G]TTTTTTTTTGACATTCAAATCCAGAAATATTCTCTCACTTTTCCATATAATTATCTCTAG	CTAGAGATAATTATATGGAAAAGTGAGAGAATATTTCTGGATTTGAATGTCAAAAAAAAA[A/C]AAACCAACAACAATGTGCTACTGGAACAAGAGTGTCAAGGTTCTAGGGCAGATTTATATA
BICF2G630427745	15	48052014	ATCACTTGGCTAAGGTAATATGAAGATCCCCTTTTAGAATTCTCTCAGTCAGCTGTTACT[A/G]AATCCTCATAGATGCTGAAAAACAATGTCATTTTCCCACACAGGGCATCTTTCAGGAACA	ATCACTTGGCTAAGGTAATATGAAGATCCCCTTTTAGAATTCTCTCAGTCAGCTGTTACT[A/G]AATCCTCATAGATGCTGAAAAACAATGTCATTTTCCCACACAGGGCATCTTTCAGGAACA
BICF2S23537114	15	48199079	CTTATTTTGGACTCAAGTCTATCCAACTCACCAGGCTGGACCCACATCTTAAAACTAGGG[A/G]ATTCGCAAAGGGAAGTTTGGGCACAGTGTGAAATTGGGGCCCTAAAGTTTATTTTCTTTC	CTTATTTTGGACTCAAGTCTATCCAACTCACCAGGCTGGACCCACATCTTAAAACTAGGG[A/G]ATTCGCAAAGGGAAGTTTGGGCACAGTGTGAAATTGGGGCCCTAAAGTTTATTTTCTTTC
BICF2S23444662	15	50444714	CAGCATGGTTATGAATATCCTGGTAGCAATATCTCTTTCCTTTGGAGACTCCTTCCCAAT[T/C]TTGTGTGATCCTTGTGGGGATGTATGTCATGGTAGCCCAACCTCAWCTCTGTCAAGTGGT	ACCACTTGACAGAGWTGAGGTTGGGCTACCATGACATACATCCCCACAAGGATCACACAA[A/G]ATTGGGAAGGAGTCTCCAAAGGAAAGAGATATTGCTACCAGGATATTCATAACCATGCTG
BICF2G630424137	15	54680623	TTTGGTTAGTTCTAAATGCATATAGCATTGCAGCCAGCTTATGTGTGTAGAAGAAGAGCA[T/C]GGATTTCAAAGTACTGATGGGCCACACTGTTTATTCTATTAATATTGATTGCCAGTACTA	TAGTACTGGCAATCAATATTAATAGAATAAACAGTGTGGCCCATCAGTACTTTGAAATCC[A/G]TGCTCTTCTTCTACACACATAAGCTGGCTGCAATGCTATATGCATTTAGAACTAACCAAA
BICF2P54818	15	63477465	AAGGTCRTAATCAATGGAAAAGCCAGAAGTTTGTTCTAAACAGAAATAAAAATGATTTCA[A/C]ATTCTTTCAGTAGAAAATTTAAAATTTTGTCCAGTTACATCAAATATTACATATACTTGT	AAGGTCRTAATCAATGGAAAAGCCAGAAGTTTGTTCTAAACAGAAATAAAAATGATTTCA[A/C]ATTCTTTCAGTAGAAAATTTAAAATTTTGTCCAGTTACATCAAATATTACATATACTTGT
BICF2S23636847	16	9379436	TAGATATAGCAGAAAAATAGCAGGGAATCAAAGAATAGACAGTGATATTCATCAAGTACT[A/G]AAAGCAATACATACCAGCTGAAGAAAAAGTGACACAATGGCATGACAGCAGGACAGAGCA	TAGATATAGCAGAAAAATAGCAGGGAATCAAAGAATAGACAGTGATATTCATCAAGTACT[A/G]AAAGCAATACATACCAGCTGAAGAAAAAGTGACACAATGGCATGACAGCAGGACAGAGCA
BICF2G630849040	16	17760017	TGTTGTGTCTTCTATCAATTTTTTAGCTGAAAATGTTTACACATAAATTGTATCATTCCC[T/G]TGCCTCCCTGAATACTAAACATGTGTCTCCAAAAGTATACCCTCCTGACATCCACAACAA	TTGTTGTGGATGTCAGGAGGGTATACTTTTGGAGACACATGTTTAGTATTCAGGGAGGCA[A/C]GGGAATGATACAATTTATGTGTAAACATTTTCAGCTAAAAAATTGATAGAAGACACAACA
BICF2G630850903	16	20767840	TGAGATGAGGAGAAGCAGCAAGGCCAACCCCACTCCAGATGACTGGGCATTATCTCAACA[C/G]AGTGAACACCTGAAGGCAACAGAACCCCGCTGACATCAGGTGTGTACAAAGCACCCTGCT	TGAGATGAGGAGAAGCAGCAAGGCCAACCCCACTCCAGATGACTGGGCATTATCTCAACA[C/G]AGTGAACACCTGAAGGCAACAGAACCCCGCTGACATCAGGTGTGTACAAAGCACCCTGCT
BICF2P393022	16	25237606	ACCACAAGAGGCAGGCGCCGCAGTGGACTTCCCGACTGCAGCAGAGGCTGCTACTGGCCA[T/C]GTACCTCTTCTCTTCTTCCTTTCCAAGAGCTTGAAATACCACCCTTCAGGCTTTGGTGCA	TGCACCAAAGCCTGAAGGGTGGTATTTCAAGCTCTTGGAAAGGAAGAAGAGAAGAGGTAC[A/G]TGGCCAGTAGCAGCCTCTGCTGCAGTCGGGAAGTCCACTGCGGCGCCTGCCTCTTGTGGT
BICF2P209772	16	30971989	ATCCCAGCATCCAAGTGTTCCATGGGACACACTCAGCAATCATTGACATTTCCAAAATGG[A/C]AACTCTAGTGATATGAAGAGTCCCTCTCTTGTGAAGGTGCTGGTGATTTTTAAGCCTGGG	ATCCCAGCATCCAAGTGTTCCATGGGACACACTCAGCAATCATTGACATTTCCAAAATGG[A/C]AACTCTAGTGATATGAAGAGTCCCTCTCTTGTGAAGGTGCTGGTGATTTTTAAGCCTGGG
BICF2G630113842	16	31929047	CCTAAAGAGTTGTAGCCTTTTTCTATTTTTGGAGGGTGAAGGTTTGTTTTTATTTCTCAC[A/C]GGGATGTTTTTGGTAAATGTCTTCTGCCAAAATAATCAGTAAGATAAAGCACCTGCCATA	CCTAAAGAGTTGTAGCCTTTTTCTATTTTTGGAGGGTGAAGGTTTGTTTTTATTTCTCAC[A/C]GGGATGTTTTTGGTAAATGTCTTCTGCCAAAATAATCAGTAAGATAAAGCACCTGCCATA
BICF2G630114017	16	32239913	ATATGTGATGTATTAACTCTAACATCTGATTTACTCATTTCAGGAGTCTAAAGACACCTG[T/C]GACAATGACACCAGCACTAGCCACAGGGAATCTTAAACTTTGTGGTGATAGGAACAATGG	CCATTGTTCCTATCACCACAAAGTTTAAGATTCCCTGTGGCTAGTGCTGGTGTCATTGTC[A/G]CAGGTGTCTTTAGACTCCTGAAATGAGTAAATCAGATGTTAGAGTTAATACATCACATAT
BICF2P1135822	16	42535802	CACTAATATTTGGAGCCATACATGCCTAAACTGTTTTGGTTAAGTAATTCCTAAAGATGT[A/G]GTAAGCAGGCTTTTAAGGTGGGGAGGTAATTGGTCTAAGTCTCTATCTTCATCTCTGTAT	CACTAATATTTGGAGCCATACATGCCTAAACTGTTTTGGTTAAGTAATTCCTAAAGATGT[A/G]GTAAGCAGGCTTTTAAGGTGGGGAGGTAATTGGTCTAAGTCTCTATCTTCATCTCTGTAT
BICF2G630820225	16	54426504	ATGAACTTGGGGATTCAGTCCTGGGCCTGGATCCAGTTCCTTGAATCCCAGAGCCGTCCT[A/G]TAGGATGTGCATGAAGGGCTGTGTCTTGTCCAGCTCACAACACGTGTCGTGCTGTACATT	ATGAACTTGGGGATTCAGTCCTGGGCCTGGATCCAGTTCCTTGAATCCCAGAGCCGTCCT[A/G]TAGGATGTGCATGAAGGGCTGTGTCTTGTCCAGCTCACAACACGTGTCGTGCTGTACATT
BICF2P546429	16	55468765	TAAGAAAGGAGACAATTGATCCACCATAAATTCTTCTGTCAAAAGGATGTACCTGGGAAG[T/C]CAACCCTATGCGGCTCAGGCTACCCTACCCAACTCCCCAAACGGGGGGCTGGCAGGTACT	AGTACCTGCCAGCCCCCCGTTTGGGGAGTTGGGTAGGGTAGCCTGAGCCGCATAGGGTTG[A/G]CTTCCCAGGTACATCCTTTTGACAGAAGAATTTATGGTGGATCAATTGTCTCCTTTCTTA
BICF2S2398122	17	10751014	CCGTGTTCTATCTCTTCCTCTTGCCTTACCTCTCCACCCCTAAGTTACTGAACTTATCTA[T/C]TCAGGCACAAGTAGAACAGCTAGATAGATTCAGGTRTCCTTTTTCCTGCCCCTTCCTTCC	GGAAGGAAGGGGCAGGAAAAAGGAYACCTGAATCTATCTAGCTGTTCTACTTGTGCCTGA[A/G]TAGATAAGTTCAGTAACTTAGGGGTGGAGAGGTAAGGCAAGAGGAAGAGATAGAACACGG
BICF2P1373324	17	10844318	GAGAAACACTGACTCTAGATATAGATCAATCTATGTTCCCCAACCTAGTGATATTAGTAA[T/C]ATTTTTATCTCCGGCTATCTGTCTCCTCTGTTTCTCAGTTGATTCCTATGCATTGGGGCA	TGCCCCAATGCATAGGAATCAACTGAGAAACAGAGGAGACAGATAGCCGGAGATAAAAAT[A/G]TTACTAATATCACTAGGTTGGGGAACATAGATTGATCTATATCTAGAGTCAGTGTTTCTC
BICF2S23127896	17	55629399	ATGCTTCTTAATTTTCAAAGTTCCTTAAGTCATCTCTTCTGGTTAATGCTTTGAGACATT[T/C]AGGAAAACACAAACCCCTGCTCCTATTGTTTTTAGAATGGTCCAATTTCTATATCTGGGA	TCCCAGATATAGAAATTGGACCATTCTAAAAACAATAGGAGCAGGGGTTTGTGTTTTCCT[A/G]AATGTCTCAAAGCATTAACCAGAAGAGATGACTTAAGGAACTTTGAAAATTAAGAAGCAT
BICF2S23061097	17	55912744	TATACCAAGCCTAAACATAGTTTTAAGGTTAAAAAATCTCTTGTCAATTTTGCATAATCA[T/C]TTTGCAGGGAGGATATAGATAGAAAAAAGCAATTGAAAATATAGACTTCTTTTTTCCAGA	TCTGGAAAAAAGAAGTCTATATTTTCAATTGCTTTTTTCTATCTATATCCTCCCTGCAAA[A/G]TGATTATGCAAAATTGACAAGAGATTTTTTAACCTTAAAACTATGTTTAGGCTTGGTATA
BICF2P355290	17	62476474	AATTCAGAGATTAATAACCATTAAAACTGGAGAGACACTAAAGGAAGTTCATTTTGTCAC[A/G]AACTCAAAATCCAACGGAGTGTTCACTGAGCAACAAGCAGAATCTCGAGCTTCCTAGCAG	AATTCAGAGATTAATAACCATTAAAACTGGAGAGACACTAAAGGAAGTTCATTTTGTCAC[A/G]AACTCAAAATCCAACGGAGTGTTCACTGAGCAACAAGCAGAATCTCGAGCTTCCTAGCAG
BICF2P475745	18	23085669	ATACAATTATTTTCTTTTACTTGAAAAAATCTGACATAAAATATACCTTGAAGCAGAGGT[A/G]CAAGAATAAAATATAATGTAATTATTGTTCTGAACATAATTTTTGACATATACAATGAGT	ATACAATTATTTTCTTTTACTTGAAAAAATCTGACATAAAATATACCTTGAAGCAGAGGT[A/G]CAAGAATAAAATATAATGTAATTATTGTTCTGAACATAATTTTTGACATATACAATGAGT
BICF2S23512769	18	27577362	CAGAAGAAGTGCAGACAAGAAGGTGAGAAGAAGGTGACTCTGGCTATATTTTGAATCATC[T/C]TCTACTTTCTGACTTTGRATACAATRTGAGAACAAAATGTTTGGATGATACTATTCCTAT	ATAGGAATAGTATCATCCAAACATTTTGTTCTCAYATTGTATYCAAAGTCAGAAAGTAGA[A/G]GATGATTCAAAATATAGCCAGAGTCACCTTCTTCTCACCTTCTTGTCTGCACTTCTTCTG
BICF2G630700425	18	32834418	GATTGATCAGGCGTGGTTCCGAAAGTCTCTACAGAGAAGGGTACCTGAGTGAGATCTTGA[T/C]AGACGGCCTTGTTGGAAAGTCACCCTCCAGGTCTACCTTCCCCACTTCTATCCCATTAAA	TTTAATGGGATAGAAGTGGGGAAGGTAGACCTGGAGGGTGACTTTCCAACAAGGCCGTCT[A/G]TCAAGATCTCACTCAGGTACCCTTCTCTGTAGAGACTTTCGGAACCACGCCTGATCAATC
BICF2G630699150	18	35159670	GATTTTTAAGTAGATTTTTTTTTTCTTTTTTCTTCTCCTTCATGTTTATGTTGGCCATTA[A/G]CTTCAGATGACCATTGACATTCTTCAATGTTGAAAACCTTCCTCTAGGAGCAGGCCTYTT	GATTTTTAAGTAGATTTTTTTTTTCTTTTTTCTTCTCCTTCATGTTTATGTTGGCCATTA[A/G]CTTCAGATGACCATTGACATTCTTCAATGTTGAAAACCTTCCTCTAGGAGCAGGCCTYTT
BICF2P153298	18	35172751	GACTCAGCAGAAGACTGGCACCAATTTCTCAGAACAGAGATCTTTGATCCTAATGCTTTA[T/C]GTGAGAGACCTCTCCAATATAACCTAAAGTGATCTGAGGAGACCATTCTAGATCAATTTG	CAAATTGATCTAGAATGGTCTCCTCAGATCACTTTAGGTTATATTGGAGAGGTCTCTCAC[A/G]TAAAGCATTAGGATCAAAGATCTCTGTTCTGAGAAATTGGTGCCAGTCTTCTGCTGAGTC
BICF2G630698848	18	35444216	CACCCTAGGCATACGACTTAGGGCTTGCCAGCTGCTTTGCAGATTGTGAAGGCACAGTTT[T/C]TAAAATTCGGCTCATTCAGGGTCTGAATTCCCTGTTGCAAAGCACTTATATTTTGAAAAC	GTTTTCAAAATATAAGTGCTTTGCAACAGGGAATTCAGACCCTGAATGAGCCGAATTTTA[A/G]AAACTGTGCCTTCACAATCTGCAAAGCAGCTGGCAAGCCCTAAGTCGTATGCCTAGGGTG
BICF2G630697247	18	37281598	GAGGGGTGTATTACCAATGGTGACTCATGGGCATGGATGGAGTATATGTCATGGACTTCA[A/G]GTTGACATATGCTAAATGCAAAAAAACTGAGTCCCCTATGAGACATATGCAAGTTCAGAG	GAGGGGTGTATTACCAATGGTGACTCATGGGCATGGATGGAGTATATGTCATGGACTTCA[A/G]GTTGACATATGCTAAATGCAAAAAAACTGAGTCCCCTATGAGACATATGCAAGTTCAGAG
BICF2G630696932	18	37410864	CAGCTGTAGCAGCCGGGCACTCACTCACCACTTTCTTTTTGCCACACGGACTAGTTAGGA[T/C]TGGTTAGTTCATTCCTGCACTGTGTTGCCTTGGGGAAAGGATGGTACTRGCAATGGCACT	AGTGCCATTGCYAGTACCATCCTTTCCCCAAGGCAACACAGTGCAGGAATGAACTAACCA[A/G]TCCTAACTAGTCCGTGTGGCAAAAAGAAAGTGGTGAGTGAGTGCCCGGCTGCTACAGCTG
BICF2G630695891	18	38528990	GTGATCCAAGAAACCAATTATGTTCTCCTGGTTCTTTTTGGTTCAAGATCAGAAGAGTTA[A/G]GCTCCCACCACCCATCTTAAGAGGTAGAAATATGCTTTCTACTAGTTCACTATTTACTCG	GTGATCCAAGAAACCAATTATGTTCTCCTGGTTCTTTTTGGTTCAAGATCAGAAGAGTTA[A/G]GCTCCCACCACCCATCTTAAGAGGTAGAAATATGCTTTCTACTAGTTCACTATTTACTCG
BICF2G630695744	18	38673877	GTGCCTCGGCTCCTTTAGCCGCCCGTCAACCTCTTATCACCAACCTCAGTGGGATCCTGT[T/C]GTCAAGCCTCAGAGGTCGAGGTTCCAGGTCCAGAAGGTCCTATTTGGGAAGGTGCCCTGT	ACAGGGCACCTTCCCAAATAGGACCTTCTGGACCTGGAACCTCGACCTCTGAGGCTTGAC[A/G]ACAGGATCCCACTGAGGTTGGTGATAAGAGGTTGACGGGCGGCTAAAGGAGCCGAGGCAC
BICF2P1013312	18	38803153	TGGAAGGAGAGTAGGCTTTTTATCCATTATCCATGATGCTGCTATTTTGGAAAAGGAGTC[C/G]GAGTGGAATGTGTAGTTGGGTGTTTTCCCCAACAAAAGGCAATGCCTGCAGATCTCCCTA	TGGAAGGAGAGTAGGCTTTTTATCCATTATCCATGATGCTGCTATTTTGGAAAAGGAGTC[C/G]GAGTGGAATGTGTAGTTGGGTGTTTTCCCCAACAAAAGGCAATGCCTGCAGATCTCCCTA
BICF2P821221	18	44118280	GGCTTCGGCCACCCTGAGGTTCTTCATGGCAATCCCATTGAAGCTCTCTCGAAAGTTCTC[T/C]TCGAACTCCTGCAGGTACTCCCCCGGGGAGTCGGCCAGCCGGCTGATCTCCTGGATGGCC	GGCCATCCAGGAGATCAGCCGGCTGGCCGACTCCCCGGGGGAGTACCTGCAGGAGTTCGA[A/G]GAGAACTTTCGAGAGAGCTTCAATGGGATTGCCATGAAGAACCTCAGGGTGGCCGAAGCC
TIGRP2P256653_rs9215722	18	48382692	CCCACTTCCCGCTAACACCCTGTGTCCTGTTTGGACCCTGCCCTGGACCAGTACCTCCTG[T/C]CCAGGTCCACGGCCAGTGAGTTATGATGCAGTGCGTGGATTGTATTATCAACTGACTTCA	TGAAGTCAGTTGATAATACAATCCACGCACTGCATCATAACTCACTGGCCGTGGACCTGG[A/G]CAGGAGGTACTGGTCCAGGGCAGGGTCCAAACAGGACACAGGGTGTTAGCGGGAAGTGGG
BICF2P35571	18	54147006	GTAAGAGGCACAACGTTGACTCCATGGGCTGAGATCTCATGCTTAACTGCTATCACAGAG[A/G]ATAAACATATAGGACGTCGTCAGGTTATTTGTCTTAAATTCGCATCCATTTGCGTAGCCC	GTAAGAGGCACAACGTTGACTCCATGGGCTGAGATCTCATGCTTAACTGCTATCACAGAG[A/G]ATAAACATATAGGACGTCGTCAGGTTATTTGTCTTAAATTCGCATCCATTTGCGTAGCCC
BICF2P1066009	18	54803145	GTCAACTGCCTTTCCCAGTTCCCACCAGTACCTATAACAAGAGTTAAATGCGTTTATTAT[C/G]ATTGTCTGTAGGTTTCCCAAGCATGGCAGATGGAAAGCGTTTGGCTTCCACATATGTTTC	GTCAACTGCCTTTCCCAGTTCCCACCAGTACCTATAACAAGAGTTAAATGCGTTTATTAT[C/G]ATTGTCTGTAGGTTTCCCAAGCATGGCAGATGGAAAGCGTTTGGCTTCCACATATGTTTC
BICF2P1117116	18	55125239	GCCTTGTCCCCAAGAAGCATTTGGAATGTGCTGTGAGAACAGGCAATCGGCCCTCTCCAC[A/G]GTCAGGATCCTCCCTGGACACTGCGGCCAGCCTTTTGAAGAAGGTCTGGGCCACTGAGGA	GCCTTGTCCCCAAGAAGCATTTGGAATGTGCTGTGAGAACAGGCAATCGGCCCTCTCCAC[A/G]GTCAGGATCCTCCCTGGACACTGCGGCCAGCCTTTTGAAGAAGGTCTGGGCCACTGAGGA
BICF2P179713	18	55401656	AAAGAGAAAGAGGGAGGTTCTCAGGGGATCTGTGGGTTGGGAGGGGCTGTGGTATGAAGC[A/G]TGTGTCCTCTCCATGCTTACGTGCAGTTTTTTGACAGGGGAGGGGCTTGGAGTACATCTC	AAAGAGAAAGAGGGAGGTTCTCAGGGGATCTGTGGGTTGGGAGGGGCTGTGGTATGAAGC[A/G]TGTGTCCTCTCCATGCTTACGTGCAGTTTTTTGACAGGGGAGGGGCTTGGAGTACATCTC
BICF2P1029855	19	9750744	CTTTGGCCTTTTAAGGCAATCATCACCCTCACTAACCAAGGGTTACTGCCTCTCCCTGGA[C/G]TTTTGTCTCACCCCCTCAATAACTTTGTAAAAAGTCTCCAAACTTTCCCTGCATCATATT	AATATGATGCAGGGAAAGTTTGGAGACTTTTTACAAAGTTATTGAGGGGGTGAGACAAAA[C/G]TCCAGGGAGAGGCAGTAACCCTTGGTTAGTGAGGGTGATGATTGCCTTAAAAGGCCAAAG
BICF2G63038541	19	14489886	TTTTGTTTGAGGAATTCTGTAGGTAAAAGTAGATGGTAACATGATTACAGAAAGGGGTTA[T/C]CAGGTTGAAACTGTCAGCAACGTAGTAAAGAAGAGTTTATACAGCTTTTCTTTGTTCTAA	TTAGAACAAAGAAAAGCTGTATAAACTCTTCTTTACTACGTTGCTGACAGTTTCAACCTG[A/G]TAACCCCTTTCTGTAATCATGTTACCATCTACTTTTACCTACAGAATTCCTCAAACAAAA
BICF2G63040119	19	16660270	AGTATGAGATCATTCCACATACCCTCTTGCCATCATCCTGTCACTCCTCTATCAATACCT[T/C]CTCCATCAAGATCCATCTCTTGACCAACAAGAAATATTTAAAAGGAGGTAAACTAAGATT	AATCTTAGTTTACCTCCTTTTAAATATTTCTTGTTGGTCAAGAGATGGATCTTGATGGAG[A/G]AGGTATTGATAGAGGAGTGACAGGATGATGGCAAGAGGGTATGTGGAATGATCTCATACT
BICF2G63043062	19	20482625	GTCTCCTGGCACCACATCTCACCTAGATCATGGTGGTCCTGCCTCATAGTCAGTGAGGAT[T/C]ACACGTGGTGAGTATGGATAGCCCAGTGCCTTCACATGACAGGCTCACCACAAATACTCC	GGAGTATTTGTGGTGAGCCTGTCATGTGAAGGCACTGGGCTATCCATACTCACCACGTGT[A/G]ATCCTCACTGACTATGAGGCAGGACCACCATGATCTAGGTGAGATGTGGTGCCAGGAGAC
BICF2P359979	19	23532481	GTCCCCTCTGTCTGCTTCCGCGGACTGTCAGCTTTCCTCCTTTCTTGGCACTGCCTTTCT[T/C]TCAGTTTTTTGCAGCTAAAGGTCTTTCTCCCCTCCTCCCTTCGCTGCCCCTCAAGGCATC	GATGCCTTGAGGGGCAGCGAAGGGAGGAGGGGAGAAAGACCTTTAGCTGCAAAAAACTGA[A/G]AGAAAGGCAGTGCCAAGAAAGGAGGAAAGCTGACAGTCCGCGGAAGCAGACAGAGGGGAC
BICF2G63049193	19	28015216	CATTAGCTGATCCTTGGTGATAAGCCACAATAGATAACAGCAGAACGAGGCTATTATTTT[T/C]CCCTTCTGTTGTCCCCAACTTCTAAGCCTACATCAAACCTTGTTTATTTAAAAAATCTTT	AAAGATTTTTTAAATAAACAAGGTTTGATGTAGGCTTAGAAGTTGGGGACAACAGAAGGG[A/G]AAAATAATAGCCTCGTTCTGCTGTTATCTATTGTGGCTTATCACCAAGGATCAGCTAATG
TIGRP2P264605_rs9102853	19	28021445	TCTATGCAGCTACTTATCTCTTCCCAAATGAACTTTGTCTGCTGGCAAAGTTTAGAAAAT[T/C]CAAAGACAACCCTTTCGACCACCCCAGAACTTGACCATAGTAATACTATGTTTTCTTTAC	GTAAAGAAAACATAGTATTACTATGGTCAAGTTCTGGGGTGGTCGAAAGGGTTGTCTTTG[A/G]ATTTTCTAAACTTTGCCAGCAGACAAAGTTCATTTGGGAAGAGATAAGTAGCTGCATAGA
BICF2S23439819	19	28066477	GATGCGTTTGGAATATTATTTATGACTCCTCCCTGCAGGGAGTACTAAAAACAATTCGAG[A/G]GCAGAGATTATGTGTGTGTACGTGTGTGTGCATGCACACACACACAAACACAACTCTGCC	GATGCGTTTGGAATATTATTTATGACTCCTCCCTGCAGGGAGTACTAAAAACAATTCGAG[A/G]GCAGAGATTATGTGTGTGTACGTGTGTGTGCATGCACACACACACAAACACAACTCTGCC
BICF2P966547	19	28836770	TGAAGACAAAACAGCTAGATAAATCATGGCTTAGTCTCCTGAAGGAATACTATCCAGTAC[A/G]TAAGAGTGTATGCTCAAAAATCTGCAGAGGACTGGAAGCTTTTTTAAAGATTGATTTAGA	TGAAGACAAAACAGCTAGATAAATCATGGCTTAGTCTCCTGAAGGAATACTATCCAGTAC[A/G]TAAGAGTGTATGCTCAAAAATCTGCAGAGGACTGGAAGCTTTTTTAAAGATTGATTTAGA
TIGRP2P264988_rs8840668	19	29444482	CTGGTGCCTGGGCTGCCCTGTGTCAGCTAGAGCCAGGCTGGCCACTGCTCAGTCTGTCCT[T/C]ATTGACTGCTCCTCAGTCCCTCCCAGGAGAGGGATTTCAGCAGGACCTACCCTTGACACA	TGTGTCAAGGGTAGGTCCTGCTGAAATCCCTCTCCTGGGAGGGACTGAGGAGCAGTCAAT[A/G]AGGACAGACTGAGCAGTGGCCAGCCTGGCTCTAGCTGACACAGGGCAGCCCAGGCACCAG
BICF2G63051286	19	30749328	GTGGATTTGGCACCGGTAGTGAGGGTGGCTCCAAGGGCATGTGGGCTGAGTGACCTGACA[C/G]TATCTGTGAAGCCCGAGGCTTGAGAGCATCACATAGATGCTCTTGGTGGGTGCTGGCCCT	AGGGCCAGCACCCACCAAGAGCATCTATGTGATGCTCTCAAGCCTCGGGCTTCACAGATA[C/G]TGTCAGGTCACTCAGCCCACATGCCCTTGGAGCCACCCTCACTACCGGTGCCAAATCCAC
BICF2G63052572	19	32126683	CTAGACTGAGCAGGGCTTTGTGTACCATTAAAAAAAAAGATAGAAAAAGAGAAAAATTGA[T/C]TCTCAAGATTTGGAGCCACAGAAGGCTATTAAAGAGGAGAGTGTATTATATAGGAGAGAT	ATCTCTCCTATATAATACACTCTCCTCTTTAATAGCCTTCTGTGGCTCCAAATCTTGAGA[A/G]TCAATTTTTCTCTTTTTCTATCTTTTTTTTTAATGGTACACAAAGCCCTGCTCAGTCTAG
BICF2P1126343	19	41732377	CCCCAAGGCAGTAGGAACTGATAACTAGAAGGTCTTTTCACTGAGGAGGTAACTTCTTCC[T/C]ACAACTTTTCCACCCTTAATCAGAGGAGTGTACTTTCTGTTTATTCTTTTTTCCCCTGCA	TGCAGGGGAAAAAAGAATAAACAGAAAGTACACTCCTCTGATTAAGGGTGGAAAAGTTGT[A/G]GGAAGAAGTTACCTCCTCAGTGAAAAGACCTTCTAGTTATCAGTTCCTACTGCCTTGGGG
BICF2P817985	19	42117399	ATCAGCCATGCAGAGGGAGCCTCTCCCATCCCACACAGTACACATATACATTACAGCAAA[A/C]ACTATAGGAATTCATTTAAGAAAGAAACCAGGAgggacgcctgggtggctcagcagttga	ATCAGCCATGCAGAGGGAGCCTCTCCCATCCCACACAGTACACATATACATTACAGCAAA[A/C]ACTATAGGAATTCATTTAAGAAAGAAACCAGGAgggacgcctgggtggctcagcagttga
TIGRP2P267870_rs8815361	19	42615503	ATTAAAATCTGATATAACTGAATATTATATCAAATGATTTGACCATTGATATCATGAAAA[C/G]AAAGCTCAGGCCAAACATCTATATTCTTAGTTCAWATCCATGTTACTGAAAAATCACTCT	ATTAAAATCTGATATAACTGAATATTATATCAAATGATTTGACCATTGATATCATGAAAA[C/G]AAAGCTCAGGCCAAACATCTATATTCTTAGTTCAWATCCATGTTACTGAAAAATCACTCT
BICF2P701362	19	51721377	GAATTGGGGAAAAAGAAAGACAGAATGGTGGTGAGAGGCACAGAAATGGCTACATATTAT[A/G]AGAATCAGATTAAGTGGCCAGGCTGTTAATACTGAGCCCCTAATGTCTTACCAATCCCCT	GAATTGGGGAAAAAGAAAGACAGAATGGTGGTGAGAGGCACAGAAATGGCTACATATTAT[A/G]AGAATCAGATTAAGTGGCCAGGCTGTTAATACTGAGCCCCTAATGTCTTACCAATCCCCT
BICF2P896146	19	53316483	TGTACCCATGGTGCCAAAGTAAAAAGGACAGAAAGGGCAGGAGCAGGATTTCAATAAACT[A/C]TCCAGGATTTCCATAAACAGAGAGAAGCTCTTGACAGGTGCAATGGGAAAAATGTCACAC	TGTACCCATGGTGCCAAAGTAAAAAGGACAGAAAGGGCAGGAGCAGGATTTCAATAAACT[A/C]TCCAGGATTTCCATAAACAGAGAGAAGCTCTTGACAGGTGCAATGGGAAAAATGTCACAC
BICF2P1311457	20	8178358	AAAAAAAAAAAAATGAAAGGCTTATGCATACTGAGCCCTTGGGAGAGAGGCCTGGGGTCT[T/C]CTTCCCAGTTGCTCAGGGACACTGAACATTGTGGCAAACCCAGAAACCAAACACTAGAGC	GCTCTAGTGTTTGGTTTCTGGGTTTGCCACAATGTTCAGTGTCCCTGAGCAACTGGGAAG[A/G]AGACCCCAGGCCTCTCTCCCAAGGGCTCAGTATGCATAAGCCTTTCATTTTTTTTTTTTT
BICF2P228717	20	9276245	TCCCACCCCCGAGGGTGGAGGGTGTGGTGTCACAACTCTTAGGCCATGTACCTAAACATT[T/C]CCACCTTCATCGTGGTGCTTACAAAATTGGGATACCATAATGTGGTCATTGAAAAGTTAG	CTAACTTTTCAATGACCACATTATGGTATCCCAATTTTGTAAGCACCACGATGAAGGTGG[A/G]AATGTTTAGGTACATGGCCTAAGAGTTGTGACACCACACCCTCCACCCTCGGGGGTGGGA
BICF2P1096215	20	22938401	CGATGGAAGAACTCCTATTGCAAATGAGGTTTTGTATTTTATCTCTTTAACAATGGAATG[A/G]CCCTGACCTGCACTGGGACAAATGGGCACTTCCTTTGTTGTTTGCAACTTTTCTTAAAAA	CGATGGAAGAACTCCTATTGCAAATGAGGTTTTGTATTTTATCTCTTTAACAATGGAATG[A/G]CCCTGACCTGCACTGGGACAAATGGGCACTTCCTTTGTTGTTTGCAACTTTTCTTAAAAA
BICF2S23311125	20	25903882	TTCCAGTCARTAGCAGAGAATTTGCCATTTGTTTTCTCCAAAAGGATATTTTTTTCATAS[A/G]GAACTTTGGAAATTCAGGTCCCAACATTTCTGACTTCCATAAATCACGCTTAGATCCACA	TTCCAGTCARTAGCAGAGAATTTGCCATTTGTTTTCTCCAAAAGGATATTTTTTTCATAS[A/G]GAACTTTGGAAATTCAGGTCCCAACATTTCTGACTTCCATAAATCACGCTTAGATCCACA
BICF2S23119475	20	27739443	GAATACATATTTTATTCTTCACTGAGAACATGTCCTCTGAACTGTAACCAAAGTAACTGA[T/C]TTTCTGACAAGTTGAAATATACCGAAAAAGGGTTTATCTTCTATATTAACAYACAGCTCA	TGAGCTGTRTGTTAATATAGAAGATAAACCCTTTTTCGGTATATTTCAACTTGTCAGAAA[A/G]TCAGTTACTTTGGTTACAGTTCAGAGGACATGTTCTCAGTGAAGAATAAAATATGTATTC
BICF2P581380	20	27945816	TTAAATGTTGAATTCCAAGCTTGTGTGTGTACTTGGAACCAGCCTTAGGACTACAAACTG[A/G]TTCTTGTATATCTCCTAAAATTATAGGAAATTTATCAACTACTGATCAATGCTGCTGAAA	TTAAATGTTGAATTCCAAGCTTGTGTGTGTACTTGGAACCAGCCTTAGGACTACAAACTG[A/G]TTCTTGTATATCTCCTAAAATTATAGGAAATTTATCAACTACTGATCAATGCTGCTGAAA
BICF2P872387	20	28143421	GCCTAAACATCCAAAAGGATCTCAAGGACCAATGTCCTTTATCTTTAGAGTCAGAAGACC[T/C]TCATTTAAAAAGTAAAAGAACTAAGGGTTTTGTGTTGATTAAAGAGAACAATCTAGTTCT	AGAACTAGATTGTTCTCTTTAATCAACACAAAACCCTTAGTTCTTTTACTTTTTAAATGA[A/G]GGTCTTCTGACTCTAAAGATAAAGGACATTGGTCCTTGAGATCCTTTTGGATGTTTAGGC
BICF2S23151039	20	28242904	AATAGTWTYGCTTTTTTTCCCCCATATGTTTATCTTTTCTCCTAATTTCATTGGTTAACA[T/C]TGATTTCTCTGTTACTACCCATGGCAAGATAACATGGTGCTTACTCTTTTAGGTACATAA	TTATGTACCTAAAAGAGTAAGCACCATGTTATCTTGCCATGGGTAGTAACAGAGAAATCA[A/G]TGTTAACCAATGAAATTAGGAGAAAAGATAAACATATGGGGGAAAAAAAGCRAWACTATT
BICF2S23641023	20	28408972	GCTAGAGTTTGTCAGAAAAATCCCAATCTGGATCTCTGTGGAACCTTAACCTTTTCCTAG[A/G]ACACCTGTTTATGGGTARAACTGATGCCTTCACCCTATAAATTATGCCGGCTAATATCCC	GCTAGAGTTTGTCAGAAAAATCCCAATCTGGATCTCTGTGGAACCTTAACCTTTTCCTAG[A/G]ACACCTGTTTATGGGTARAACTGATGCCTTCACCCTATAAATTATGCCGGCTAATATCCC
BICF2S23123519	20	28860990	GCAGAGCAGGGGTCTGGACGTCACAGCTAGCCTGGGGCCCGGCTAGGCTCAACCTCAGGT[T/C]GCGTGACTGAGTCATTTCTCTAACATTCACAGTGCTTGTGTGAGAATTTTGTGTGTGGGG	CCCCACACACAAAATTCTCACACAAGCACTGTGAATGTTAGAGAAATGACTCAGTCACGC[A/G]ACCTGAGGTTGAGCCTAGCCGGGCCCCAGGCTAGCTGTGACGTCCAGACCCCTGCTCTGC
BICF2S23333987	20	33008235	TCAGAATGACTTTTCTAGGCTCTGGCAGGGAAAATTTATATGACAAAAATTTCTATTCTT[A/T]TTATTTTTTGAGTATATAATTTCAAGTATTAATTTACAAGTATATTATTTACTGYCCTAA	TTAGGRCAGTAAATAATATACTTGTAAATTAATACTTGAAATTATATACTCAAAAAATAA[A/T]AAGAATAGAAATTTTTGTCATATAAATTTTCCCTGCCAGAGCCTAGAAAAGTCATTCTGA
BICF2S2417760	20	33356740	CTCTGGTTCTGGCTCTTTGTACACCACAACTACTTTTTGTGTCCTTATTAGAACACTGAC[T/C]AGGACTTATTCCAGAAATTGAGCTTACTAGTCAATAGTGCTTGAAGGAAACGTGCCTATT	AATAGGCACGTTTCCTTCAAGCACTATTGACTAGTAAGCTCAATTTCTGGAATAAGTCCT[A/G]GTCAGTGTTCTAATAAGGACACAAAAAGTAGTTGTGGTGTACAAAGAGCCAGAACCAGAG
BICF2P1261773	20	33406096	TTTTAATATGGTTACTAGAGCACCAGGTAGTGCCAGACACTTTGCTACATGCTCGCTCCT[A/G]AGTCTATAAAGAGCCCTTACATATCCATAACAAAAAAAAAAARAGAGAACATCCCTTTAT	TTTTAATATGGTTACTAGAGCACCAGGTAGTGCCAGACACTTTGCTACATGCTCGCTCCT[A/G]AGTCTATAAAGAGCCCTTACATATCCATAACAAAAAAAAAAARAGAGAACATCCCTTTAT
BICF2P1069772	20	43688077	ATGTTGTGAGCTCCAGATTTTACTGGGGATGGGTTTGATGTTTTTTTTTTTTCTGTTAAC[A/G]TAAGTTCTACCATCCTCCAATGACCTGTCAATACACTCCCCGAGCGAGAGCRAGTGAGCG	ATGTTGTGAGCTCCAGATTTTACTGGGGATGGGTTTGATGTTTTTTTTTTTTCTGTTAAC[A/G]TAAGTTCTACCATCCTCCAATGACCTGTCAATACACTCCCCGAGCGAGAGCRAGTGAGCG
BICF2S23611709	20	44930837	CGTCAATGCACTAAATCCCACYAAACCGGAAGCTTTAAAACGGTTCACTTGAAGGCAAAC[A/G]AATTGTGTCTTAAAAACAAAAGCCTTTCCCCGTTCACGCTCCCAGCCTCTGTGACTATGC	CGTCAATGCACTAAATCCCACYAAACCGGAAGCTTTAAAACGGTTCACTTGAAGGCAAAC[A/G]AATTGTGTCTTAAAAACAAAAGCCTTTCCCCGTTCACGCTCCCAGCCTCTGTGACTATGC
BICF2S2293383	20	47139774	GTCCTGGGGGGTCAGCTGGGCATGTACACCCTGACTGTCATTGTGGGCTTGTTCCTCCAT[A/G]CCGGTGGTGTCCTGCCCCTCATCTACTTCCTCATCACCCACCGGAATCCTTTCCCCTTCA	GTCCTGGGGGGTCAGCTGGGCATGTACACCCTGACTGTCATTGTGGGCTTGTTCCTCCAT[A/G]CCGGTGGTGTCCTGCCCCTCATCTACTTCCTCATCACCCACCGGAATCCTTTCCCCTTCA
BICF2G630447764	20	51185707	GGTAAAATGTACCTACAATAAAATGCACAGTGCTTCCAATATTTTGTTTTCTAGTAATTA[A/G]CTTTCCAGGGTTAATTTTTGCAGCTTTCACCATTTACTATGTTGTGATTATTCTTATTTA	GGTAAAATGTACCTACAATAAAATGCACAGTGCTTCCAATATTTTGTTTTCTAGTAATTA[A/G]CTTTCCAGGGTTAATTTTTGCAGCTTTCACCATTTACTATGTTGTGATTATTCTTATTTA
BICF2G630447354	20	52202667	TCCAGACTCCTTAGAGAGAACCATGGTGTTGGGGAGCAGAGTCTTTATTTAGCCCTGGGG[A/G]GTTAGGGAGGCACGAAGGAAGAGGGAGGTTCTGTGCCCCTTTAAGCTCTGTAACTGGCCA	TCCAGACTCCTTAGAGAGAACCATGGTGTTGGGGAGCAGAGTCTTTATTTAGCCCTGGGG[A/G]GTTAGGGAGGCACGAAGGAAGAGGGAGGTTCTGTGCCCCTTTAAGCTCTGTAACTGGCCA
BICF2G630447236	20	52443481	AGTTACAGGAAATCTCCAAGATGCTGGAGAAGCCAAAGCCATGTAAGTTGGGGCTGGGAG[A/G]GGGATGAGGGAGCCAGATTCGGCCCCAGTTTCTCTCCTGGGGGAAGGAGTGGCCTGACCT	AGTTACAGGAAATCTCCAAGATGCTGGAGAAGCCAAAGCCATGTAAGTTGGGGCTGGGAG[A/G]GGGATGAGGGAGCCAGATTCGGCCCCAGTTTCTCTCCTGGGGGAAGGAGTGGCCTGACCT
BICF2P201437	20	52960717	CACCTTTCTCTGAGGTCAGCTCGCAGTCTTCCATTGCTCACCTGGTGTCACCAGAGAACA[T/C]GSCTTGTTATCGCAGGTCACAGAGGCCGGGCCACATGGTGGTTTGAGGAGAGCGGAGAGG	CCTCTCCGCTCTCCTCAAACCACCATGTGGCCCGGCCTCTGTGACCTGCGATAACAAGSC[A/G]TGTTCTCTGGTGACACCAGGTGAGCAATGGAAGACTGCGAGCTGACCTCAGAGAAAGGTG
BICF2P679268	20	54846869	AACATCGCAAGTGGCAAAGTATCTGCCCCTTTTCACAGCCACTTTTCTTCCTCCTTCATT[A/G]TGGGGTTGTTTCGGTGGATACGTTGTTTCATAACGTTTTCTTCTGTTTCCCTTGAAACAG	AACATCGCAAGTGGCAAAGTATCTGCCCCTTTTCACAGCCACTTTTCTTCCTCCTTCATT[A/G]TGGGGTTGTTTCGGTGGATACGTTGTTTCATAACGTTTTCTTCTGTTTCCCTTGAAACAG
BICF2P1348261	20	55016489	AGAGAAGCTTCCAGAAAAAAAAAAAAAAAAGTCCAAGAAATGTCTTTGGCCGCCAGACCA[T/C]GTAGGCGCTCCTGGGGACTCTCCAAGCGAAAACCACTTCAGTGTCAAGGGAAGCACACTT	AAGTGTGCTTCCCTTGACACTGAAGTGGTTTTCGCTTGGAGAGTCCCCAGGAGCGCCTAC[A/G]TGGTCTGGCGGCCAAAGACATTTCTTGGACTTTTTTTTTTTTTTTTCTGGAAGCTTCTCT
BICF2G630445623	20	55325664	TACCCTCACACTACTATGAGAGCTTTCTGGAGAAGAAGGGACCTCATGACCAGGTGAGGC[A/G]GGGCGGGGGCAGGCACCGCTGGGCCCCTGGGTGGCTGGCGGCACTTCCCTGAGCCTGGAC	TACCCTCACACTACTATGAGAGCTTTCTGGAGAAGAAGGGACCTCATGACCAGGTGAGGC[A/G]GGGCGGGGGCAGGCACCGCTGGGCCCCTGGGTGGCTGGCGGCACTTCCCTGAGCCTGGAC
BICF2G630445339	20	55730134	GGCCACCAGGAGCCCTGGCTCCAAGGGACGGAGCCGGTGACAGGCGGTCACATGTATTAT[A/C]TCAGTATTAGTGAGAAGTGGTAGCAGGTTCTCTGGCCTGAGTGTGTCCCCGTCCCCCCAA	GGCCACCAGGAGCCCTGGCTCCAAGGGACGGAGCCGGTGACAGGCGGTCACATGTATTAT[A/C]TCAGTATTAGTGAGAAGTGGTAGCAGGTTCTCTGGCCTGAGTGTGTCCCCGTCCCCCCAA
BICF2S23246333	20	55829406	GACACCGCTCTCTTGCCAAAATATATACTGGCCCCCCCAGCTTTACTTTCCTTTGGGTCC[A/G]GAAATCATCAATCTTTAAAGTTCGGGCGTCAGATTGCTGTTCCCCYGTGTTGGMCGCAGC	GACACCGCTCTCTTGCCAAAATATATACTGGCCCCCCCAGCTTTACTTTCCTTTGGGTCC[A/G]GAAATCATCAATCTTTAAAGTTCGGGCGTCAGATTGCTGTTCCCCYGTGTTGGMCGCAGC
BICF2P1042814	20	55839129	AAAAAACCAAACCCCATCAAAGCGGTACTCTTCGAGGAAGACATACTTGCGTGCTCAAAG[A/T]ATATAAAGACCCGCCTGCTATATACTCCAAATTCGGGATGGRGGTACCTGTGCCGTTGGC	GCCAACGGCACAGGTACCYCCATCCCGAATTTGGAGTATATAGCAGGCGGGTCTTTATAT[A/T]CTTTGAGCACGCAAGTATGTCTTCCTCGAAGAGTACCGCTTTGATGGGGTTTGGTTTTTT
BICF2P1376782	20	56022738	GAGAGCCAAGGCCTGGCAGCCGCGCAGGGGACGGGGCTGACCCCACCGGCCTTAAGGCAC[A/G]GGCTGAGACATTTGGACAGGGTATTCCTTTAGTGTCCCCGCAGAGAACCCACAgttcccc	GAGAGCCAAGGCCTGGCAGCCGCGCAGGGGACGGGGCTGACCCCACCGGCCTTAAGGCAC[A/G]GGCTGAGACATTTGGACAGGGTATTCCTTTAGTGTCCCCGCAGAGAACCCACAgttcccc
BICF2S23121873	20	56316230	GAGAACCAGGAGGCTGGTATATAGGTCAGTGCCTCTGGATTTTTACAGTGGGAACAGATG[T/G]TCTGGAGGAAGGTGCTACCTGAGACCTTTATGAATTTTATGATCTCAGCAAATTCACAGG	CCTGTGAATTTGCTGAGATCATAAAATTCATAAAGGTCTCAGGTAGCACCTTCCTCCAGA[A/C]CATCTGTTCCCACTGTAAAAATCCAGAGGCACTGACCTATATACCAGCCTCCTGGTTCTC
BICF2P1309051	20	56352043	TGGGCACAACCATCATCATAGAGCTACATCCACTGGAACTTTGGTAAATAAACTGTTTTC[A/G]TGCCCAACCCACACAGCAGAAGCCCCCAAATCCAAATGCAGTTCCTTCAGCCATCCTGGT	TGGGCACAACCATCATCATAGAGCTACATCCACTGGAACTTTGGTAAATAAACTGTTTTC[A/G]TGCCCAACCCACACAGCAGAAGCCCCCAAATCCAAATGCAGTTCCTTCAGCCATCCTGGT
BICF2G630659576	21	2951381	ATACTTTTTTTTGCCTAGTTCAGTGGTGAGTGAATCAGGAAAGGTCCTGATATTGTCATG[T/C]CAGAATCCTTATAGTCCTTGATCCAAAGCACTCAGTTTTTCCAACTAAAGGKTAGTGGAG	CTCCACTAMCCTTTAGTTGGAAAAACTGAGTGCTTTGGATCAAGGACTATAAGGATTCTG[A/G]CATGACAATATCAGGACCTTTCCTGATTCACTCACCACTGAACTAGGCAAAAAAAAGTAT
BICF2P420169	21	4530718	ACACAACTTAGTGTAGTAACATAAGAAGAGTGCATTTTTTAAAGGGACAAAACGAAGCCC[A/G]AAAACTCAGAAAGAAGTGACTAGGTGTGCTTAGATGAAACAAAGATTCATTCTATCTAAA	ACACAACTTAGTGTAGTAACATAAGAAGAGTGCATTTTTTAAAGGGACAAAACGAAGCCC[A/G]AAAACTCAGAAAGAAGTGACTAGGTGTGCTTAGATGAAACAAAGATTCATTCTATCTAAA
TIGRP2P289948_rs8500929	21	5676897	TTTGTTTGAGTCATAACTTCTTTTGTGGTCTCCATATATGTTAGGCCTAGCAATGGTAAA[A/G]ATAAAGCTGTTGAACATTGGAGTTCCTGCCTTGGTAATTGGTGTAGCCTTGGGTAGAGGC	TTTGTTTGAGTCATAACTTCTTTTGTGGTCTCCATATATGTTAGGCCTAGCAATGGTAAA[A/G]ATAAAGCTGTTGAACATTGGAGTTCCTGCCTTGGTAATTGGTGTAGCCTTGGGTAGAGGC
BICF2P1248229	21	6199515	TTTGAAACGCAGATTAGCTTCATGGGGGTGGGATGCTACTTTGGGAGAATTTTGCAGATC[A/T]GAACTACCAACAGGTCTTACAAAGTGACTGCCTTTTATTTTAATGGCCTGGAAAATCTTT	AAAGATTTTCCAGGCCATTAAAATAAAAGGCAGTCACTTTGTAAGACCTGTTGGTAGTTC[A/T]GATCTGCAAAATTCTCCCAAAGTAGCATCCCACCCCCATGAAGCTAATCTGCGTTTCAAA
BICF2P296140	21	7088090	CAGAGCTGGAAAGAATTTCAGCTAATGGTGCTGTTGCTGCTGTTGCTTTCTGGAAAAGTA[A/T]GGACAATACTTAGCACTTGATTTTGTTGGCTTTGTCCTCATCTCTCATTGTTCACATATA	CAGAGCTGGAAAGAATTTCAGCTAATGGTGCTGTTGCTGCTGTTGCTTTCTGGAAAAGTA[A/T]GGACAATACTTAGCACTTGATTTTGTTGGCTTTGTCCTCATCTCTCATTGTTCACATATA
BICF2G630658013	21	7929971	TTTGAGTAGTTGGTGGGCAATATGTGTGGGAGTTATTTTTCTACAGCCACGAAAGGCCTG[T/C]TTTAGAGACAGCACAAATAGTCTATTTCAGTGAAAAATAAAAAAGGAAAGTGGATATATT	AATATATCCACTTTCCTTTTTTATTTTTCACTGAAATAGACTATTTGTGCTGTCTCTAAA[A/G]CAGGCCTTTCGTGGCTGTAGAAAAATAACTCCCACACATATTGCCCACCAACTACTCAAA
BICF2S2297434	21	9396538	TTTTCATAACTACATTTTATTCAGTGCATTGCTGAGAAGCAGTAAAGCATTTACACATAA[T/C]TGCTGACAGGTGAAGATCTGAAGGGTTCTTTGCTACTAGAAGTGGAAGTCCCCATGAATA	TATTCATGGGGACTTCCACTTCTAGTAGCAAAGAACCCTTCAGATCTTCACCTGTCAGCA[A/G]TTATGTGTAAATGCTTTACTGCTTCTCAGCAATGCACTGAATAAAATGTAGTTATGAAAA
BICF2S233255	21	17236571	TATTCTATAGTCACTCAGAACAGCATAAGAAGCTGCTTTCCATTCCCCTAGATTTTGTAT[T/C]CTTCTTCATGCAACATTGAACTTTTCATTTCAAATCACTGAGACTCTTTCAAATGAACTG	CAGTTCATTTGAAAGAGTCTCAGTGATTTGAAATGAAAAGTTCAATGTTGCATGAAGAAG[A/G]ATACAAAATCTAGGGGAATGGAAAGCAGCTTCTTATGCTGTTCTGAGTGACTATAGAATA
BICF2S2293962	21	18184942	ATGTACTTGTAACTGCTTACCTTGGCTTACCTTTGAGCTCATGGCTACCACCACATGGAA[A/G]GTAAAGAGCCTTTCTCCCAAAATCCCTTTTGGGCCTACTAGTGCTTAATATAAAAATACT	ATGTACTTGTAACTGCTTACCTTGGCTTACCTTTGAGCTCATGGCTACCACCACATGGAA[A/G]GTAAAGAGCCTTTCTCCCAAAATCCCTTTTGGGCCTACTAGTGCTTAATATAAAAATACT
BICF2P281524	21	19272678	TTAGAAATAATGTATGTGAAGAAGCTTAATTTCTACTATAGGAGGTAAGATATGAACACC[A/C]ATAACAAGCTGCATAGTTGTTTGAAAATATGCTTTAAAAATAAAAACCTAAAATGATTAA	TTAGAAATAATGTATGTGAAGAAGCTTAATTTCTACTATAGGAGGTAAGATATGAACACC[A/C]ATAACAAGCTGCATAGTTGTTTGAAAATATGCTTTAAAAATAAAAACCTAAAATGATTAA
BICF2S2334188	21	19382050	CGAAGGTTCTTACTCACCCTGGCATCCTGCGGAAAATATTTGCAGTTCAAGAGACCTAGA[C/G]AGTATCTAGAAAGAGAGGGGCTTGGTTGGTCCCTGAACATCAGGCCTTGGTGAGCATAGG	CCTATGCTCACCAAGGCCTGATGTTCAGGGACCAACCAAGCCCCTCTCTTTCTAGATACT[C/G]TCTAGGTCTCTTGAACTGCAAATATTTTCCGCAGGATGCCAGGGTGAGTAAGAACCTTCG
BICF2S23253561	21	20003218	TAAAATTTCACCATTACCCCTACATACCCAGGCCATAGGCCCCTTCCCTGCTTTATGTGT[T/C]CTCAGATTATCACCACCTCTGTAAACTTTAGTTTTTACTTACCTTGTTTGTTTCATTTAC	GTAAATGAAACAAACAAGGTAAGTAAAAACTAAAGTTTACAGAGGTGGTGATAATCTGAG[A/G]ACACATAAAGCAGGGAAGGGGCCTATGGCCTGGGTATGTAGGGGTAATGGTGAAATTTTA
BICF2P672124	21	20025894	TCGTTGTAGGGAACAGGGAGGGGGGCAGAAGAGGAGAGATGGCTGTACAAAGCACACTAT[A/C]AGTAAAACAACAAAATCACAGCTAAATAGCTTCATCCTTTAAAGACAgcagtatagttaa	TCGTTGTAGGGAACAGGGAGGGGGGCAGAAGAGGAGAGATGGCTGTACAAAGCACACTAT[A/C]AGTAAAACAACAAAATCACAGCTAAATAGCTTCATCCTTTAAAGACAgcagtatagttaa
BICF2P1443066	21	21639241	GGGAAGCCTGGTTAACTCAAGTGGCCCCAAACAGAGAAGGGGAGTGGAGAGGCCTGGAAG[A/T]CTACGCAGGAGTACAGGCGACAGGCGCCTTTATTACCTTCTGCCTGGGGTTTCTACATTT	GGGAAGCCTGGTTAACTCAAGTGGCCCCAAACAGAGAAGGGGAGTGGAGAGGCCTGGAAG[A/T]CTACGCAGGAGTACAGGCGACAGGCGCCTTTATTACCTTCTGCCTGGGGTTTCTACATTT
BICF2S24116684	21	27431692	tctctcatgaataaataaataaaatcttaaaaaaaaaAGAATGTAATAGGAAGCCATGCT[A/C]TATATTAAGCACAGTGGAAGTAGTGATGAATGGTTTTTGCCTTTACAGAATTTAGTATGA	tctctcatgaataaataaataaaatcttaaaaaaaaaAGAATGTAATAGGAAGCCATGCT[A/C]TATATTAAGCACAGTGGAAGTAGTGATGAATGGTTTTTGCCTTTACAGAATTTAGTATGA
BICF2G630646040	21	27549001	TGGGGGCAGGGGACGGTAGGAAAACTTGCTGACTAAAGGGAGGGGATGAGAGGACTGACY[A/G]TAAGAATGTGTTGGCATAATCTCTCATGTGCACATGAGCAGCTACTGCTTTCATTTCTAA	TGGGGGCAGGGGACGGTAGGAAAACTTGCTGACTAAAGGGAGGGGATGAGAGGACTGACY[A/G]TAAGAATGTGTTGGCATAATCTCTCATGTGCACATGAGCAGCTACTGCTTTCATTTCTAA
BICF2G630645871	21	27644511	GAGGATAAGCAGAAATTACATCTGACACAAACAGGTCCTCGTGCAATTGTTGGGAGAGGT[A/G]GAGTATTTTTACTMTTCATAAAATTTCTGKTATCTTCCTAATTTTAGGGATAGTAGTATA	GAGGATAAGCAGAAATTACATCTGACACAAACAGGTCCTCGTGCAATTGTTGGGAGAGGT[A/G]GAGTATTTTTACTMTTCATAAAATTTCTGKTATCTTCCTAATTTTAGGGATAGTAGTATA
BICF2G630645861	21	27649992	TACTTTGTAATTCTTATTCTCTCTGACAACTGCAGGATAGTAAAGATAAGGGCCCTTCTT[T/G]CAGGAGAAAAATCCAAGTTAGAATAGGACTGTGGCTGAAAGTAAGCTCAAACAGCAAACA	TGTTTGCTGTTTGAGCTTACTTTCAGCCACAGTCCTATTCTAACTTGGATTTTTCTCCTG[A/C]AAGAAGGGCCCTTATCTTTACTATCCTGCAGTTGTCAGAGAGAATAAGAATTACAAAGTA
BICF2P356719	21	27907221	TGTGCTCAAATGGACATGTAATATGTACCACAAATTGTACCCAGATCTGGAGGTGATACA[A/G]ATGATGTACAACCTATTATCCCTGTCCCTGATAGAGTATATCTTTGGTGGAAAGTGAGTC	TGTGCTCAAATGGACATGTAATATGTACCACAAATTGTACCCAGATCTGGAGGTGATACA[A/G]ATGATGTACAACCTATTATCCCTGTCCCTGATAGAGTATATCTTTGGTGGAAAGTGAGTC
TIGRP2P282195_rs8776696	21	28228183	TCTCAGGATTGTTGAAATGAAAGCTCAAGCCCTATTGTGTAGAGAAAATAGGCGAATGAA[A/G]CCTCTCTGAATTTGCTTGGTCTTCATACTATATATAATGGGGTTCATGAATGGAGGAAAG	TCTCAGGATTGTTGAAATGAAAGCTCAAGCCCTATTGTGTAGAGAAAATAGGCGAATGAA[A/G]CCTCTCTGAATTTGCTTGGTCTTCATACTATATATAATGGGGTTCATGAATGGAGGAAAG
TIGRP2P283519_rs8501041	21	30226310	AATCCTTCTTTACTGGTCATATTTTCACATTTGCTTAAAAACACTGTACCATTAATTAAT[A/C]CCTCTCCTTCCTCTCCTTCGATTTCCTTCGATTTCTACTGCTACTACCTCTCTGGTAATG	AATCCTTCTTTACTGGTCATATTTTCACATTTGCTTAAAAACACTGTACCATTAATTAAT[A/C]CCTCTCCTTCCTCTCCTTCGATTTCCTTCGATTTCTACTGCTACTACCTCTCTGGTAATG
BICF2P110574	21	31135537	ATGGTTCAAAAACAGTTTTTGGAAATAGGAAGAATTAACCTTAAAGATAAGGAGCCATTG[T/C]TTGTGACTTTACCAAGCGAGAGGGGAGGGACAGTTAGGGGCCAAGGTCATGTGGAAGACA	TGTCTTCCACATGACCTTGGCCCCTAACTGTCCCTCCCCTCTCGCTTGGTAAAGTCACAA[A/G]CAATGGCTCCTTATCTTTAAGGTTAATTCTTCCTATTTCCAAAAACTGTTTTTGAACCAT
BICF2P1212498	21	31333485	tccaacatatctttttggrATTCTCTGGTGGAGCCCTGGCTGATATATACTCTGTGGGTG[T/C]CTCTTGGTCACATTCCCCAAAACAGCTTACCGGAAGCATTGTGGTCTTCAGGTAGTRCAT	ATGYACTACCTGAAGACCACAATGCTTCCGGTAAGCTGTTTTGGGGAATGTGACCAAGAG[A/G]CACCCACAGAGTATATATCAGCCAGGGCTCCACCAGAGAATyccaaaaagatatgttgga
BICF2P51141	21	31430781	AAATTCATACTCCTTTGCATATAGATGCTGAATTTTTAATAAGCTTAAGTTTGGATGTCT[T/C]ATTTCTCCTTGTTTAGTATGCTACTGATTTGGCATGCTTTGAAACAGGCCAAAAGGATTT	AAATCCTTTTGGCCTGTTTCAAAGCATGCCAAATCAGTAGCATACTAAACAAGGAGAAAT[A/G]AGACATCCAAACTTAAGCTTATTAAAAATTCAGCATCTATATGCAAAGGAGTATGAATTT
BICF2P250213	21	31634695	AGAAAGAGCGAGCACACTTCAGCAAGACCTGCCCAAGGTCCCGAAGGACAAGCCCCACGC[T/C]TCCATAAGACAGAATTCCCATTGTTGGCTTCTTAGTCTTCACAAAATGGGACAAAAGACG	CGTCTTTTGTCCCATTTTGTGAAGACTAAGAAGCCAACAATGGGAATTCTGTCTTATGGA[A/G]GCGTGGGGCTTGTCCTTCGGGACCTTGGGCAGGTCTTGCTGAAGTGTGCTCGCTCTTTCT
TIGRP2P284427_rs9140654	21	31656691	AAGGAGCTGAGAAGGATATGAGGCACTAGCACCACCAACATGGCAAACAGAGGCCATGGT[A/G]CAGCAGCAGTTTTCTTGGAAGCAGAGTCTCCACAGTGAGCCCACAGGACAGACCTCTTAA	AAGGAGCTGAGAAGGATATGAGGCACTAGCACCACCAACATGGCAAACAGAGGCCATGGT[A/G]CAGCAGCAGTTTTCTTGGAAGCAGAGTCTCCACAGTGAGCCCACAGGACAGACCTCTTAA
BICF2P341527	21	32384183	TACATTCCAAGCTTCTGGAGTCTTCAGGGCTCCAGGATTTTCTGATCTTGGGCAAGGTTC[A/G]CATGTGATTTGTCCTTCCTCATTTTGGAAGGTTCCATTTGGACACATGCAGCGTTCTTGC	TACATTCCAAGCTTCTGGAGTCTTCAGGGCTCCAGGATTTTCTGATCTTGGGCAAGGTTC[A/G]CATGTGATTTGTCCTTCCTCATTTTGGAAGGTTCCATTTGGACACATGCAGCGTTCTTGC
BICF2P68368	21	33759569	GTTCAATTGGGGAATGATACAATCAGGGAAACCATGAGCAAGGGAAGGTTGAAGGATTAA[T/C]TAGCAAGTGTGGTAAGCTGAATTAGAGGCTGTCCAGAGGTTCTTTGGCACTGCAGATCAA	TTGATCTGCAGTGCCAAAGAACCTCTGGACAGCCTCTAATTCAGCTTACCACACTTGCTA[A/G]TTAATCCTTCAACCTTCCCTTGCTCATGGTTTCCCTGATTGTATCATTCCCCAATTGAAC
TIGRP2P285040_rs8586714	21	38408359	TTTTTGAGACACAGCATAACTCATCTGCCCCAAGGCAAGTGGTGATATTGCAGTGTCTGT[A/T]TGATAAGCACATCAGAGAAGCCCACGGACCATGGGAACCAAGAGAAAATGGCACTGCGGG	CCCGCAGTGCCATTTTCTCTTGGTTCCCATGGTCCGTGGGCTTCTCTGATGTGCTTATCA[A/T]ACAGACACTGCAATATCACCACTTGCCTTGGGGCAGATGAGTTATGCTGTGTCTCAAAAA
BICF2P870118	21	39955794	GTAGTCCACAGAGTAGCGGCCATCCTCCTCGGCCACGATGGGTACAAAGCGCTGGCCCCA[A/G]AGGATCTCATCGGCCAGGTAGGAGGTGCGGGCCTGGGTAGTGATGCCCGTGGTTTCCACC	GTAGTCCACAGAGTAGCGGCCATCCTCCTCGGCCACGATGGGTACAAAGCGCTGGCCCCA[A/G]AGGATCTCATCGGCCAGGTAGGAGGTGCGGGCCTGGGTAGTGATGCCCGTGGTTTCCACC
BICF2P1141898	21	40435749	AAGCAGTCCTCAATTTATGAAGGAGTAAACCTCCAAAAGTGTGTGTTTCTGAGTCAGATA[T/C]TTGGAACTCCTGATGGCACTACTTGCAGAAACTATTTRCATCATGACTTCTACAAGAAAA	TTTTCTTGTAGAAGTCATGATGYAAATAGTTTCTGCAAGTAGTGCCATCAGGAGTTCCAA[A/G]TATCTGACTCAGAAACACACACTTTTGGAGGTTTACTCCTTCATAAATTGAGGACTGCTT
BICF2P385796	21	42095558	TTCATGGAGTACAGAAAAAGGGGCGTGCCTCATCTGGCAGGGAAGCAGTGTGTTTGCATT[C/G]ATGGTTCTGAGGAATCAGTGGAGGCATCTTCTAGCTGTCTCTGCCAAAAAATTTATAGGA	TTCATGGAGTACAGAAAAAGGGGCGTGCCTCATCTGGCAGGGAAGCAGTGTGTTTGCATT[C/G]ATGGTTCTGAGGAATCAGTGGAGGCATCTTCTAGCTGTCTCTGCCAAAAAATTTATAGGA
BICF2S2331103	21	42206906	AAAGGAAAAGTATTATAACTTGAACCGCTTGAACTGCCTTTTGCTGATTTCTTTTAGTCC[A/T]TCATTTCAGTCCTTAGAGAAGAGGAGAAGGATTACTGCAGACTCAACTTAGTACCACTTT	AAAGTGGTACTAAGTTGAGTCTGCAGTAATCCTTCTCCTCTTCTCTAAGGACTGAAATGA[A/T]GGACTAAAAGAAATCAGCAAAAGGCAGTTCAAGCGGTTCAAGTTATAATACTTTTCCTTT
BICF2P1339075	21	42540471	GGCCTTGTTCAGGTGTCAATGATGAGCAAGAGGATTTGCATGGCCTGCAGTAGTCCTGGC[A/G]TCTTGGCCTTCCTGTCCAGATTTGGATGCAAGACAGGTAAAAGCTCGTGATAGTAAAGAG	GGCCTTGTTCAGGTGTCAATGATGAGCAAGAGGATTTGCATGGCCTGCAGTAGTCCTGGC[A/G]TCTTGGCCTTCCTGTCCAGATTTGGATGCAAGACAGGTAAAAGCTCGTGATAGTAAAGAG
BICF2P911377	21	43173097	CTTGGCAACCCAGCCTACATCAGCAAGGAAATGCTCCCTGCTTGGCATATTGGTATTTAA[A/G]TTAAATGAGTTATTCTGATCATATGCTTTAGAATGGGGCCATATGTAGGCAATAAATTCT	CTTGGCAACCCAGCCTACATCAGCAAGGAAATGCTCCCTGCTTGGCATATTGGTATTTAA[A/G]TTAAATGAGTTATTCTGATCATATGCTTTAGAATGGGGCCATATGTAGGCAATAAATTCT
BICF2S23613667	21	43247299	TGTCTACCTTTTCTCTCATGCTTACTGCTTTGAGACTATTTTCCCACTCCAGTAATTTCT[T/C]GAGTATGACTCTGGGATAAGATTTCATTCTAGATGTTAAACATTCCTGATTCCACTCTTG	CAAGAGTGGAATCAGGAATGTTTAACATCTAGAATGAAATCTTATCCCAGAGTCATACTC[A/G]AGAAATTACTGGAGTGGGAAAATAGTCTCAAAGCAGTAAGCATGAGAGAAAAGGTAGACA
BICF2P755100	21	44148262	AWWAAAAAATGGGGGGGGGAGCGGGCAGGGGCAGAAGCTGTTTAGGTAGAGGAAGTAGCA[T/C]TATCCTTTAGATAAAAAAGGGTAAGAGGTCTCACATTTCCACAGCCAGCCAGCATCAAGT	ACTTGATGCTGGCTGGCTGTGGAAATGTGAGACCTCTTACCCTTTTTTATCTAAAGGATA[A/G]TGCTACTTCCTCTACCTAAACAGCTTCTGCCCCTGCCCGCTCCCCCCCCCATTTTTTWWT
BICF2S23410220	21	44586948	CAAGAAGACCCAAGAAAAATATTGTTTCCATTTAAATATATGCCAGAAAGCTATTAAAAG[A/T]AGGAGAAACACAGATAGTTATTTGGGGGGATGCTGTAAGATGAGATGAGAAGGAACACTG	CAGTGTTCCTTCTCATCTCATCTTACAGCATCCCCCCAAATAACTATCTGTGTTTCTCCT[A/T]CTTTTAATAGCTTTCTGGCATATATTTAAATGGAAACAATATTTTTCTTGGGTCTTCTTG
BICF2G630641496	21	46691864	TTTTTTACTTAGTGAGATTTTCATGCTGTATAGAATTTATTGTGCTTATTTCCATCAAGT[T/C]GTCTAATTTGGGCCTGCTGATAATTTGCACATGATTTTGCTGACAACTTGGAAATTCTGC	GCAGAATTTCCAAGTTGTCAGCAAAATCATGTGCAAATTATCAGCAGGCCCAAATTAGAC[A/G]ACTTGATGGAAATAAGCACAATAAATTCTATACAGCATGAAAATCTCACTAAGTAAAAAA
BICF2G630640490	21	47286098	CTCCTTCATCGAGAACCTAAGAAGTCTGGTACTCTTGCTAGCTATTTTACACATCCTCAC[A/G]GTTTTCAGAGGAAATAAATAGGCCTTTTTTATCACCATTTTATAAATACGGATGCTGAAA	CTCCTTCATCGAGAACCTAAGAAGTCTGGTACTCTTGCTAGCTATTTTACACATCCTCAC[A/G]GTTTTCAGAGGAAATAAATAGGCCTTTTTTATCACCATTTTATAAATACGGATGCTGAAA
BICF2G630640437	21	47311975	GTAATATAAAGTAAAACAAATCAAGGTTGTCCTAGTATAAGGTAAAACAAATCAAGAACC[T/G]TCTGGTAGTATGAAACCCCAGCTCTGCTGCTGTGGACGTGGAATCTTCAAAGGCCTCTCC	GGAGAGGCCTTTGAAGATTCCACGTCCACAGCAGCAGAGCTGGGGTTTCATACTACCAGA[A/C]GGTTCTTGATTTGTTTTACCTTATACTAGGACAACCTTGATTTGTTTTACTTTATATTAC
TIGRP2P288348_rs9096123	21	48067445	ATGAGACACATTRATGCTAGAAATATAGGAGGTTCTAGAACACTGGCACAGAAAAGCACA[T/C]TGAAACCTGTCATATGCAGGCAGCTCTGAAGAGGTAACCTAACCTATGACATTACCCCGT	ACGGGGTAATGTCATAGGTTAGGTTACCTCTTCAGAGCTGCCTGCATATGACAGGTTTCA[A/G]TGTGCTTTTCTGTGCCAGTGTTCTAGAACCTCCTATATTTCTAGCATYAATGTGTCTCAT
BICF2P1014465	21	49397933	TGAAGYCTACTCTAAGTATGGTTTCTATGATTACATAGTTTCCTCTACCCATCAGTTATC[A/G]TTGATGTCTAGCCCACAGTATGTCGAATTGGAAGACGTGGATGTTCACGGCTCCTGCACA	TGAAGYCTACTCTAAGTATGGTTTCTATGATTACATAGTTTCCTCTACCCATCAGTTATC[A/G]TTGATGTCTAGCCCACAGTATGTCGAATTGGAAGACGTGGATGTTCACGGCTCCTGCACA
BICF2G630639470	21	49646343	ACAAGCATCATCTTTGGGGAGATTTTATTTGTGTGATCAATTCATATCTGGACAGGTCTT[C/G]TGCTGGTTGGCATAGCAACTAACTGAAGTTCATTGAACTTTTAGATGTGAGTGCTAACAG	ACAAGCATCATCTTTGGGGAGATTTTATTTGTGTGATCAATTCATATCTGGACAGGTCTT[C/G]TGCTGGTTGGCATAGCAACTAACTGAAGTTCATTGAACTTTTAGATGTGAGTGCTAACAG
TIGRP2P289017_rs8975384	21	49971400	TGCTTTATTACTTCTTTCATAATAATCCTTATTGAATTACAGCAATACCCATGGTACCTT[T/C]CCTAGTACAGAGAGCGAGGTGTATTTTCCCATTTCCTCTAAACAGTGGAAAATGTTGGGG	CCCCAACATTTTCCACTGTTTAGAGGAAATGGGAAAATACACCTCGCTCTCTGTACTAGG[A/G]AAGGTACCATGGGTATTGCTGTAATTCAATAAGGATTATTATGAAAGAAGTAATAAAGCA
BICF2G630325819	22	25352360	GAGTGTGATGGACAAGAGGAATCTGGTCTCCTTGGATTACCTCTAGTGAATATTGTTCCA[T/C]AAGATCAGCTGCCAGAGTTGGCTGAGAATTTGGCCTTATTTGCTCAGCAGGTAAGCCAGA	TCTGGCTTACCTGCTGAGCAAATAAGGCCAAATTCTCAGCCAACTCTGGCAGCTGATCTT[A/G]TGGAACAATATTCACTAGAGGTAATCCAAGGAGACCAGATTCCTCTTGTCCATCACACTC
BICF2G630332038	22	38921503	cctcttggtgacctcctcTGAGTACACACATAGATCGAATTGACCAGGAACTAGAGACAA[T/C]ACACTTTTAAGCTTGTGTGTGTATTTGTCCTGTAACAACACTTCTTTCCACCAAGTTCAA	TTGAACTTGGTGGAAAGAAGTGTTGTTACAGGACAAATACACACACAAGCTTAAAAGTGT[A/G]TTGTCTCTAGTTCCTGGTCAATTCGATCTATGTGTGTACTCAgaggaggtcaccaagagg
BICF2G630335678	22	48688176	AACATCCATCAACTGAAGAAAGCATTTCTCCAAAGAGATTGTATGAGGCTCCAGGAAATG[A/C]TTCTGTGCCAACACAATCCTGAGACTAGAAAATGAAACACAGAATGGAGAAAAGTAGGTT	AACATCCATCAACTGAAGAAAGCATTTCTCCAAAGAGATTGTATGAGGCTCCAGGAAATG[A/C]TTCTGTGCCAACACAATCCTGAGACTAGAAAATGAAACACAGAATGGAGAAAAGTAGGTT
BICF2P744822	22	53909688	TTAGATATCCACAGAGTAGAGCTACCATGAAAGATACAGAGACAATTAAAACTCATTGCC[A/C]ATCATCAGTCCAGCAGAGAATTAGACACGTTAGCACCAAAGATAAATAAAGCACATGTAC	TTAGATATCCACAGAGTAGAGCTACCATGAAAGATACAGAGACAATTAAAACTCATTGCC[A/C]ATCATCAGTCCAGCAGAGAATTAGACACGTTAGCACCAAAGATAAATAAAGCACATGTAC
BICF2P1124343	22	54102529	GAAGCAGGTGGAAGGGAAATTGCTCTCAAAGAAGGAATAGCTGAAATTATTTCAACCTTA[T/G]TAGAGCTGAACATTTAATGGAAAAGATGATATTTGCATGATCTACACTCAAGTGCAGAGA	TCTCTGCACTTGAGTGTAGATCATGCAAATATCATCTTTTCCATTAAATGTTCAGCTCTA[A/C]TAAGGTTGAAATAATTTCAGCTATTCCTTCTTTGAGAGCAATTTCCCTTCCACCTGCTTC
BICF2P848850	22	54583700	TAAAAGTTTTAAGGTTTGCATCTGAGGTTTGATTGTCCAGCAAGTGATATACTAGCAAGG[A/C]TGAATCCARCAGCTGCTTCTCTGAATCTTCCCATATATTCCCATTTCACCGATCTGTTTC	TAAAAGTTTTAAGGTTTGCATCTGAGGTTTGATTGTCCAGCAAGTGATATACTAGCAAGG[A/C]TGAATCCARCAGCTGCTTCTCTGAATCTTCCCATATATTCCCATTTCACCGATCTGTTTC
BICF2P983101	22	55256921	TAGAATACTGCGATCATTACTGTCCTCTTTGGTTCTCTCCGCTTGGTAGTGAGATGCTTA[T/C]GCCATCTTTTCAGAGCTAAAGAGAACACTAGTAGAGATGGTTTTACACCAGAGTCACTAG	CTAGTGACTCTGGTGTAAAACCATCTCTACTAGTGTTCTCTTTAGCTCTGAAAAGATGGC[A/G]TAAGCATCTCACTACCAAGCGGAGAGAACCAAAGAGGACAGTAATGATCGCAGTATTCTA
BICF2P850359	22	55391340	ACCTCACAGGAATCATAAATTAATAGTGTTGAAATACTGAAACATAAATCTTCAGTTTCT[A/G]AATTATTAGGACCAAACAAATAACTTTCAATTCAATATGTTTTAGTACTTTCTTGGGATA	ACCTCACAGGAATCATAAATTAATAGTGTTGAAATACTGAAACATAAATCTTCAGTTTCT[A/G]AATTATTAGGACCAAACAAATAACTTTCAATTCAATATGTTTTAGTACTTTCTTGGGATA
TIGRP2P298336_rs8816454	22	58614303	AACAAAAAGATTAATTTTCTGAATTCCCGTGCGCATTCCTGTGGCACTCTGTCATGTAGG[T/C]AATCTTGTCTGGGTGCTGCCCACAGTTGCCAAGTGAACCCGTCATTCTAATTCCATCGCA	TGCGATGGAATTAGAATGACGGGTTCACTTGGCAACTGTGGGCAGCACCCAGACAAGATT[A/G]CCTACATGACAGAGTGCCACAGGAATGCGCACGGGAATTCAGAAAATTAATCTTTTTGTT
BICF2P518204	22	58806980	CAACWTGCCAGATATATCACAACCTGTATCACTGAGTCACGTTTCAGGGAATGGTTTGAG[A/G]TCTTCAAGCCTGTGGGCAAACAGAACTCTGGAATTTCTTGTTAAATTGAACCTGAAGACA	CAACWTGCCAGATATATCACAACCTGTATCACTGAGTCACGTTTCAGGGAATGGTTTGAG[A/G]TCTTCAAGCCTGTGGGCAAACAGAACTCTGGAATTTCTTGTTAAATTGAACCTGAAGACA
BICF2G63091395	22	59475421	GTGCATGTATTCCAGATCTTTGAATGGTCTCCAGAATGGATGGTTCAGATGGATGGTTCC[T/C]CCCGGCAGGGTCCCCTGACACAAACAGAAGGGGCCTGTGTGTTTCAGGATGTTTAGGAAT	ATTCCTAAACATCCTGAAACACACAGGCCCCTTCTGTTTGTGTCAGGGGACCCTGCCGGG[A/G]GGAACCATCCATCTGAACCATCCATTCTGGAGACCATTCAAAGATCTGGAATACATGCAC
BICF2P813839	22	60524360	GCCCCCAGGGTGGCCCTATGACCCAGACAGGTCACCCTGTCACTGTCTGTGAGAAGCATC[T/C]AGGTTCTAGGCACACTTGGACCCAAAAGTGAACAAATAAGTCAAGTCCTGCTCTTCACAT	ATGTGAAGAGCAGGACTTGACTTATTTGTTCACTTTTGGGTCCAAGTGTGCCTAGAACCT[A/G]GATGCTTCTCACAGACAGTGACAGGGTGACCTGTCTGGGTCATAGGGCCACCCTGGGGGC
BICF2P867032	22	60725183	CGGCGTGCGGATGCAGGTGCTGGTCATGGTGGCCGTGCAGAGCACGCGGGTTTCGGGCCG[A/G]TGCAGCCTCCTCTTCTGCAGGTTCTTCTTCTTCCTCCCATCCTTGCGGAGCGGCAGCACG	CGGCGTGCGGATGCAGGTGCTGGTCATGGTGGCCGTGCAGAGCACGCGGGTTTCGGGCCG[A/G]TGCAGCCTCCTCTTCTGCAGGTTCTTCTTCTTCCTCCCATCCTTGCGGAGCGGCAGCACG
BICF2G630383199	23	17587350	ATCTACATGTTCCAGGAATAAGTTTACAGCCCAATTTCCTATCCTCTTCAGAGGACAGAA[T/G]CAAGACCTGGAGAATTGAAACTGCCATCCACTGTGATCTACTAGATGAAGGCTTATCCAG	CTGGATAAGCCTTCATCTAGTAGATCACAGTGGATGGCAGTTTCAATTCTCCAGGTCTTG[A/C]TTCTGTCCTCTGAAGAGGATAGGAAATTGGGCTGTAAACTTATTCCTGGAACATGTAGAT
BICF2G630381798	23	19904719	AAAAAGATTAGAAAATAGCTTAAAACTCACAGGAAAGAGATTACTGAACCCTCCCCCCAC[T/C]TTCTTCCTAATGCCTAGAAGTATAAAGCTACATGTTGAAGTGAATTTTATTTTGAGGATT	AATCCTCAAAATAAAATTCACTTCAACATGTAGCTTTATACTTCTAGGCATTAGGAAGAA[A/G]GTGGGGGGAGGGTTCAGTAATCTCTTTCCTGTGAGTTTTAAGCTATTTTCTAATCTTTTT
BICF2P1306927	23	21101556	TGTCCYACTCCGTTGGGACCCATCTTGGCAAAAATGTTCAGCCATGCAGAGACTGACTGG[T/G]GCATCGAGTCTCTGCTGTCTTCCAGAAGTATGCTGGATAGAAAGTTAACAGCTACCAACT	AGTTGGTAGCTGTTAACTTTCTATCCAGCATACTTCTGGAAGACAGCAGAGACTCGATGC[A/C]CCAGTCAGTCTCTGCATGGCTGAACATTTTTGCCAAGATGGGTCCCAACGGAGTRGGACA
TIGRP2P302941_rs8753699	23	21538778	GAATCCTACAAATGTCCCTCCTTCTTTCAAAATTGCTCTGCATCCAGTCCACCATGGTCT[T/C]CCATTAAATAATGCATGTGTATGTATCCTTCAGAACTGATGTCTCCAAGGAAGCTTTTTC	GAAAAAGCTTCCTTGGAGACATCAGTTCTGAAGGATACATACACATGCATTATTTAATGG[A/G]AGACCATGGTGGACTGGATGCAGAGCAATTTTGAAAGAAGGAGGGACATTTGTAGGATTC
TIGRP2P303020_rs9086183	23	22025593	CATTTACTTCAGCTGAGCTCACTTCAGTTCATTGCTTTCTTCCAATTGTTTCATTTGGAT[A/G]TGTGCAGTACTTCCTATAAATAAGACAGATGAGACATACACTCATTCCTGTTGCATATGA	CATTTACTTCAGCTGAGCTCACTTCAGTTCATTGCTTTCTTCCAATTGTTTCATTTGGAT[A/G]TGTGCAGTACTTCCTATAAATAAGACAGATGAGACATACACTCATTCCTGTTGCATATGA
BICF2P408085	23	24042074	TTGTTTAAAAGTTTTCTTCAGGTTTTTCTTATCATTCAGCCTTGGTCATGGGTTGTTCTC[T/C]TTAAGAGAACTGTCTTTATTGATGTCCAATATGACAATGTAGAGTGTTTGCTTTGCCTGT	ACAGGCAAAGCAAACACTCTACATTGTCATATTGGACATCAATAAAGACAGTTCTCTTAA[A/G]GAGAACAACCCATGACCAAGGCTGAATGATAAGAAAAACCTGAAGAAAACTTTTAAACAA
BICF2S23133649	23	24953707	CAAACATGTAGCTCCGTGAAGCAGGTCCTTTTGAATACGATCTGCTGTCAAGTTGGAGAT[T/G]TTTTTTCTTCGAATCACAAAGTCTTTAAGCAAAAAATGCTTTAGTGTTTGGATTAACACA	TGTGTTAATCCAAACACTAAAGCATTTTTTGCTTAAAGACTTTGTGATTCGAAGAAAAAA[A/C]ATCTCCAACTTGACAGCAGATCGTATTCAAAAGGACCTGCTTCACGGAGCTACATGTTTG
BICF2P1455763	23	25798174	GGAGATGTCTTTCCCTAAGTGGGATCTCCATCCCACCTCCATGCCAGCCATGAGCCCAGA[A/G]TCTCACCCAATCTCTCTTGGGTTTATGGATGTGCTGGGGATCTGTCCACATCAGGGATCC	GGAGATGTCTTTCCCTAAGTGGGATCTCCATCCCACCTCCATGCCAGCCATGAGCCCAGA[A/G]TCTCACCCAATCTCTCTTGGGTTTATGGATGTGCTGGGGATCTGTCCACATCAGGGATCC
BICF2G630374326	23	31622198	ACTGCCCTTAATCATATCGAGTGGATGGTTTATGGTTCTGTGGTCTTCTGTCTCCACAGC[A/G]GGCAGGATGCAGAGAAATGGATTCCTCTTGCTGCAACTTCTGTCCAGTAGGGTGGATGAA	ACTGCCCTTAATCATATCGAGTGGATGGTTTATGGTTCTGTGGTCTTCTGTCTCCACAGC[A/G]GGCAGGATGCAGAGAAATGGATTCCTCTTGCTGCAACTTCTGTCCAGTAGGGTGGATGAA
BICF2S23763194	23	33417167	TCATAAGTGTTTAATTTATCTGTTTGGATTAAACATTTCATGTCTACATCTATAATTTCA[T/C]GGTCGGTGATGGTTGCACTCAGAAATACACCATTAAGATTTTCTTTCCATTCAAATTTAT	ATAAATTTGAATGGAAAGAAAATCTTAATGGTGTATTTCTGAGTGCAACCATCACCGACC[A/G]TGAAATTATAGATGTAGACATGAAATGTTTAATCCAAACAGATAAATTAAACACTTATGA
BICF2G630373033	23	33953577	ATTTTTAATTCATCTCTAAAATGGATCCTTTTACTATTGTTGTACATATCTCTCAGGATA[T/G]AAGTCCATCAAAGGCTCTAGGAAAAGCCTCAGGAACCTTTTTTTTCTACTTGTCCCAATT	AATTGGGACAAGTAGAAAAAAAAGGTTCCTGAGGCTTTTCCTAGAGCCTTTGATGGACTT[A/C]TATCCTGAGAGATATGTACAACAATAGTAAAAGGATCCATTTTAGAGATGAATTAAAAAT
TIGRP2P305039_rs8736269	23	34257480	ACTATTATCTCACATTTGAACAGCTCCTGCTCTTTTGTCCTAAGCTTCAAGACATAGAGG[A/G]GGGGGTCTTAGCACCTCAAAGCTGAGGGCATCATCTGGAATGTTTCTGCTTGCAGCATCT	ACTATTATCTCACATTTGAACAGCTCCTGCTCTTTTGTCCTAAGCTTCAAGACATAGAGG[A/G]GGGGGTCTTAGCACCTCAAAGCTGAGGGCATCATCTGGAATGTTTCTGCTTGCAGCATCT
BICF2G630372829	23	34321926	CCCCTCCTCTACTGGATGATGAGGCCTGAGGGCAGCTGTGATGGTATGTGTGTCCCACAC[T/C]CACTGAAGACCAGCCCAGACTATTCCCCACTATCCATGGTCCCACGAGGACCACCTGGAC	GTCCAGGTGGTCCTCGTGGGACCATGGATAGTGGGGAATAGTCTGGGCTGGTCTTCAGTG[A/G]GTGTGGGACACACATACCATCACAGCTGCCCTCAGGCCTCATCATCCAGTAGAGGAGGGG
BICF2G630372581	23	34670031	GTTGCATTCCTCCCCAGTGTCTCATTTCCTGTCCTTAGCCCAGGGGCCGGCACTGAGAGC[A/G]TATCAGGTAGATAGGAGCCAACTCTGGGAACACCCGWCCCCATCTAGGGGATATGTTGGG	GTTGCATTCCTCCCCAGTGTCTCATTTCCTGTCCTTAGCCCAGGGGCCGGCACTGAGAGC[A/G]TATCAGGTAGATAGGAGCCAACTCTGGGAACACCCGWCCCCATCTAGGGGATATGTTGGG
BICF2G630371493	23	35961266	atggaagccctggcaaTGAAGAGAAAGATGAGAAAGGGGCAAGGGAGAGGTAAATAAAAT[C/G]AAAGAGTAGAGAGACATGGTCATGGTAGCTGATGGGCATGGTGGGCAGAGCTCAAGGCTG	atggaagccctggcaaTGAAGAGAAAGATGAGAAAGGGGCAAGGGAGAGGTAAATAAAAT[C/G]AAAGAGTAGAGAGACATGGTCATGGTAGCTGATGGGCATGGTGGGCAGAGCTCAAGGCTG
TIGRP2P306045_rs8776712	23	39216038	AAATCTCAAGGATATAAAATAATCTGTCAAATATGTCATAGCAAATTATGTCCACAAATA[T/G]AGCAGCCAGGTTAGCATCTGTTAATGGGTTGCTTTTCAGGTTTTATTGTTTTGTGTGGTT	AACCACACAAAACAATAAAACCTGAAAAGCAACCCATTAACAGATGCTAACCTGGCTGCT[A/C]TATTTGTGGACATAATTTGCTATGACATATTTGACAGATTATTTTATATCCTTGAGATTT
BICF2P73986	23	41894335	ATATTTAATTGTCGAGTTACCTTACATTTTTGCATATTTTTGTAATATATGTAATATTTT[T/C]RTAAAGTAATATGTAACTAACAGATGAGTTAAATAATAAAATATGTATATTGGGCTAGTG	CACTAGCCCAATATACATATTTTATTATTTAACTCATCTGTTAGTTACATATTACTTTAY[A/G]AAAATATTACATATATTACAAAAATATGCAAAAATGTAAGGTAACTCGACAATTAAATAT
BICF2G630370461	23	43656869	AAATGACCTGGACTTCCACAAAGCAACTGGCTTTAAGGGTCTGGTGATGGCTGCCAGGCG[T/C]GAGCTGGTGAATTATTAACATCACCAGACGTTACCATAGCACTTTGGATTttcagagtgt	acactctgaaAATCCAAAGTGCTATGGTAACGTCTGGTGATGTTAATAATTCACCAGCTC[A/G]CGCCTGGCAGCCATCACCAGACCCTTAAAGCCAGTTGCTTTGTGGAAGTCCAGGTCATTT
BICF2P501438	23	43901800	GGTATAATGTCATCATTACTAGGGCATAATTATCACCATGTATGCATGTATGACTACATT[T/C]GGACTCAGACATACATAAATATGCCTTTCCAAAATGAGGACTCAACTCCATTCACAAATG	CATTTGTGAATGGAGTTGAGTCCTCATTTTGGAAAGGCATATTTATGTATGTCTGAGTCC[A/G]AATGTAGTCATACATGCATACATGGTGATAATTATGCCCTAGTAATGATGACATTATACC
BICF2G630369705	23	44220289	CTGACTAAAGCTTCTGTGAAATTTAGAGAGATCTGGTATATTCTACAAAAGAGTTCAACT[A/C]GAGTTTGGCCTACAAGCATTTGTGAAACACAAGCCACGCTCCTTATAGGTACTGGCAGTT	CTGACTAAAGCTTCTGTGAAATTTAGAGAGATCTGGTATATTCTACAAAAGAGTTCAACT[A/C]GAGTTTGGCCTACAAGCATTTGTGAAACACAAGCCACGCTCCTTATAGGTACTGGCAGTT
BICF2P79345	23	44296982	ACTGAGCAAATACTGTGTTGATTTTTAAGCTGTAACAGCAGAATCGTCTACAGTCATTGT[A/G]GGCATGCGTGGCTCACGGTATTTTAAAAATTACGTCCAAAAAAAAAAATAAATAAAAtta	ACTGAGCAAATACTGTGTTGATTTTTAAGCTGTAACAGCAGAATCGTCTACAGTCATTGT[A/G]GGCATGCGTGGCTCACGGTATTTTAAAAATTACGTCCAAAAAAAAAAATAAATAAAAtta
BICF2P940696	23	45039729	ACATATGCAAATTGCTGATGGAGCTTGGATGCTTATATGCGTAGCATTTCAATAACCTTG[A/G]ATGTTGTTGGGTTTTTTCCACTGAGAGTAACCTTCTGCCTAGAGATGGAATCAGAATAAT	ACATATGCAAATTGCTGATGGAGCTTGGATGCTTATATGCGTAGCATTTCAATAACCTTG[A/G]ATGTTGTTGGGTTTTTTCCACTGAGAGTAACCTTCTGCCTAGAGATGGAATCAGAATAAT
BICF2G630368377	23	45524923	TGTTTTGTTTTTTTTAAATAAGAATCTAGAGCTTAAAAAGCAGATCATGTGCAAATACTA[T/C]GCCTTCTTCTTCTGCAAGACAGACCGGGAGCCGGCTCCTTCTTTTCCTTTCTCCCCTTCT	AGAAGGGGAGAAAGGAAAAGAAGGAGCCGGCTCCCGGTCTGTCTTGCAGAAGAAGAAGGC[A/G]TAGTATTTGCACATGATCTGCTTTTTAAGCTCTAGATTCTTATTTAAAAAAAACAAAACA
BICF2G630368003	23	45836995	ATCAGGAAGGSTTTGGGMTCATTCTGGTGTAAAATTAAATAATTATCGTGCACACTGTCC[T/C]AGGTTTTAAAGAACCGAACCCTTTTCATAAGGGTAGGAAGGGTGTGTTTTAGCAGAGAAG	CTTCTCTGCTAAAACACACCCTTCCTACCCTTATGAAAAGGGTTCGGTTCTTTAAAACCT[A/G]GGACAGTGTGCACGATAATTATTTAATTTTACACCAGAATGAKCCCAAASCCTTCCTGAT
TIGRP2P308028_rs9106822	23	46487397	CAAAGGTTGTTAACCTCTTAACCACTCTCCTTTCTATGCAGCCTCTACCAGGATCTCTTC[T/C]GTTTCTTTGTTTCTGGCCTCCCCCTATCCCTATCTCTGCCTACTCAGATCAGATCCTGTT	AACAGGATCTGATCTGAGTAGGCAGAGATAGGGATAGGGGGAGGCCAGAAACAAAGAAAC[A/G]GAAGAGATCCTGGTAGAGGCTGCATAGAAAGGAGAGTGGTTAAGAGGTTAACAACCTTTG
BICF2G630366967	23	46961140	GCGGAGCCCACGTATTAGTTCAGAAGAATATGTATTTTTAGAAGTGAAGAAAAAGTATCC[A/G]GAAAATGCAATTGTACCATAATGAGACTagttactatgcactaggtgcccctgtagacaa	GCGGAGCCCACGTATTAGTTCAGAAGAATATGTATTTTTAGAAGTGAAGAAAAAGTATCC[A/G]GAAAATGCAATTGTACCATAATGAGACTagttactatgcactaggtgcccctgtagacaa
BICF2P978411	23	47224902	GATATGTTCCATCTTAGTGAATAGATGGGAAAGTCCGTCCACAGACCCTACCTACAGTTT[T/G]AGTAGAACACATCTTGGTAGGGattattattattattattattttattattTATTTATTT	AAATAAATAaataataaaataataataataataataatCCCTACCAAGATGTGTTCTACT[A/C]AAACTGTAGGTAGGGTCTGTGGACGGACTTTCCCATCTATTCACTAAGATGGAACATATC
BICF2G630366694	23	47272757	CAGGAGAACTGATATGAGGCAGCAGTAGAGGAGATATCACCAAGCAGTATAGGTTTTGAA[T/C]GCCGGAGAGCACGACAGATCATTCAGGGCAGTGGGAGCCTCAGAAACTTCAGTTCACTTG	CAAGTGAACTGAAGTTTCTGAGGCTCCCACTGCCCTGAATGATCTGTCGTGCTCTCCGGC[A/G]TTCAAAACCTATACTGCTTGGTGATATCTCCTCTACTGCTGCCTCATATCAGTTCTCCTG
BICF2G630366485	23	47420902	TTCCTTATTAAATATGTAATCTCAGAACGTAGGAATCTTGCTTCCAGACCTGGGCAAATG[T/C]ATCACATCACAATTCCTTTTGGAAGAAAGACTTTTATTAATGAGCGGCGTCTCCACGGTA	TACCGTGGAGACGCCGCTCATTAATAAAAGTCTTTCTTCCAAAAGGAATTGTGATGTGAT[A/G]CATTTGCCCAGGTCTGGAAGCAAGATTCCTACGTTCTGAGATTACATATTTAATAAGGAA
BICF2G630366364	23	47513332	AGAGGCTCTCTAAGAAAGGTAGGCGGTAAATGAAATAATTCTGCACAATAAAAAGTACTG[T/C]TTGGTGAGAGTGGATGAGTGATTTGGGTGCTTCTTGAACTGGCTTCTCAAATTTGAGAAT	ATTCTCAAATTTGAGAAGCCAGTTCAAGAAGCACCCAAATCACTCATCCACTCTCACCAA[A/G]CAGTACTTTTTATTGTGCAGAATTATTTCATTTACCGCCTACCTTTCTTAGAGAGCCTCT
BICF2P563086	23	48127902	CATTTTTTATCTCTGTGTACTTTAATGTCTTCCATGAACAAAAAGGGTTGCTCCACACCA[A/C]ATCTCTACATTCACATKCTTATGTTATGTTTGTTTCCATGGCCATTACAGTGATAGTTTA	CATTTTTTATCTCTGTGTACTTTAATGTCTTCCATGAACAAAAAGGGTTGCTCCACACCA[A/C]ATCTCTACATTCACATKCTTATGTTATGTTTGTTTCCATGGCCATTACAGTGATAGTTTA
BICF2G630364803	23	48889281	cataaagAACCGTGATCACAGACGACGGTTGGGATAGTTAGGAGATGGAATCAAAACAAG[T/C]GGTGGTTGCTGGTAAAGAGAGACGTGCTCACATTAAAATTATATTGACTTgggatccctg	cagggatcccAAGTCAATATAATTTTAATGTGAGCACGTCTCTCTTTACCAGCAACCACC[A/G]CTTGTTTTGATTCCATCTCCTAACTATCCCAACCGTCGTCTGTGATCACGGTTctttatg
BICF2G630364572	23	49042421	tatgtgtgcttgcacgtgtgcctgtctgtatACATACATAGATATACAACTTTTGATTTT[T/C]GTACCATGCATTACAGAATTAGAATTGGTATAGAATAACATGTGTCTCATAAATGATCCT	AGGATCATTTATGAGACACATGTTATTCTATACCAATTCTAATTCTGTAATGCATGGTAC[A/G]AAAATCAAAAGTTGTATATCTATGTATGTatacagacaggcacacgtgcaagcacacata
BICF2G630363866	23	49787665	CTCCATTCCAAGGCAAGAGAAATTGGGAGTTTTGCGTGCACTGGTGCACACATTGCAACC[T/C]AACTGCAGACAGAAGCTTGCCAAATATTTCTTCAGCCACCAGGAAATTAAACCGGGCTCC	GGAGCCCGGTTTAATTTCCTGGTGGCTGAAGAAATATTTGGCAAGCTTCTGTCTGCAGTT[A/G]GGTTGCAATGTGTGCACCAGTGCACGCAAAACTCCCAATTTCTCTTGCCTTGGAATGGAG
BICF2G630362959	23	50657156	TAATCAGTTCTTGTTCCATTAAACTCTGTAGCCTCTCTGGGGATCCTGTTTTTCATTGTT[A/C]TTTAAACTTTCAGCTTCCTTAATCCTAAAACYGTCATGGATAGAATCTCACTAATTCCTT	TAATCAGTTCTTGTTCCATTAAACTCTGTAGCCTCTCTGGGGATCCTGTTTTTCATTGTT[A/C]TTTAAACTTTCAGCTTCCTTAATCCTAAAACYGTCATGGATAGAATCTCACTAATTCCTT
BICF2S23214127	24	5761333	AATAAGTACTTTTTGTGTTTTTTTTTTTTTCCCCTCAAGGGACTTAAAATTAGTAGTGTA[T/C]TGGGAATTTTTAAGGCACTCTTTGGAATAATACCTCTGATGTTATTGTAAACTCTCCTGG	CCAGGAGAGTTTACAATAACATCAGAGGTATTATTCCAAAGAGTGCCTTAAAAATTCCCA[A/G]TACACTACTAATTTTAAGTCCCTTGAGGGGAAAAAAAAAAAAACACAAAAAGTACTTATT
BICF2G630514011	24	5869172	TGTAGATAGGTGGAAAGATGGATAGTGCAGACCAACTCTGTATCACAAAAATAGCAATGG[T/C]TGAAGAAGACCAAGGTTAGGAAATCTATACCTGTAGGTTCAAGGCCTGTGGCCAGAATCT	AGATTCTGGCCACAGGCCTTGAACCTACAGGTATAGATTTCCTAACCTTGGTCTTCTTCA[A/G]CCATTGCTATTTTTGTGATACAGAGTTGGTCTGCACTATCCATCTTTCCACCTATCTACA
BICF2P1088439	24	5916640	AAAAAAGTTAAACACCCTCGACTATGCAAACACAAGTAATTCCTGCCCTTTCTCCTTATC[T/C]TCTCAGCCAAGTTTTCAAGAGTAGCATTCCTGTTCGACAGTGGGATTAGTTGAGTGCAGT	ACTGCACTCAACTAATCCCACTGTCGAACAGGAATGCTACTCTTGAAAACTTGGCTGAGA[A/G]GATAAGGAGAAAGGGCAGGAATTACTTGTGTTTGCATAGTCGAGGGTGTTTAACTTTTTT
BICF2G630511936	24	8674461	TGGCAACTCCTTCCCCCAAATGTATTGCATTTCTAAATATCAGACCATCTACAAGGTTGA[T/C]TTGGTGGATGTAGTGACTCCACATTTATTTGACAATTGGGGTGCCTTGTTATATGTGTAG	CTACACATATAACAAGGCACCCCAATTGTCAAATAAATGTGGAGTCACTACATCCACCAA[A/G]TCAACCTTGTAGATGGTCTGATATTTAGAAATGCAATACATTTGGGGGAAGGAGTTGCCA
BICF2G630510690	24	10235370	GCGAGAGTATGGGTAATGCCACACAAAACACATTTAAACTCAACTCATATCCGTAGCTCT[T/C]CCCTAGCTGATGGAACAAAACCAACTTTGACTACAATACGCAAAGCAAATGAATGGAAAC	GTTTCCATTCATTTGCTTTGCGTATTGTAGTCAAAGTTGGTTTTGTTCCATCAGCTAGGG[A/G]AGAGCTACGGATATGAGTTGAGTTTAAATGTGTTTTGTGTGGCATTACCCATACTCTCGC
BICF2P439338	24	10610281	CTCTTCTTTAGTTCTCAGAACGTGGACTTGATCTGGTTACAACCTCTGCAGGATAACACT[A/G]ATAAAACGGTTCCTAGGACAGAAGCTGATTAATTTTTTATTTACGTTCTTCCATGGCTTT	CTCTTCTTTAGTTCTCAGAACGTGGACTTGATCTGGTTACAACCTCTGCAGGATAACACT[A/G]ATAAAACGGTTCCTAGGACAGAAGCTGATTAATTTTTTATTTACGTTCTTCCATGGCTTT
BICF2G630508999	24	12453987	GTACAGAGACTAATGTATGAAAAGTAATAGTGCTTTTTTTATTAATATTCAATGAGAAAC[A/T]TAACCACCAGGAATTTGAAAGGTGTCATCTGACAATGACAGCCTCTTTTAGTGGTCATAT	ATATGACCACTAAAAGAGGCTGTCATTGTCAGATGACACCTTTCAAATTCCTGGTGGTTA[A/T]GTTTCTCATTGAATATTAATAAAAAAAGCACTATTACTTTTCATACATTAGTCTCTGTAC
TIGRP2P311510_rs9000469	24	12958455	GAACTCACATTTTTTTAAAGAAGGCTGAAAATAGGTTTTGGGAACCTAGGAACTATGACC[A/G]GAGCACCTAATGGATAAGATAATTAAAAAAAGATTATTTTTCTAAGTTGCTACATAWGAA	GAACTCACATTTTTTTAAAGAAGGCTGAAAATAGGTTTTGGGAACCTAGGAACTATGACC[A/G]GAGCACCTAATGGATAAGATAATTAAAAAAAGATTATTTTTCTAAGTTGCTACATAWGAA
BICF2P1470087	24	26158857	GACCCCTTCAACTTCTCTTCCCCACCCCCATCCCTGGAGTCTTTCCAACACTCAATGTGA[T/C]CTTGCCACTCTCCTAATAGAGACCCTTTCTACTCATTCCCATTACCAGCAATCCAGAAAG	CTTTCTGGATTGCTGGTAATGGGAATGAGTAGAAAGGGTCTCTATTAGGAGAGTGGCAAG[A/G]TCACATTGAGTGTTGGAAAGACTCCAGGGATGGGGGTGGGGAAGAGAAGTTGAAGGGGTC
BICF2G630499642	24	28654012	TGGAGATCTATAAACCCACCAGATGATTTTTCTTTTTCTTTTACCTTCAAAGCCTTCCCG[T/C]TCAGAGTGTTCCTCTACCTGGTGCACTCTCCCCAGTCCTGGACCTCTCCTCACCTTCCAG	CTGGAAGGTGAGGAGAGGTCCAGGACTGGGGAGAGTGCACCAGGTAGAGGAACACTCTGA[A/G]CGGGAAGGCTTTGAAGGTAAAAGAAAAAGAAAAATCATCTGGTGGGTTTATAGATCTCCA
BICF2G630499608	24	28676835	AGAACTGGATGAGCTAGGAGTGAAAAGTGAAGGAAGAAAACTGACAGTCGTTGAAAGATT[T/C]AGAGCCCTATGCTGAAATCAGCCATTGTTTCCTTGTCACTTGCAAGGATCCATCATGATT	AATCATGATGGATCCTTGCAAGTGACAAGGAAACAATGGCTGATTTCAGCATAGGGCTCT[A/G]AATCTTTCAACGACTGTCAGTTTTCTTCCTTCACTTTTCACTCCTAGCTCATCCAGTTCT
BICF2P172504	24	29216474	CCCCCCTCCTGACCACATCCTGAACAACACCTGAAGGCTGGGGCTGGTTGGGAACTCTGC[T/C]GTCGTTTGATTTGAGCCCCTATCCTCCCACCATGGCTGTTCTTTGGAAGGGAGAGACCAC	GTGGTCTCTCCCTTCCAAAGAACAGCCATGGTGGGAGGATAGGGGCTCAAATCAAACGAC[A/G]GCAGAGTTCCCAACCAGCCCCAGCCTTCAGGTGTTGTTCAGGATGTGGTCAGGAGGGGGG
BICF2P948185	24	29241081	CATTTAGAGCTGGGAAGTTCAGTGTGACATGAACCATCTTGTAGTGCACAGGACGGACGG[T/G]WGTCCAAGCTTTGTCAAAATGGACCCCCCACCTGGTATCACTATCTTATCATTTACTTGG	CCAAGTAAATGATAAGATAGTGATACCAGGTGGGGGGTCCATTTTGACAAAGCTTGGACW[A/C]CCGTCCGTCCTGTGCACTACAAGATGGTTCATGTCACACTGAACTTCCCAGCTCTAAATG
BICF2P1325949	24	29903803	tgctacaTACAGAAACAAGCCCTCAATCCATAGYTAAGAACCTCAGGCCTGGTAATTCAA[T/G]GCCTGGAGCTATGCAGAACTTCTTAGAAAAACCTTGGCTCTCGGTTCAGCCATCCACAGG	CCTGTGGATGGCTGAACCGAGAGCCAAGGTTTTTCTAAGAAGTTCTGCATAGCTCCAGGC[A/C]TTGAATTACCAGGCCTGAGGTTCTTARCTATGGATTGAGGGCTTGTTTCTGTAtgtagca
BICF2S23452412	24	30269777	CAGCTTCCTCTGCCCCTAAAAAGTCTTTCATGGGGGGCTTACAGCTGCTTGGGTCACTAT[A/G]GAAGGGGAAATTCTTCCAAAATTCCAAGAGTTTCTTTTTGAGGTCTGGTCTTTTATGCTT	CAGCTTCCTCTGCCCCTAAAAAGTCTTTCATGGGGGGCTTACAGCTGCTTGGGTCACTAT[A/G]GAAGGGGAAATTCTTCCAAAATTCCAAGAGTTTCTTTTTGAGGTCTGGTCTTTTATGCTT
BICF2G630499287	24	30807764	GGCTGATTCACTTATTATGTGTGCAGTATCATGCTGCTGGGCAATATCATGCTGCTGGGC[A/G]GTATCAYGCTGCTATACAAAAACTTACTGTCTTGTTGCACAGTGAAGAATGAAGAAACTA	GGCTGATTCACTTATTATGTGTGCAGTATCATGCTGCTGGGCAATATCATGCTGCTGGGC[A/G]GTATCAYGCTGCTATACAAAAACTTACTGTCTTGTTGCACAGTGAAGAATGAAGAAACTA
BICF2P701060	24	34212665	TAATTGACATGACAGCAATGATTTAGAATGCCCAATGTAAAGGAGATACCATTGCATTTT[T/G]TTCTCTTTTCTTTTCAGTGGGTTCTGAAAAACTGGGGCTTGTAGAAGTTAAGCTAACATG	CATGTTAGCTTAACTTCTACAAGCCCCAGTTTTTCAGAACCCACTGAAAAGAAAAGAGAA[A/C]AAAATGCAATGGTATCTCCTTTACATTGGGCATTCTAAATCATTGCTGTCATGTCAATTA
TIGRP2P318949_rs8557302	24	36666612	GGGCGAGGGACCTGTCCAAGGTGGCACCACTAACCTGTCCGTGGTGGGAATTGGGGTAAG[A/G]AAGAGAAGGGAGACTTCGCCATGGAAACACCTAAAGAAGGTGTCCTCCTCCCCCACAGTC	GGGCGAGGGACCTGTCCAAGGTGGCACCACTAACCTGTCCGTGGTGGGAATTGGGGTAAG[A/G]AAGAGAAGGGAGACTTCGCCATGGAAACACCTAAAGAAGGTGTCCTCCTCCCCCACAGTC
BICF2P530066	24	38469707	CGATTAAGGTCACTGTGAGGGCTGAGAATTTTGATGGAAAAATCATAATCGTGCTTAGAA[C/G]TTCAGGAAATGTATTCCTTTCCTGGAGTTGAGATTAAACATAATATAATGCAGATGCTGT	CGATTAAGGTCACTGTGAGGGCTGAGAATTTTGATGGAAAAATCATAATCGTGCTTAGAA[C/G]TTCAGGAAATGTATTCCTTTCCTGGAGTTGAGATTAAACATAATATAATGCAGATGCTGT
BICF2S23053971	24	38523604	AAGTGACAACTGCTGTGTGTGTTCAGAGTGTACATGGGGGACACCAGAAGGCACAACAGT[T/C]GTTTCTGTGGGCTGTGACTGTACTGGGCCCCGTACTCGTGTTTTACAAGGTCTGGATGTT	AACATCCAGACCTTGTAAAACACGAGTACGGGGCCCAGTACAGTCACAGCCCACAGAAAC[A/G]ACTGTTGTGCCTTCTGGTGTCCCCCATGTACACTCTGAACACACACAGCAGTTGTCACTT
BICF2S23646710	24	39845943	TGTGCTGAAGGAGAGAGAGACAGAAAGGGGTGAAGGAATCTTGACTCTGGACACCAGACA[T/C]GATGAACTTATATGGATTTCCTTGGAAGAGCTGGTTTTATATGCAGCGCATTCCTTACTT	AAGTAAGGAATGCGCTGCATATAAAACCAGCTCTTCCAAGGAAATCCATATAAGTTCATC[A/G]TGTCTGGTGTCCAGAGTCAAGATTCCTTCACCCCTTTCTGTCTCTCTCTCCTTCAGCACA
BICF2P893476	24	40109083	CATGTGTTTGTGTCACGAGAATTACAAGTTGGTCACTTACAGGCACTTAAACAAACTCCW[A/G]GTTTGAATCTATCCATTTCATTCATTTCAGCTCATCATTTGTTCCCATCTCTGTTCCCTC	CATGTGTTTGTGTCACGAGAATTACAAGTTGGTCACTTACAGGCACTTAAACAAACTCCW[A/G]GTTTGAATCTATCCATTTCATTCATTTCAGCTCATCATTTGTTCCCATCTCTGTTCCCTC
BICF2P1238774	24	40391301	TGGCAGAGAAGTACAGTAGTGCACAGAGATTAAGCACAAGGAGAAAAGAGAAATACTAGC[A/G]AGAAGCACAAGGTTAATATATCAAGAATATTCTGCTAATCCCgagagagagagagagaga	TGGCAGAGAAGTACAGTAGTGCACAGAGATTAAGCACAAGGAGAAAAGAGAAATACTAGC[A/G]AGAAGCACAAGGTTAATATATCAAGAATATTCTGCTAATCCCgagagagagagagagaga
TIGRP2P320200_rs8514451	24	41060960	AATCACAATGTTCAATTTMTGGTAAAGTCTGTTGAGTGATAGCAAGATGGAGAGCAAACT[T/C]GCTCTACATAAAGGCTTTTTAAATCCAGTCCTGAATCAAAAGCAAAAGTAATGATGCCCA	TGGGCATCATTACTTTTGCTTTTGATTCAGGACTGGATTTAAAAAGCCTTTATGTAGAGC[A/G]AGTTTGCTCTCCATCTTGCTATCACTCAACAGACTTTACCAKAAATTGAACATTGTGATT
BICF2S24320677	24	41240414	CATGGTGAGAGCTGTGATRATAATGATCAAACTCAACTACTGCCCCAGGCCCTGCCTTCA[T/C]TTGCTTAAGATTCAAATTCAAGAGAGAGATTGATTGGCTGAGTTTGGGTAACGTGCATGT	ACATGCACGTTACCCAAACTCAGCCAATCAATCTCTCTCTTGAATTTGAATCTTAAGCAA[A/G]TGAAGGCAGGGCCTGGGGCAGTAGTTGAGTTTGATCATTATYATCACAGCTCTCACCATG
BICF2P328913	24	41964015	GAGGCTGTGAGAACCCAGGGCTGGCAGGCTGATTGCCATCGGTTGGGGGCTGTGTCCAGT[A/G]AGCGGATGGCTCAAGGGGACCGGGGGGTGTGTGTGGCCAGCTGTCTCAGGGACAGGARCG	GAGGCTGTGAGAACCCAGGGCTGGCAGGCTGATTGCCATCGGTTGGGGGCTGTGTCCAGT[A/G]AGCGGATGGCTCAAGGGGACCGGGGGGTGTGTGTGGCCAGCTGTCTCAGGGACAGGARCG
TIGRP2P321418_rs9212628	24	45063826	GCTCTGTGTGGTAACACGGTGGTTGCATCACTCCCAGCGACTCACTGCCCCTTCTCCCCC[A/G]TAACCTGAGTCACTTTCCTGCCCCACTTAACACCAGGCTTGGTCATTGGACCTGCTCTGG	GCTCTGTGTGGTAACACGGTGGTTGCATCACTCCCAGCGACTCACTGCCCCTTCTCCCCC[A/G]TAACCTGAGTCACTTTCCTGCCCCACTTAACACCAGGCTTGGTCATTGGACCTGCTCTGG
TIGRP2P322053_rs9079658	24	45958837	GTGTTTTTCCCCTTCTTTGTTTCCTCGCCATCTCCAGGGCAGGGTCTCACTCCTTAGCAC[A/G]TCACAGAGGCCCTCGGGATCTGACRCTGCCCCTTGGCACAACAAACTCCAGCCATGCCGG	GTGTTTTTCCCCTTCTTTGTTTCCTCGCCATCTCCAGGGCAGGGTCTCACTCCTTAGCAC[A/G]TCACAGAGGCCCTCGGGATCTGACRCTGCCCCTTGGCACAACAAACTCCAGCCATGCCGG
BICF2P992058	24	45965229	GCCTCATGTCCTGAAGGCCCAGAGACGCACCTGCACCAAGGGGTTCGGCCTTCCAGCTGC[T/C]GTTCGATTGAGCTACGTGTGAGGTTTGGGCCTTGAGGCCTCATGAGCTGTCATGCTTTGG	CCAAAGCATGACAGCTCATGAGGCCTCAAGGCCCAAACCTCACACGTAGCTCAATCGAAC[A/G]GCAGCTGGAAGGCCGAACCCCTTGGTGCAGGTGCGTCTCTGGGCCTTCAGGACATGAGGC
BICF2G630496037	24	46547771	CAGCGCAGCGTCTGGCACATCACACGCATATTGGTGCCCAGGTCGAGCCGGGCCAGATCC[A/G]GGTGCAAACTCAGAAACATCCTTGGGAAGTTCCATGAGACTCAGGACCATCCTGGTGGCT	CAGCGCAGCGTCTGGCACATCACACGCATATTGGTGCCCAGGTCGAGCCGGGCCAGATCC[A/G]GGTGCAAACTCAGAAACATCCTTGGGAAGTTCCATGAGACTCAGGACCATCCTGGTGGCT
BICF2S23347652	24	47561291	TTCTCATTGTCTTTGTGTTTGAACATTTTCTTGCCCCCAAAACGTAAGGGGAGAGGCGAC[A/G]AAAAGACGGCGCCCAGGGCGTTCACCCCCAGGGGRGGTGGGGGCGCTGGGCCGAGGGAGG	TTCTCATTGTCTTTGTGTTTGAACATTTTCTTGCCCCCAAAACGTAAGGGGAGAGGCGAC[A/G]AAAAGACGGCGCCCAGGGCGTTCACCCCCAGGGGRGGTGGGGGCGCTGGGCCGAGGGAGG
BICF2S23341099	25	7578820	GTACTACACTAGAAAAAGACCGCAGGAAATTTAAGAGAGGGGTCAGGGATATAGTTAGTA[T/G]WAGCCTTGAAGAAGAAAACATTTATATCAGCCTAACTTATCTACAAATTATTTGTCCTAT	ATAGGACAAATAATTTGTAGATAAGTTAGGCTGATATAAATGTTTTCTTCTTCAAGGCTW[A/C]TACTAACTATATCCCTGACCCCTCTCTTAAATTTCCTGCGGTCTTTTTCTAGTGTAGTAC
BICF2P1417710	25	8493537	GTTTTATTAAGGGCTTCCCACATAAGACTTCTTTTGTGCAATTCATTCCAAAGCTAAAAT[A/G]ATTTTGTAAGCTGCTGTTCCAGAGCCTTTGAAGATATTATTTTAATTTCCCTTACTTAAA	GTTTTATTAAGGGCTTCCCACATAAGACTTCTTTTGTGCAATTCATTCCAAAGCTAAAAT[A/G]ATTTTGTAAGCTGCTGTTCCAGAGCCTTTGAAGATATTATTTTAATTTCCCTTACTTAAA
BICF2P766871	25	12333087	TCTAGCCTTGAGCTCAGTTGCTCAAGAACTTGAGGTATCAGGAGCCAGTCTTCATCAATT[T/C]CTTTAATACCTTGACTCCTCCACCTTCGCTGTTAACCATTAACTCCCTTTAGCTTCTATA	TATAGAAGCTAAAGGGAGTTAATGGTTAACAGCGAAGGTGGAGGAGTCAAGGTATTAAAG[A/G]AATTGATGAAGACTGGCTCCTGATACCTCAAGTTCTTGAGCAACTGAGCTCAAGGCTAGA
BICF2P581216	25	19617097	TCACAACCCATGTGCACAACGAGGGTGAACAAATCCTAATGTTAAAGGATGCAGCCTCCA[A/G]GTGCCTCCCCAGGCCTCTGCTCTTCCCAGTGCTTTCCTGAGAGTGAATGAAGCGCACCCG	TCACAACCCATGTGCACAACGAGGGTGAACAAATCCTAATGTTAAAGGATGCAGCCTCCA[A/G]GTGCCTCCCCAGGCCTCTGCTCTTCCCAGTGCTTTCCTGAGAGTGAATGAAGCGCACCCG
BICF2P114314	25	22030106	TATGTGGTGTTATGTTTGAATAGAACCCTTGGATTGAGCACATGAACCCTTCTAATTCTA[T/C]GTGCTTTCTGACTGGGAATTGAGGGGATACTTATGAGTAGATCTGTAGTATAAAATTACA	TGTAATTTTATACTACAGATCTACTCATAAGTATCCCCTCAATTCCCAGTCAGAAAGCAC[A/G]TAGAATTAGAAGGGTTCATGTGCTCAATCCAAGGGTTCTATTCAAACATAACACCACATA
BICF2P620735	25	22596383	TGGGATATTACCTAGAAAAATGTTTGCTGTAGAATAAATGATTAGAAGGGATTTTTAAAG[A/T]GCAAAATAGTGGAAAGCTGTTCATAAGAATGCAGGGATAAGAGCAGATGTTTGGGATGTT	TGGGATATTACCTAGAAAAATGTTTGCTGTAGAATAAATGATTAGAAGGGATTTTTAAAG[A/T]GCAAAATAGTGGAAAGCTGTTCATAAGAATGCAGGGATAAGAGCAGATGTTTGGGATGTT
TIGRP2P327203_rs9211865	25	23492881	AGCTATGATACTGCCGTCACGTTTTATGTGTTCATTTATTGCTAGCCAAAACCTTTCACT[T/C]TTTAAATTTTCAATAAATAGAATATGATGAATTATCAAAATCTCACCAAGAAACAAAAAT	ATTTTTGTTTCTTGGTGAGATTTTGATAATTCATCATATTCTATTTATTGAAAATTTAAA[A/G]AGTGAAAGGTTTTGGCTAGCAATAAATGAACACATAAAACGTGACGGCAGTATCATAGCT
BICF2G63095023	25	25709392	ATTCTTCCAGAGTTATTTTTCTTTGTTTTTCACTCCATTTTACCTAAGATGTAGGGAGGC[A/G]AAGCCAACTCAGAAGAGGCACCTCTAACCTGTCCCTGATCATGTGTTCATGATCCTCAGT	ATTCTTCCAGAGTTATTTTTCTTTGTTTTTCACTCCATTTTACCTAAGATGTAGGGAGGC[A/G]AAGCCAACTCAGAAGAGGCACCTCTAACCTGTCCCTGATCATGTGTTCATGATCCTCAGT
BICF2P740588	25	28449670	ATTATCAAAGGATCAAAGAGGGAAGCTTTTAGAAGATTTGCATCTCATCTCCATTACCTC[A/G]GTTTTGTTTGTAACATTTGGTTGGGGTTTATTTCTTTACCTGATGGGACTGATGTTAAAA	ATTATCAAAGGATCAAAGAGGGAAGCTTTTAGAAGATTTGCATCTCATCTCCATTACCTC[A/G]GTTTTGTTTGTAACATTTGGTTGGGGTTTATTTCTTTACCTGATGGGACTGATGTTAAAA
BICF2G63097282	25	28869931	GACATGCTTACGAAACATACAAAAATGTTTCAATCATGACTCAAGCATTATCCCATTGCA[A/G]AGAATGAGCTGACTCAAGTTGTACTCTTTCTCCAATTTTCTCCATCTCTCCTCCAATAGC	GACATGCTTACGAAACATACAAAAATGTTTCAATCATGACTCAAGCATTATCCCATTGCA[A/G]AGAATGAGCTGACTCAAGTTGTACTCTTTCTCCAATTTTCTCCATCTCTCCTCCAATAGC
TIGRP2P328185_rs8697128	25	29199322	GAGTCTTCTGGGAAGAAAGRTCAATGTATGCCCAGTGAAGTGAATATTTTTTAACTTTTT[T/C]TGGAGCAGGTATCTTAGAAAAAAATAAAGCTTGAGCACTGCCAGGTAGCATTTGGGTGGT	ACCACCCAAATGCTACCTGGCAGTGCTCAAGCTTTATTTTTTTCTAAGATACCTGCTCCA[A/G]AAAAAGTTAAAAAATATTCACTTCACTGGGCATACATTGAYCTTTCTTCCCAGAAGACTC
BICF2G63097520	25	29213914	AGGAAAGATTTTAGGGTCCTCCCCCACTCAAGGAAGTGGCAAAGCCAGGCAGAGCCAGAG[T/C]CAGCAATTGGATTCAGGAAGCCAGACTCCAAACTAGAATTTCATGGCCTCTGACTGGGGC	GCCCCAGTCAGAGGCCATGAAATTCTAGTTTGGAGTCTGGCTTCCTGAATCCAATTGCTG[A/G]CTCTGGCTCTGCCTGGCTTTGCCACTTCCTTGAGTGGGGGAGGACCCTAAAATCTTTCCT
BICF2G63098037	25	29694173	TTGAGCTCTCTCAAGCAGTGCCCCGTCTGAGGAGTGCCAGTCTGCCGTCATCTTGACCCC[A/C]TACTGGTTTAACCTCAGACCAGCTCAACTCTGTGTTGTGGCTGAGGCAACACTGAAAGTG	TTGAGCTCTCTCAAGCAGTGCCCCGTCTGAGGAGTGCCAGTCTGCCGTCATCTTGACCCC[A/C]TACTGGTTTAACCTCAGACCAGCTCAACTCTGTGTTGTGGCTGAGGCAACACTGAAAGTG
BICF2G63099236	25	30758940	TTAATCTTTATGAAGGAAAGGAATTATTTTTGTGAAAACTATCATAAGGCTCTCTTCTTA[T/C]ATTGATTCTACCCAATTAGAAGACCTTGATGAGCTAAGGGTGTCTGGAATTTATCACTCA	TGAGTGATAAATTCCAGACACCCTTAGCTCATCAAGGTCTTCTAATTGGGTAGAATCAAT[A/G]TAAGAAGAGAGCCTTATGATAGTTTTCACAAAAATAATTCCTTTCCTTCATAAAGATTAA
BICF2P1161943	25	32413903	TTTTGCTCCTTTTCTATATCCCTTAGGGATAGCCTGGAACTCCAAATTTGAAGTCAAATA[T/C]TTTATCCTCATTGTGTGAGCTCTGAATTGGGTGTGAGGTTTTAGATTTCTTTAATAGGGT	ACCCTATTAAAGAAATCTAAAACCTCACACCCAATTCAGAGCTCACACAATGAGGATAAA[A/G]TATTTGACTTCAAATTTGGAGTTCCAGGCTATCCCTAAGGGATATAGAAAAGGAGCAAAA
BICF2G630100779	25	32472673	gatgggagaagatggtATGATGACTTAGCAGAAGACATTAGTAGTAGACACGGCATGATG[A/C]GAGAAGATTTAAGAGGTTCTTGAGGTAATATTTTAATGACGACAGAGTGAATGCACGGAG	gatgggagaagatggtATGATGACTTAGCAGAAGACATTAGTAGTAGACACGGCATGATG[A/C]GAGAAGATTTAAGAGGTTCTTGAGGTAATATTTTAATGACGACAGAGTGAATGCACGGAG
BICF2G630101122	25	32780597	AAGCAAGCTATCCCTGACTCCTTTTCTCAGCAAGGAGATAGTTTATCCCTTTTGTTTTCT[A/G]TTGGTAGATCAGAAATATTAGGATGCTATTACAtctttcaacttttccctctgtttcctc	AAGCAAGCTATCCCTGACTCCTTTTCTCAGCAAGGAGATAGTTTATCCCTTTTGTTTTCT[A/G]TTGGTAGATCAGAAATATTAGGATGCTATTACAtctttcaacttttccctctgtttcctc
BICF2P132962	25	36563421	AGCTCCTTCTCTTATATCTAAGATAAGCCAAATCGAGGCTTAAGTGAGCAAATGACTGGG[A/G]TACCTTGAAATCCCTGGGAAGAGGGATCAAGTTGTCTGCTGGTCAGAGACAGGATAAATG	AGCTCCTTCTCTTATATCTAAGATAAGCCAAATCGAGGCTTAAGTGAGCAAATGACTGGG[A/G]TACCTTGAAATCCCTGGGAAGAGGGATCAAGTTGTCTGCTGGTCAGAGACAGGATAAATG
BICF2P209696	25	37201579	ccctagccatggctgyaaccttaCATGGTCCCCATCACAACTTCTGTGGGAACAATGGAT[A/G]CGGAACACCTGAGCATGTCAGACTACTCAGCCATGAGGACAGAAGGAAATAATGTCATTW	ccctagccatggctgyaaccttaCATGGTCCCCATCACAACTTCTGTGGGAACAATGGAT[A/G]CGGAACACCTGAGCATGTCAGACTACTCAGCCATGAGGACAGAAGGAAATAATGTCATTW
BICF2P975526	25	37257884	TCAACAAGAACTAGGACATGAAAAAGATTGAAGACAGTTGGAGTATCCTATTTCCAGGAT[T/G]CCTAATATACTTCCACTAATTTCTGCAGTGACAAAGCACTGCCTCTAGTAGTGATACACT	AGTGTATCACTACTAGAGGCAGTGCTTTGTCACTGCAGAAATTAGTGGAAGTATATTAGG[A/C]ATCCTGGAAATAGGATACTCCAACTGTCTTCAATCTTTTTCATGTCCTAGTTCTTGTTGA
BICF2P1201530	25	38216538	CTAAAGTGTAAACACCCTTGCTACAAAGAACCCTGTCAAAACCAAACCAAACCAAACACG[T/C]CTGTGCTGTGGGTGCCGAACAAACAGGCCTTCACTCTGCACGCTGCTTACACCCTAGCTG	CAGCTAGGGTGTAAGCAGCGTGCAGAGTGAAGGCCTGTTTGTTCGGCACCCACAGCACAG[A/G]CGTGTTTGGTTTGGTTTGGTTTTGACAGGGTTCTTTGTAGCAAGGGTGTTTACACTTTAG
BICF2P1165915	25	39968303	AATAAATAATAGTGCAAAGCCAAGCCAATGTGCTGAGTATTGGAGGWGGATGACATGTGG[T/G]CAGAGTGGCCGAGGCAATTAACAGCTGGAAGTTTCACAAAACCATATGGAATTCCAAAGT	ACTTTGGAATTCCATATGGTTTTGTGAAACTTCCAGCTGTTAATTGCCTCGGCCACTCTG[A/C]CCACATGTCATCCWCCTCCAATACTCAGCACATTGGCTTGGCTTTGCACTATTATTTATT
BICF2S23726571	25	40528721	TGGCTTGGTCCTGGGGGTTAACTTGGAAGACATTCAGTTCATTTCGGTCATGACATTGCC[T/C]CTTCTCTGAGTGATCATGGATGTGCAGATGAACCCTATTTTGGCTCAAAGATTTCTGAAG	CTTCAGAAATCTTTGAGCCAAAATAGGGTTCATCTGCACATCCATGATCACTCAGAGAAG[A/G]GGCAATGTCATGACCGAAATGAACTGAATGTCTTCCAAGTTAACCCCCAGGACCAAGCCA
BICF2P1472793	25	41277354	TGTAGCATTAAGACTGAAAACCTAGAATCACTGGATGAACTAAAGAAGTGGGCTTGGGAA[A/G]TGAACAAGAGCAAAGGAAGAACAAAACACAGCCTCATTCACTCCCTGCAACCAGCCTGTT	TGTAGCATTAAGACTGAAAACCTAGAATCACTGGATGAACTAAAGAAGTGGGCTTGGGAA[A/G]TGAACAAGAGCAAAGGAAGAACAAAACACAGCCTCATTCACTCCCTGCAACCAGCCTGTT
BICF2G630104399	25	42696080	GCTTAGGCACGCTGGCTGCAGAAAGCCCTCTCCAAATCCCAAGAATGGATTACACTTCTC[A/T]AGTGCCCTACACAGACCTTGCTCCTAGTGTttcattcattcctctacaaatacttaacta	tagttaagtatttgtagaggaatgaatgaaACACTAGGAGCAAGGTCTGTGTAGGGCACT[A/T]GAGAAGTGTAATCCATTCTTGGGATTTGGAGAGGGCTTTCTGCAGCCAGCGTGCCTAAGC
TIGRP2P331779_rs8950198	25	42843323	TCAAGTTATTGCAGACACACCTTGTTCTCCTAAGGCAATGTTGTCCAGACGTCAGCCTTC[A/C]TGCAATGCAATCACAATTAAAACACTGATAGGATTTATTGTTTAACTCGACACAGTTCTT	TCAAGTTATTGCAGACACACCTTGTTCTCCTAAGGCAATGTTGTCCAGACGTCAGCCTTC[A/C]TGCAATGCAATCACAATTAAAACACTGATAGGATTTATTGTTTAACTCGACACAGTTCTT
BICF2P211984	25	42916577	CAAAGCTACCCACATCCCAAGAGTTGCCCGAGGACTGGAGTCCAGGACCAGAGAACTCAG[T/C]CTGCTGCATGACCTTCACCCTACTTTGGGTTTTCATCCTACTGCTTTCTCATCACTCTCA	TGAGAGTGATGAGAAAGCAGTAGGATGAAAACCCAAAGTAGGGTGAAGGTCATGCAGCAG[A/G]CTGAGTTCTCTGGTCCTGGACTCCAGTCCTCGGGCAACTCTTGGGATGTGGGTAGCTTTG
BICF2G630105819	25	44735583	AGAGAAGAGTCAGCCCTGGCTAACGGCTCTATTGCCCGGGGTGGGGGGTGGGGGGTGAGC[A/G]GTGTGTGGCCCACAAACCTGTGCGATGAATCTCCTTCAGGAGTCAGCTGGGGAAACATTT	AGAGAAGAGTCAGCCCTGGCTAACGGCTCTATTGCCCGGGGTGGGGGGTGGGGGGTGAGC[A/G]GTGTGTGGCCCACAAACCTGTGCGATGAATCTCCTTCAGGAGTCAGCTGGGGAAACATTT
BICF2S23529321	25	45868360	GTCGGGCAGCCACATGGGAATCACAGATGACACCCTGGAGGCCCTGGGCATGACCTCAGG[T/G]CTCCGGTGGCGTCCCTCAGCTGCCCCCAGAGCTGTCTGCCTCGCCCGGCGTCCCGCCTTG	CAAGGCGGGACGCCGGGCGAGGCAGACAGCTCTGGGGGCAGCTGAGGGACGCCACCGGAG[A/C]CCTGAGGTCATGCCCAGGGCCTCCAGGGTGTCATCTGTGATTCCCATGTGGCTGCCCGAC
BICF2P621174	25	46299723	CAAAACCTGATAGAAGTAACTAATTAAAGCGCATTAAGTATTTGCGTACTTGCTAATTAC[T/C]GCTAATGTATTACTCAGGTCTTGCATCATTTTTTCTGTTTGATCTGTTGAATCATGAGAA	TTCTCATGATTCAACAGATCAAACAGAAAAAATGATGCAAGACCTGAGTAATACATTAGC[A/G]GTAATTAGCAAGTACGCAAATACTTAATGCGCTTTAATTAGTTACTTCTATCAGGTTTTG
BICF2P1297340	25	46493278	ACCCCCACCCAGGGACGTGGCTTCCTCTTGTGTAGATCTGTTGGTACCATTTGACATGTT[A/G]TTTCCAAGCAGATTGAGCAAGAGAAGATACTGGATTCCATTTTCTAGGAGTTTCTTGAGC	ACCCCCACCCAGGGACGTGGCTTCCTCTTGTGTAGATCTGTTGGTACCATTTGACATGTT[A/G]TTTCCAAGCAGATTGAGCAAGAGAAGATACTGGATTCCATTTTCTAGGAGTTTCTTGAGC
BICF2P306659	25	47100190	CTGCTGATTTGTTGCTTCCCTGCAGACTCATGGGCCATCGGGCAAGTCCGTCATGCAGTG[A/G]GAATCCCATTGCTTCCCAGGGTCTACCACTGCGGGGAGGAAGGTGTGCCGGGAAAGAACA	CTGCTGATTTGTTGCTTCCCTGCAGACTCATGGGCCATCGGGCAAGTCCGTCATGCAGTG[A/G]GAATCCCATTGCTTCCCAGGGTCTACCACTGCGGGGAGGAAGGTGTGCCGGGAAAGAACA
TIGRP2P333930_rs8653998	25	48148838	GGGGTGAGATTGCCCAAGAAGCAGTCCAGGAATGGAGGGCAAATGCCTGAAGGTGTGGCC[A/C]TCCACAAAATTGTTGCAAAGGAATAGTTTCCTGCTGGGATTCAGAATGGGTCTAAATGAT	GGGGTGAGATTGCCCAAGAAGCAGTCCAGGAATGGAGGGCAAATGCCTGAAGGTGTGGCC[A/C]TCCACAAAATTGTTGCAAAGGAATAGTTTCCTGCTGGGATTCAGAATGGGTCTAAATGAT
BICF2G630158382	25	48816067	GGGCTCAAAAAAAATTACTGCTCTTGGGTTCTTGGGGGGAAAATGGCCTATGACAGTCTC[T/C]CTAGTTAACTAGGAAAAGTAAACATGAAAAGAAGCCTCAAACCTACAGCTCTGGACCCTA	TAGGGTCCAGAGCTGTAGGTTTGAGGCTTCTTTTCATGTTTACTTTTCCTAGTTAACTAG[A/G]GAGACTGTCATAGGCCATTTTCCCCCCAAGAACCCAAGAGCAGTAATTTTTTTTGAGCCC
BICF2P720436	26	975702	AACCGTACGTGTGGCACAACAGTGCACCACTCCGAGGAGCCTGTAGGGGGTTCTCACTAT[C/G]GTTCTCCAGGGCATGCCCTTTGCCAACAGGGGCACCCCTATAGCCATGGGAGGTGGCGGT	AACCGTACGTGTGGCACAACAGTGCACCACTCCGAGGAGCCTGTAGGGGGTTCTCACTAT[C/G]GTTCTCCAGGGCATGCCCTTTGCCAACAGGGGCACCCCTATAGCCATGGGAGGTGGCGGT
BICF2G630804254	26	12349163	CCAGGATTATGCGTTCTCCACTGCATTCCCAACACTCTGACATCAGAAGGACAGACTTGC[A/G]GCCTGAAGTGAGAGGTACAACAGAGCAGGCCTGAGGTGAAGCCCTGCACATTGCACCTGT	CCAGGATTATGCGTTCTCCACTGCATTCCCAACACTCTGACATCAGAAGGACAGACTTGC[A/G]GCCTGAAGTGAGAGGTACAACAGAGCAGGCCTGAGGTGAAGCCCTGCACATTGCACCTGT
BICF2P799740	26	14445995	AGTCACTTCAAGGATCTTCTTTAGATGGTGACAAGCTGCCTCTGGATACACGTTAAAAAT[T/G]GTACTGCCTTGGAGAAGCCTTCCCATCAGCAGATCTATCTTGTGACTTCAAGTTCCACAG	CTGTGGAACTTGAAGTCACAAGATAGATCTGCTGATGGGAAGGCTTCTCCAAGGCAGTAC[A/C]ATTTTTAACGTGTATCCAGAGGCAGCTTGTCACCATCTAAAGAAGATCCTTGAAGTGACT
BICF2G630801443	26	17942711	ACATTTGAATATACTGTCCAGCAGCAGGGCAGGGCTGGGGAGTTTTCAGTCTTTGCTGAT[C/G]GGTAAAACAAAGCTAACCTCACTGTTACATTATTTCTATTTCTTCCATTTTGGCTGAGTT	ACATTTGAATATACTGTCCAGCAGCAGGGCAGGGCTGGGGAGTTTTCAGTCTTTGCTGAT[C/G]GGTAAAACAAAGCTAACCTCACTGTTACATTATTTCTATTTCTTCCATTTTGGCTGAGTT
BICF2S23619249	26	18409926	tgttctaagcatctctgaaacatccaaACATCTAGTTGTCACCATCAACTGACAGATTAT[T/C]TCTCTCCCTGCAGGGTGGGTAATTTACATTAACTGATTTTGATTTTCTTACCACAATCAG	CTGATTGTGGTAAGAAAATCAAAATCAGTTAATGTAAATTACCCACCCTGCAGGGAGAGA[A/G]ATAATCTGTCAGTTGATGGTGACAACTAGATGTttggatgtttcagagatgcttagaaca
BICF2P1331774	26	27837102	CATCCACAGGTGCGCCTGCTGCCCACACCTCCCAGCACTAGTTGTCACGCTTTTCCCTGG[A/G]AGACCAAAATGACACTGTCGTCATCAAAACTGTGTGGTTGCTGGGTGCCATACCTCGGAG	CATCCACAGGTGCGCCTGCTGCCCACACCTCCCAGCACTAGTTGTCACGCTTTTCCCTGG[A/G]AGACCAAAATGACACTGTCGTCATCAAAACTGTGTGGTTGCTGGGTGCCATACCTCGGAG
BICF2P1356639	26	27857699	CCACCTTGGGTGGGCACACCTGCACCCTGGCTGGAAACCATTGCAAGGGAAGAGGGTGCG[T/G]TAAGCAGGGGAGAAATGGGTAGATACTTTGTGGACCGGTTTCCACCTGCTGCTGTGGACA	TGTCCACAGCAGCAGGTGGAAACCGGTCCACAAAGTATCTACCCATTTCTCCCCTGCTTA[A/C]CGCACCCTCTTCCCTTGCAATGGTTTCCAGCCAGGGTGCAGGTGTGCCCACCCAAGGTGG
BICF2S23312431	26	29780550	TTGGCGTCTTGTTGCTGCAGTCCCTCCRTGGTCCTAGGATGGAACAGGATGGTATCTGCT[A/C]TGCTTTCTTCATAGTATAGTTGTGATCTTAGGTTGCAAAGGTAGACACAGAAGTGCTTCC	TTGGCGTCTTGTTGCTGCAGTCCCTCCRTGGTCCTAGGATGGAACAGGATGGTATCTGCT[A/C]TGCTTTCTTCATAGTATAGTTGTGATCTTAGGTTGCAAAGGTAGACACAGAAGTGCTTCC
BICF2P1254417	26	30794271	ATCCAAGGAAGTGCCAGAGACTAAAGTTGTGGGATACTCACTGAGCATCCCTCATGTCAC[T/C]TGACCCTGAGACACCCCCTCCAACCTCCAAACACTGCAGGGACACAGAGCTAGGCAAATA	TATTTGCCTAGCTCTGTGTCCCTGCAGTGTTTGGAGGTTGGAGGGGGTGTCTCAGGGTCA[A/G]GTGACATGAGGGATGCTCAGTGAGTATCCCACAACTTTAGTCTCTGGCACTTCCTTGGAT
BICF2G630196320	26	35626916	TTCTAGGACTTCCAGCCAGGGCAAAACTCCCATGTCCTACTTCAACCACAAACAAGCCTT[T/C]GAGTGATGAGCAGCTTGGACAATGAACGTTTCATCACCGACCACTGTGAGCACAGACAGA	TCTGTCTGTGCTCACAGTGGTCGGTGATGAAACGTTCATTGTCCAAGCTGCTCATCACTC[A/G]AAGGCTTGTTTGTGGTTGAAGTAGGACATGGGAGTTTTGCCCTGGCTGGAAGTCCTAGAA
BICF2P842509	26	36100254	TTTTAGTTGGACAAATCTAAGTTGTCAAACAGATGCCAATAAACTCTTTGATTTTTTTAT[A/G]TGATCTAGCTACACAGAGCTTTAGCAAAAGGCAGCCTATTAGTGCCAACACTCCCCTGAC	TTTTAGTTGGACAAATCTAAGTTGTCAAACAGATGCCAATAAACTCTTTGATTTTTTTAT[A/G]TGATCTAGCTACACAGAGCTTTAGCAAAAGGCAGCCTATTAGTGCCAACACTCCCCTGAC
BICF2P1178647	26	38115404	AACAATCTTTTCTCATACTGGCCTCCTAGTTGTATATCTGAACATACTTTTTTGGACTAT[T/C]TCTTCTTTGGTGTCTATAGAATTTGACCCAAACTTCAATCCTCTTCTTCCTTCAATCCTC	GAGGATTGAAGGAAGAAGAGGATTGAAGTTTGGGTCAAATTCTATAGACACCAAAGAAGA[A/G]ATAGTCCAAAAAAGTATGTTCAGATATACAACTAGGAGGCCAGTATGAGAAAAGATTGTT
BICF2S23135037	27	827296	TCTTGTACAAAGTTTGCTATTCTTTCCTCAGAATCTCTGCATGATTTGGGCCATTCTTCC[A/G]AATTTAGAAGTCCTTCAGTAATATTAATTCATCTCTCTCCTAAAATTCAACCACTCAGGA	TCTTGTACAAAGTTTGCTATTCTTTCCTCAGAATCTCTGCATGATTTGGGCCATTCTTCC[A/G]AATTTAGAAGTCCTTCAGTAATATTAATTCATCTCTCTCCTAAAATTCAACCACTCAGGA
BICF2P1055950	27	30817021	CTCCAGAAATGCCAATTTCTGGAAAGTGAAAGGAGAGGCCTGAGTTGGGGGCAGTACTTA[T/C]ACTGTTTTCCCCATCAGACCACTGCTGGCCCCAACCTCAAAGACTGAGATTCCCCCTTTG	CAAAGGGGGAATCTCAGTCTTTGAGGTTGGGGCCAGCAGTGGTCTGATGGGGAAAACAGT[A/G]TAAGTACTGCCCCCAACTCAGGCCTCTCCTTTCACTTTCCAGAAATTGGCATTTCTGGAG
TIGRP2P354013_rs8822859	27	32483564	GATAAAAACTTGTCAAAAAGGAGAGCAAGACTAATCTTTCTAGCTTTATGGATAGAACTG[T/G]TTTTTTTCAGGCTTATCTTTTATCTTTACATGACCCAAGAAGAGTAGAGATGAAGATGGT	ACCATCTTCATCTCTACTCTTCTTGGGTCATGTAAAGATAAAAGATAAGCCTGAAAAAAA[A/C]CAGTTCTATCCATAAAGCTAGAAAGATTAGTCTTGCTCTCCTTTTTGACAAGTTTTTATC
BICF2P705501	27	33636206	TGAATGTGGAGAGTGACTTGAACAGAAGCAATGGTATGTCTGGGTCAGGCATTTGAGCTT[T/C]TAAGAGACAAGTGCCTTTCTAGTAGGACAACTCTAGTTTTTAGGGATATAAGTGATTCAG	CTGAATCACTTATATCCCTAAAAACTAGAGTTGTCCTACTAGAAAGGCACTTGTCTCTTA[A/G]AAGCTCAAATGCCTGACCCAGACATACCATTGCTTCTGTTCAAGTCACTCTCCACATTCA
BICF2P1330553	27	42172162	catgtacatccaagtcatcctgattctaagtcaaggtctttcccctgGGCCTGCCACTTC[T/C]GTGAAATGAAATCACGTTTTCAGAAGGGCACAGTGGTGGTCGGAAGGGCACAGTGGTGGT	ACCACCACTGTGCCCTTCCGACCACCACTGTGCCCTTCTGAAAACGTGATTTCATTTCAC[A/G]GAAGTGGCAGGCCcaggggaaagaccttgacttagaatcaggatgacttggatgtacatg
G1352f50S276	28	5850891	CCTCTCTTATATGTGCCCACATAGTCTATTTTTACCTCTTCCATCAGAGTCCTTATTATA[T/C]TTCCCATCGGTCTGTTTTCTTTACTTGCCTGTATCTCCCTCCTCCTGTATCCTGACCACT	AGTGGTCAGGATACAGGAGGAGGGAGATACAGGCAAGTAAAGAAAACAGACCGATGGGAA[A/G]TATAATAAGGACTCTGATGGAAGAGGTAAAAATAGACTATGTGGGCACATATAAGAGAGG
BICF2P767578	28	22063793	ATGCAAAGCCAGGCCAGCAGCCCTGAATGGGAAGGGCCCCTTCTGCTGCAGAATTAGCAA[T/G]AAGGGTTTGGAAGATTCAAAAAGGCTCAGAATCCTTCAGGGGGCTGATATGTAACTGCCA	TGGCAGTTACATATCAGCCCCCTGAAGGATTCTGAGCCTTTTTGAATCTTCCAAACCCTT[A/C]TTGCTAATTCTGCAGCAGAAGGGGCCCTTCCCATTCAGGGCTGCTGGCCTGGCTTTGCAT
BICF2S23013378	28	32805257	AGTTCTTCTTTAGACAGCGAAGAAGGAATGAAGTCTTGACTGCTGGCTTTGTGAACGTTG[T/C]TGTCCTTGATACGTCTACTCTGGCCTGGCCAAGGTTGCCTGTGACCTGCCAACACTATCA	TGATAGTGTTGGCAGGTCACAGGCAACCTTGGCCAGGCCAGAGTAGACGTATCAAGGACA[A/G]CAACGTTCACAAAGCCAGCAGTCAAGACTTCATTCCTTCTTCGCTGTCTAAAGAAGAACT
BICF2G630264910	28	34593024	TCTCCAAATGCAGCTATTCTTGAGGGGCTTATTATAGGAATCACTTCCTTTTATCTCCTC[T/G]CCTATATCCCTTCTTCTGGTGTTTGCTCCTCTTTTCGACATCTGTAGTGTTATCTTGCTG	CAGCAAGATAACACTACAGATGTCGAAAAGAGGAGCAAACACCAGAAGAAGGGATATAGG[A/C]GAGGAGATAAAAGGAAGTGATTCCTATAATAAGCCCCTCAAGAATAGCTGCATTTGGAGA
BICF2P560100	28	34708150	AGCCTGATGGTGGCATCAGCCAGGGACAGTGAGTGGTAAATAGGCAGCTTTGGATTGGAA[A/G]CTGCCATTCCAGTGGGAAACGTGGTGGGAGCACTGAACAAATGGAACATTTGTGAAGTGA	AGCCTGATGGTGGCATCAGCCAGGGACAGTGAGTGGTAAATAGGCAGCTTTGGATTGGAA[A/G]CTGCCATTCCAGTGGGAAACGTGGTGGGAGCACTGAACAAATGGAACATTTGTGAAGTGA
BICF2G630262149	28	36889944	CAAGATCGGGCTGGAGGAGGAGTTCAGGGTAAGTGTGGACTGACTCGGAAGGAAGACGAG[T/C]GACCAGGGAAAGGAGGCCACACTCTCACTCACTTCCCCTCCTGACTAACCCCAGAAATAT	ATATTTCTGGGGTTAGTCAGGAGGGGAAGTGAGTGAGAGTGTGGCCTCCTTTCCCTGGTC[A/G]CTCGTCTTCCTTCCGAGTCAGTCCACACTTACCCTGAACTCCTCCTCCAGCCCGATCTTG
BICF2S23651287	28	37189882	TGTCTCCATTGATTTGACAGGACAATGAGATAAGTCTTGGTCTGTATCTTACTTGATGCA[T/C]AAACACACAAGCCTAACACTACATGATGAGGACTATGATCGTGGAATGCACAGAATGCTT	AAGCATTCTGTGCATTCCACGATCATAGTCCTCATCATGTAGTGTTAGGCTTGTGTGTTT[A/G]TGCATCAAGTAAGATACAGACCAAGACTTATCTCATTGTCCTGTCAAATCAATGGAGACA
BICF2P517890	28	38547484	GGGGGGGCGCAGGGGGCCTACATAGGAACTTCCTGGAAAACCGCAAAACGGACTCTCAAC[A/G]CGCACTTTTATTCGAGAGGCAAAGCCCGAAAATCTTCTTGGGGGYGCCCGTCGCCTCTGT	GGGGGGGCGCAGGGGGCCTACATAGGAACTTCCTGGAAAACCGCAAAACGGACTCTCAAC[A/G]CGCACTTTTATTCGAGAGGCAAAGCCCGAAAATCTTCTTGGGGGYGCCCGTCGCCTCTGT
BICF2S23155768	28	39663235	GGAACCTGTGCCAAAAGCTGGAARGCCACATGCAATTGCAGTTTCTGTGGGTTTGGCAAG[T/C]TTCTAATGTCTTCAATTTTGGTTCCCTCCTCACTCTCAATCCCCTGAATTCTGGCGCAGG	CCTGCGCCAGAATTCAGGGGATTGAGAGTGAGGAGGGAACCAAAATTGAAGACATTAGAA[A/G]CTTGCCAAACCCACAGAAACTGCAATTGCATGTGGCYTTCCAGCTTTTGGCACAGGTTCC
BICF2S23011652	28	40240227	GTGCGTTTCATAACCAGCCCACGCGCACTTTCCAACCTAATTCGGGGAAGGAGCTTTCGG[A/G]ACACTTGCACCTGCATCTGCCGAGACTCATCCATCACACGTGGCCCCAAGGCAAGTGCAG	GTGCGTTTCATAACCAGCCCACGCGCACTTTCCAACCTAATTCGGGGAAGGAGCTTTCGG[A/G]ACACTTGCACCTGCATCTGCCGAGACTCATCCATCACACGTGGCCCCAAGGCAAGTGCAG
BICF2G630109328	28	40645571	aaaTCTTATCATTCAGACTAAAACCCAAACCAACAACAACAAAAAGGAGAGCTCTAAAAC[A/G]TCATCCTCGTCAGGGAAGCTTCGGCCGACCGGATGTTTCCAAGGTCTGCCTCAGCTCACG	aaaTCTTATCATTCAGACTAAAACCCAAACCAACAACAACAAAAAGGAGAGCTCTAAAAC[A/G]TCATCCTCGTCAGGGAAGCTTCGGCCGACCGGATGTTTCCAAGGTCTGCCTCAGCTCACG
BICF2S23655545	29	9555988	ATACTTAAATTACACAATCCAGGTGTAATATTACACTAATTTATAGTTTCATGATGCCTG[A/G]AAAACCATCTGCATAGTGTAGTTCATATTCTAGGCTAAGGACAGTGACACAATTCCTTGA	ATACTTAAATTACACAATCCAGGTGTAATATTACACTAATTTATAGTTTCATGATGCCTG[A/G]AAAACCATCTGCATAGTGTAGTTCATATTCTAGGCTAAGGACAGTGACACAATTCCTTGA
BICF2P534788	29	17205156	AAACAAGTTTCCAGAGGAAACCCTACACTTGAACCACCAGAAAAAGCTCATGGTAGGCTA[T/C]TCCACCATAAGGTAAAGCAACACAAGCTACTGCATAGTTGACAACAAAAAAAGAAAGGCC	GGCCTTTCTTTTTTTGTTGTCAACTATGCAGTAGCTTGTGTTGCTTTACCTTATGGTGGA[A/G]TAGCCTACCATGAGCTTTTTCTGGTGGTTCAAGTGTAGGGTTTCCTCTGGAAACTTGTTT
BICF2G630624018	29	21883343	GGGAAAAAAACGTTCCCCTGAAACCTCTTCCTTGCTGTAGGGTGCATGAATTATTTCCAA[A/G]CACAGACACCACCACCTTCATTTACTRTCGCTCTGAAGAGCTAATACTAACGCCCAAGCT	GGGAAAAAAACGTTCCCCTGAAACCTCTTCCTTGCTGTAGGGTGCATGAATTATTTCCAA[A/G]CACAGACACCACCACCTTCATTTACTRTCGCTCTGAAGAGCTAATACTAACGCCCAAGCT
BICF2G630624656	29	23076348	accggagttctggccttggctttgccagttactagctgggctatctCATTTCTCTGGTAA[T/C]AAGAATAAGCTTGGACTACATGCCAGCTTGAGTTCTTCCCGACACTAAAGAGAACTCTAA	TTAGAGTTCTCTTTAGTGTCGGGAAGAACTCAAGCTGGCATGTAGTCCAAGCTTATTCTT[A/G]TTACCAGAGAAATGagatagcccagctagtaactggcaaagccaaggccagaactccggt
BICF2G630624703	29	23107077	ATGTGTGTACACAGCAAGACCTCAAGCATAGTAATTGCCCATGGATTAGAAGAGTTCATA[T/C]AACTAGATCGCTCATGAATAAAGAAACCAAAAACTTACATAAAAGATTGTTTTATGTGAA	TTCACATAAAACAATCTTTTATGTAAGTTTTTGGTTTCTTTATTCATGAGCGATCTAGTT[A/G]TATGAACTCTTCTAATCCATGGGCAATTACTATGCTTGAGGTCTTGCTGTGTACACACAT
BICF2G630627093	29	26298588	CTTTTGGCTATCTTCGGAAGTAACTCTGATTATAGGATATACAATTCTCAGTGACTACTA[A/C]TGACCCTACCACTAACTTGACTGAACATAAATCCACCCCACGGTTCTCAATAAATGTTTA	CTTTTGGCTATCTTCGGAAGTAACTCTGATTATAGGATATACAATTCTCAGTGACTACTA[A/C]TGACCCTACCACTAACTTGACTGAACATAAATCCACCCCACGGTTCTCAATAAATGTTTA
BICF2G630627109	29	26304041	TCCTCTTAAAATCTGAATAAAGGTCAAATGTATACTACGAATTGTTTACTCTACAGAACA[T/C]GAATTTTGTATTCCCTCTGAGATTAAGAATACCCCTCCCTCAAAATACCCCATTTCAAGG	CCTTGAAATGGGGTATTTTGAGGGAGGGGTATTCTTAATCTCAGAGGGAATACAAAATTC[A/G]TGTTCTGTAGAGTAAACAATTCGTAGTATACATTTGACCTTTATTCAGATTTTAAGAGGA
BICF2G630630284	29	30957674	CCACCAGAAGACTTCCTTGTAGGTTTCCTCAGCCTTAGCCTTTCCCAGCTGCAGAGGATC[T/C]ATGTTTGGTGAAAGAGATGATCATAGTTGGCTCTGAACAGTGGTCTTTACTTCTGTTAGA	TCTAACAGAAGTAAAGACCACTGTTCAGAGCCAACTATGATCATCTCTTTCACCAAACAT[A/G]GATCCTCTGCAGCTGGGAAAGGCTAAGGCTGAGGAAACCTACAAGGAAGTCTTCTGGTGG
BICF2G630630293	29	30970312	GAGAGAATGAAGGGCACCTATATGGAGATACAGTGAAGACAAGTGGAGAGTTCCCTGTCA[A/G]CATTTCAGTCTCTGGTTCTTGTTCCTGAAGCATCCCATCTTCAGCCCTCTCCTTGCCAGC	GAGAGAATGAAGGGCACCTATATGGAGATACAGTGAAGACAAGTGGAGAGTTCCCTGTCA[A/G]CATTTCAGTCTCTGGTTCTTGTTCCTGAAGCATCCCATCTTCAGCCCTCTCCTTGCCAGC
BICF2G630630301	29	30987838	CCTTGTTATATTTCACCCGGATGACGTTAACTCTCCTTTTTAGAAAAGGAAACCTCCTCT[T/C]CTTTAGAAAGTTAACTCTAACTTTCTTTTTTTTTTCTTGGCACTTACACGAGAAGTGCAC	GTGCACTTCTCGTGTAAGTGCCAAGAAAAAAAAAAGAAAGTTAGAGTTAACTTTCTAAAG[A/G]AGAGGAGGTTTCCTTTTCTAAAAAGGAGAGTTAACGTCATCCGGGTGAAATATAACAAGG
BICF2P561755	29	32417406	ATAGAAAATGGGCTAAGTTATCTGAGTTTAAATAAATCTGGCTTAGTAGTTAGTAGGTTG[A/G]AGACTTTCTTTGTCAGGGTATTGTTGAAAGAAATGAACAATGTTTGACTGTTCTTGAGTG	ATAGAAAATGGGCTAAGTTATCTGAGTTTAAATAAATCTGGCTTAGTAGTTAGTAGGTTG[A/G]AGACTTTCTTTGTCAGGGTATTGTTGAAAGAAATGAACAATGTTTGACTGTTCTTGAGTG
BICF2G630632894	29	33867729	AGAAGGCCGCCATGTTGGGCCGCCATGTTCTTCTCCGAGACGCTGCAGACCCTCGCAGCC[T/C]GGTTATTAAAAATACCTTTGTTTCGTGTTGGCGCCAAAAGCTTCTTTTCGGCTGTACTTT	AAAGTACAGCCGAAAAGAAGCTTTTGGCGCCAACACGAAACAAAGGTATTTTTAATAACC[A/G]GGCTGCGAGGGTCTGCAGCGTCTCGGAGAAGAACATGGCGGCCCAACATGGCGGCCTTCT
BICF2P661639	29	39568829	CCTTTGAATACATGATTTTTAGCTTATAGAACCTGAAAATACCGCCCCACTCGATGCACC[A/G]GGGTAATTATTCAGGGAGGAACCAGGGGGTCTAGAGAGTCTTTAATACAGAATTTCCCGG	CCTTTGAATACATGATTTTTAGCTTATAGAACCTGAAAATACCGCCCCACTCGATGCACC[A/G]GGGTAATTATTCAGGGAGGAACCAGGGGGTCTAGAGAGTCTTTAATACAGAATTTCCCGG
BICF2P579358	29	41491559	GGGTACGACCCTCCRGGTGCAAGGCCACTTTAAGCAAATCCRCTTAGATCCTAAACAAAT[A/G]TCACGAAACGAAGAGCAAGGAAAGGATCGACTGCAATTGTGTTTTGAGAATTTAAACTGA	GGGTACGACCCTCCRGGTGCAAGGCCACTTTAAGCAAATCCRCTTAGATCCTAAACAAAT[A/G]TCACGAAACGAAGAGCAAGGAAAGGATCGACTGCAATTGTGTTTTGAGAATTTAAACTGA
BICF2G630412544	30	739989	GCTTACGAGCCTAGTATTCTATAAAGACCACAGGGAACGCAGACCTTGGAGCAGTGACTC[A/G]GGTACAGTGATGAAGAGCCCTTATTCCAGGTCCCTGGACTTGAGGACCTCGCAGAGGAAC	GCTTACGAGCCTAGTATTCTATAAAGACCACAGGGAACGCAGACCTTGGAGCAGTGACTC[A/G]GGTACAGTGATGAAGAGCCCTTATTCCAGGTCCCTGGACTTGAGGACCTCGCAGAGGAAC
BICF2G630412068	30	2226121	TCAACTTTTCCTTCCTGGCATTTTCACATCCATCATCAAACAGATACCTAGTCTGAGAGT[C/G]AGGAGGACTTATTCATCACcttaatctcagtgcctggcacagagtaggtgctcttttgtt	TCAACTTTTCCTTCCTGGCATTTTCACATCCATCATCAAACAGATACCTAGTCTGAGAGT[C/G]AGGAGGACTTATTCATCACcttaatctcagtgcctggcacagagtaggtgctcttttgtt
BICF2G630411738	30	3659145	gtgtctctcatgaataaataattaaaatctttttaaaaaaTGAATTCATGATATTTTAGA[T/G]TTGGAATACTAATTTAGCAATTGAGTTAGAACACTTCTATAGTGAAAGGTTTGTATAATT	AATTATACAAACCTTTCACTATAGAAGTGTTCTAACTCAATTGCTAAATTAGTATTCCAA[A/C]TCTAAAATATCATGAATTCAttttttaaaaagattttaattatttattcatgagagacac
BICF2G630411419	30	4397160	GTGTGTGGAAGGTTTGGCAAGGTGAGATAATTCAAGGTGGTAGAAAGTTACCTTGGGCTT[T/C]ATTCTGTCAGCAAATAGGAAATACTGGAGGCTTTTAATAATACCATGCCTGATAAACCTC	GAGGTTTATCAGGCATGGTATTATTAAAAGCCTCCAGTATTTCCTATTTGCTGACAGAAT[A/G]AAGCCCAAGGTAACTTTCTACCACCTTGAATTATCTCACCTTGCCAAACCTTCCACACAC
BICF2P397153	30	9439662	AGGAGTAAACTGATAACAGAGGTCAGAAAGTATTTTTGGTCACAACAACCTATAACCACA[A/G]CTTCCWAAGGCTTATTCTGGGTAGCTGCTGTATTTGGTAGTTCTAAGTTCTGGMTGGCTC	AGGAGTAAACTGATAACAGAGGTCAGAAAGTATTTTTGGTCACAACAACCTATAACCACA[A/G]CTTCCWAAGGCTTATTCTGGGTAGCTGCTGTATTTGGTAGTTCTAAGTTCTGGMTGGCTC
BICF2P602486	30	9551303	ATTTATTTGATTATCTCAAAATTGTTGCAGGTACCATTATTTCTACATTTTGTAACGGCT[A/G]ATAGAGACTACCATTATCTAATAGTGGTAGAGCTGGAACTTTGTTATTTGGAGTCTTCTG	ATTTATTTGATTATCTCAAAATTGTTGCAGGTACCATTATTTCTACATTTTGTAACGGCT[A/G]ATAGAGACTACCATTATCTAATAGTGGTAGAGCTGGAACTTTGTTATTTGGAGTCTTCTG
BICF2G630409037	30	15791218	TCCTGACCCCCCTTCACCTCACATCAAAATCCTAATATTTATTCTTGTTGAGCTGGGAGG[T/G]CTCTTGATTCTGTGAGAGGAGTAGRGACAAAAAAGTATGCTCTGAAGCATTCATTCTCTA	TAGAGAATGAATGCTTCAGAGCATACTTTTTTGTCYCTACTCCTCTCACAGAATCAAGAG[A/C]CCTCCCAGCTCAACAAGAATAAATATTAGGATTTTGATGTGAGGTGAAGGGGGGTCAGGA
BICF2P748365	30	25516819	ACATCAGGGTGGATCAGCCTCAAACAGCAAGTCTGGGACCAGGTACTGCTTCCACGACCA[C/G]CATCCCTCAGATCAACCAATGAGCTGCAGAGAATTCTGACATCACTTCTTCTTATTATTA	ACATCAGGGTGGATCAGCCTCAAACAGCAAGTCTGGGACCAGGTACTGCTTCCACGACCA[C/G]CATCCCTCAGATCAACCAATGAGCTGCAGAGAATTCTGACATCACTTCTTCTTATTATTA
BICF2G630402105	30	25556368	TCAGAGGTAGTGGCCCCCTATTAGGCTTCTTGGGACACCTGACTTCTCCATGTTCTGGGT[A/G]GGTCCTTCTTGATTTTTAAACACTGACAGAAAAGTAGGTTTCCAGGTTTGGAAAGAGACC	TCAGAGGTAGTGGCCCCCTATTAGGCTTCTTGGGACACCTGACTTCTCCATGTTCTGGGT[A/G]GGTCCTTCTTGATTTTTAAACACTGACAGAAAAGTAGGTTTCCAGGTTTGGAAAGAGACC
BICF2P511746	30	28595569	GAAACAACAGAGAAATGGGGAGGTAGAAAGGAGAGCACAGGGAGTTCACACAGGATGGGC[A/G]TGATGTCTTAAGCCTAAGGTTTTGTTCTATTACCGATAGCACCCCTGTAAWCAGAAATGC	GAAACAACAGAGAAATGGGGAGGTAGAAAGGAGAGCACAGGGAGTTCACACAGGATGGGC[A/G]TGATGTCTTAAGCCTAAGGTTTTGTTCTATTACCGATAGCACCCCTGTAAWCAGAAATGC
TIGRP2P371558_rs9102876	30	30899995	AACACCCAGGTGCGGATGTGCAAGCGGGTCTGGAGCTGACTAGGTAAGCSAGGGMGGGAC[T/C]GAGAAGGCCCTTATATCCCAAGGCAAGGACCGAAGAGCAGGTTTCATATCACATGACCGT	ACGGTCATGTGATATGAAACCTGCTCTTCGGTCCTTGCCTTGGGATATAAGGGCCTTCTC[A/G]GTCCCKCCCTSGCTTACCTAGTCAGCTCCAGACCCGCTTGCACATCCGCACCTGGGTGTT
BICF2S23346525	30	33320544	CCTTGGGTCTTGGCTGGTTCAGACTGAAGAGCAAGCAATTACAGCTTGGCATCACAATCC[A/G]CATTTGTGCCAGAGCAGACTCTGGAGTCTCATTTCACATTACTGTCTTGTTCTTGAGTTG	CCTTGGGTCTTGGCTGGTTCAGACTGAAGAGCAAGCAATTACAGCTTGGCATCACAATCC[A/G]CATTTGTGCCAGAGCAGACTCTGGAGTCTCATTTCACATTACTGTCTTGTTCTTGAGTTG
BICF2P241274	30	34106734	CTGGGCTACCTCCAAACGGCAAAGATCCCACCGAATTCACTCTATCCCAAGCCGGAAAGC[A/G]GRGTCCCAAGCCYTGTGAGATCCCCCGTAGGCTGTGATCCCAGTCACAGCACTCACGTTA	CTGGGCTACCTCCAAACGGCAAAGATCCCACCGAATTCACTCTATCCCAAGCCGGAAAGC[A/G]GRGTCCCAAGCCYTGTGAGATCCCCCGTAGGCTGTGATCCCAGTCACAGCACTCACGTTA
BICF2P332063	30	34403315	TTTCTTTTAAAACTTTCTAAGTATAAAAGCCAAGCACTGCAACCCTCCTCATCAAAAATC[T/C]GGATACATATTAGTAAAACACACTTGATTTGGCTCTTTCTCCCCATTTCTTAACTTACTC	GAGTAAGTTAAGAAATGGGGAGAAAGAGCCAAATCAAGTGTGTTTTACTAATATGTATCC[A/G]GATTTTTGATGAGGAGGGTTGCAGTGCTTGGCTTTTATACTTAGAAAGTTTTAAAAGAAA
BICF2S23118051	30	35024609	TCGGGGGGTACCTGGCCCACATGGAATGAGCACCAGTGTACTGAGAAGTAAGAACCTTGC[T/C]GACGCCAGAAACAAGAGAGTGGCAAACACAGCCCTGTCCTCACTGTCTAAATGTTTGTGG	CCACAAACATTTAGACAGTGAGGACAGGGCTGTGTTTGCCACTCTCTTGTTTCTGGCGTC[A/G]GCAAGGTTCTTACTTCTCAGTACACTGGTGCTCATTCCATGTGGGCCAGGTACCCCCCGA
BICF2S2371713	30	38079758	GTGGGAATTAGAGTATGGGAAGAGAAAAACAGGGATCAATCAAATGTCCATTATCAAGGT[A/T]ACTCAGGACTTTCTGAAAGGGAAACTTCACGGGTGGGGGTGGCCTGACTCCTTATCTAGT	ACTAGATAAGGAGTCAGGCCACCCCCACCCGTGAAGTTTCCCTTTCAGAAAGTCCTGAGT[A/T]ACCTTGATAATGGACATTTGATTGATCCCTGTTTTTCTCTTCCCATACTCTAATTCCCAC
BICF2S23650164	30	38316026	GAAGGAGGGATTCTCCTAGTAGTTTCGTCTCTCTCATACCTGGGCTCCCTCTCTTTCCTT[T/C]TAAGACTTCGTACCAATTGCTCTTGGCTCTAATTGCTCAGTGAGATCATCTTCACTCCCA	TGGGAGTGAAGATGATCTCACTGAGCAATTAGAGCCAAGAGCAATTGGTACGAAGTCTTA[A/G]AAGGAAAGAGAGGGAGCCCAGGTATGAGAGAGACGAAACTACTAGGAGAATCCCTCCTTC
BICF2G630727108	31	2140058	GGAATATAGTACCTAAAGGTGGAGAGAGGCATGTAAATCCATATGCCAAAATGAACAATC[T/G]TTCTACTTCTAGCTATTGCCTTCAWGATTCTAGCATATATCAGGTAATCaaaaatatata	tatatatttttGATTACCTGATATATGCTAGAATCWTGAAGGCAATAGCTAGAAGTAGAA[A/C]GATTGTTCATTTTGGCATATGGATTTACATGCCTCTCTCCACCTTTAGGTACTATATTCC
TIGRP2P377727_rs8607459	31	4039235	TCTGAATCTTTTCACCTGCTTAAATTCAAGTTTCCTCCCCTATAATATAGTGATTGATTT[T/C]AGATAATATTTTGGATAAGAAGATAAATCTTCTTTAGATAAGATTTTAGTGTCCTTGata	tatCAAGGACACTAAAATCTTATCTAAAGAAGATTTATCTTCTTATCCAAAATATTATCT[A/G]AAATCAATCACTATATTATAGGGGAGGAAACTTGAATTTAAGCAGGTGAAAAGATTCAGA
BICF2S23645413	31	4813611	CCAGGTAATAAATTGTAGAAATACAGAGTTTGGTAGAAGGCATTCTCATCTTACACTTGC[A/G]TGGAGAGGATTCAGTGAAGTAAGTTTAGATATTTATAAATAATGCAGAAATCTATGAGCC	CCAGGTAATAAATTGTAGAAATACAGAGTTTGGTAGAAGGCATTCTCATCTTACACTTGC[A/G]TGGAGAGGATTCAGTGAAGTAAGTTTAGATATTTATAAATAATGCAGAAATCTATGAGCC
BICF2G630728897	31	5524046	GTAAAGAACATGAAATATCTGGTATTAATGGCAATATGATTTTGGTCAACTCTTTTCTGA[A/G]GGTTTTCCTTTTCCATTGGTCTTCATGTGATGACAAAGATCTCTTCCCTTTCTAAAATTC	GTAAAGAACATGAAATATCTGGTATTAATGGCAATATGATTTTGGTCAACTCTTTTCTGA[A/G]GGTTTTCCTTTTCCATTGGTCTTCATGTGATGACAAAGATCTCTTCCCTTTCTAAAATTC
BICF2G630729057	31	5683487	GCCAAAAAATAACAAAAGGTTTTTTACTGACATGTAAAGCAAGAGTTTATTTAATTTTTC[A/G]GAATTCTATTTTTCAACACTATGTTCATTAGCTAAGTCTATCTTCCTTGTCCCTAATTAT	GCCAAAAAATAACAAAAGGTTTTTTACTGACATGTAAAGCAAGAGTTTATTTAATTTTTC[A/G]GAATTCTATTTTTCAACACTATGTTCATTAGCTAAGTCTATCTTCCTTGTCCCTAATTAT
BICF2P413545	31	6612812	ATTGTCTTATTCTACCTACTTAACTACCCACTTAACTAATGCCAATCCTGTCCATTAATT[A/C]TTTTTATGCTATCCTGTCTTAGAATGTATTACATGTGGTTAATGTGGTATTTCAAGCTTC	ATTGTCTTATTCTACCTACTTAACTACCCACTTAACTAATGCCAATCCTGTCCATTAATT[A/C]TTTTTATGCTATCCTGTCTTAGAATGTATTACATGTGGTTAATGTGGTATTTCAAGCTTC
BICF2G630729813	31	6808205	GTTATAGTAAATGAACATGGCAGGAAAGTAGAATTCTAGATGTTTTCTGTGGATTCTCAC[T/G]TGGGGGCTTGACAGAGGGCACACAGAACATCCTTGTCAGCAAGAAAACATTTCTGGAAAA	TTTTCCAGAAATGTTTTCTTGCTGACAAGGATGTTCTGTGTGCCCTCTGTCAAGCCCCCA[A/C]GTGAGAATCCACAGAAAACATCTAGAATTCTACTTTCCTGCCATGTTCATTTACTATAAC
BICF2G630731429	31	8988609	TCTAAGGAAAACTATTTACTCAGACACAATAGCCTTAATTTGTCAGTTGCTGAATAGTGC[T/C]CTGGAAGCAGTATATTaaaaaaaaaaaaaaaaaaaaaaggcaaaataaataaataaacag	ctgtttatttatttattttgccttttttttttttttttttttttAATATACTGCTTCCAG[A/G]GCACTATTCAGCAACTGACAAATTAAGGCTATTGTGTCTGAGTAAATAGTTTTCCTTAGA
BICF2G630732080	31	10937625	AACAGGAAGAGTCAAAATAACAAAGTCTTATAGGTCTGACCCAGTGTATAATCTAGGCGA[T/C]TTGCAGGCAGTGTGATTGGCTGGGGCATAGGGCGAGAGGTTGGGCATGATGAATTATATC	GATATAATTCATCATGCCCAACCTCTCGCCCTATGCCCCAGCCAATCACACTGCCTGCAA[A/G]TCGCCTAGATTATACACTGGGTCAGACCTATAAGACTTTGTTATTTTGACTCTTCCTGTT
BICF2S23531382	31	11241068	taccactgagccacccagggatcccCTGTCCCCACAACTTCTGATAAAGATACAGTACTG[T/C]TGACCTAAATAAAAAGGCAAGTTTTGGACCATTTTAAAAAGATGAATTTActtgattttg	caaaatcaagTAAATTCATCTTTTTAAAATGGTCCAAAACTTGCCTTTTTATTTAGGTCA[A/G]CAGTACTGTATCTTTATCAGAAGTTGTGGGGACAGgggatccctgggtggctcagtggta
BICF2G630732758	31	11772346	TGAGTCCTCAACTTTAACCATTTACCAAAGTGAAGAAAGGGAAACCTTGCCACCTCCACA[T/C]CCCCCACAACTACAGTGCCTTTAGTTCAGGGCCAGCAGATTTAAAGATAGCAAATAAATG	CATTTATTTGCTATCTTTAAATCTGCTGGCCCTGAACTAAAGGCACTGTAGTTGTGGGGG[A/G]TGTGGAGGTGGCAAGGTTTCCCTTTCTTCACTTTGGTAAATGGTTAAAGTTGAGGACTCA
BICF2S22961975	31	11857012	GCAGCCGACTCAACAGGCCGTTCTTGGAGAAGGAGAAATCCTGCGGTGAAACGGGCTCCG[A/C]CTTGAGACCGTCGGGCGCGCTCCTCTGCGCGGGAGGCGCCGCCCCTGGGAACGGGGCGCC	GCAGCCGACTCAACAGGCCGTTCTTGGAGAAGGAGAAATCCTGCGGTGAAACGGGCTCCG[A/C]CTTGAGACCGTCGGGCGCGCTCCTCTGCGCGGGAGGCGCCGCCCCTGGGAACGGGGCGCC
BICF2S23712996	31	12404889	TGTTCCACTTCAAACTCTTGGTCCCTGGGAAATTTAGAGAGCAAAATGTTTCAATGTCAC[A/G]GTATGTGTTTCAGAAATTCCCATTTCTCCCTCTTCAGTTCATGTTGAAGGAATAAAAGGC	TGTTCCACTTCAAACTCTTGGTCCCTGGGAAATTTAGAGAGCAAAATGTTTCAATGTCAC[A/G]GTATGTGTTTCAGAAATTCCCATTTCTCCCTCTTCAGTTCATGTTGAAGGAATAAAAGGC
BICF2P1463245	31	13159764	CTTCCCCATGGGTTATTGTTTCTGTAAAGTCATATTATTAAAGTTTTTAGTTTATAATTG[T/C]GTCTATGATGTACATTCTAGGGCATTCTATTCCTTTAATGAGTTTTGTTGAAACGTTCAC	GTGAACGTTTCAACAAAACTCATTAAAGGAATAGAATGCCCTAGAATGTACATCATAGAC[A/G]CAATTATAAACTAAAAACTTTAATAATATGACTTTACAGAAACAATAACCCATGGGGAAG
BICF2P352348	31	14161662	TGATGTGGCTGTCAGGCTTGGAGTATAGATGCTTCTGGCTCATTTACGTCCTATCTCCCC[A/G]TTCTTCATGGGGATGATATAGCTGGATTTGCTCCATTCACCACTTCACAGGATTTTACTA	TGATGTGGCTGTCAGGCTTGGAGTATAGATGCTTCTGGCTCATTTACGTCCTATCTCCCC[A/G]TTCTTCATGGGGATGATATAGCTGGATTTGCTCCATTCACCACTTCACAGGATTTTACTA
BICF2S2319185	31	14267478	CATTTCTTCCTCTAACATGTAAACAGAATTGTCATTTTGTTGATTTAGTAGAGTAGGGCA[A/G]GGAGGACACATCTTTGTTCTCTGTTCTCTAGCCATAGAGATtctatgccagttgtggaaa	CATTTCTTCCTCTAACATGTAAACAGAATTGTCATTTTGTTGATTTAGTAGAGTAGGGCA[A/G]GGAGGACACATCTTTGTTCTCTGTTCTCTAGCCATAGAGATtctatgccagttgtggaaa
BICF2P143257	31	14315761	ATGGGATCTGTAAATTGGTTATTATTGGCTGTTTCTTTTAGCGCCACCCATTAAACAACC[A/C]AAAAAGTATGTACAAAGCATCTCTCCCTGGATAATAAATTCATTGTTGGCTTCCGGAGAG	ATGGGATCTGTAAATTGGTTATTATTGGCTGTTTCTTTTAGCGCCACCCATTAAACAACC[A/C]AAAAAGTATGTACAAAGCATCTCTCCCTGGATAATAAATTCATTGTTGGCTTCCGGAGAG
BICF2P1179698	31	14483144	TGTTTCTGATTATTTTCTCCACTAAATCTTAAGACTTTGTCCCACAAAACCAACTTCTTT[T/C]TGCTGGATCAAATTTTCCCTAGTTTGCTTAGTAGTAAGCATAGCTTAATACTTACTATGT	ACATAGTAAGTATTAAGCTATGCTTACTACTAAGCAAACTAGGGAAAATTTGATCCAGCA[A/G]AAAGAAGTTGGTTTTGTGGGACAAAGTCTTAAGATTTAGTGGAGAAAATAATCAGAAACA
BICF2P274827	31	14514369	TTTTTTCTATTTTGGGGTCATTTTGATCTTATTTTAAATATTTTATCAGGTTTTCAAATG[T/C]AGCTGTACACAGGTGAGAAAAGATCAATATTGGTATTAAACTTTTTTTWAAAAAATAGTT	AACTATTTTTTWAAAAAAAGTTTAATACCAATATTGATCTTTTCTCACCTGTGTACAGCT[A/G]CATTTGAAAACCTGATAAAATATTTAAAATAAGATCAAAATGACCCCAAAATAGAAAAAA
BICF2P532506	31	14613040	AAGCTCAAATGAACTGTGCCCTGGTCTAAGGGCAATCAGCTTGTTATCCTCATGCAGGGG[A/T]AGAGAAAGGAGGCATTTTGCAACGGAGTATGCTTCCACGCTTTTTACAAAATGACTCCTC	GAGGAGTCATTTTGTAAAAAGCGTGGAAGCATACTCCGTTGCAAAATGCCTCCTTTCTCT[A/T]CCCCTGCATGAGGATAACAAGCTGATTGCCCTTAGACCAGGGCACAGTTCATTTGAGCTT
BICF2P363974	31	15153446	TACTAGCCTATCATAATGTCATCTGGCAAAATGCATACCTGGGTATTTCCCAGAATACTT[T/C]TTATCCCTTTAGATTCTACCAGGATATTCAACATTCAAGTAGGCATAGAAAATAGAATTA	TAATTCTATTTTCTATGCCTACTTGAATGTTGAATATCCTGGTAGAATCTAAAGGGATAA[A/G]AAGTATTCTGGGAAATACCCAGGTATGCATTTTGCCAGATGACATTATGATAGGCTAGTA
BICF2G630732947	31	15679946	CTGTATAAACTATGAAGAGCTACTGGAGCAAATCTGAATTACACAAGCATGTGTTGAGAG[T/G]ATCATTAAGTAATTTGGTCCATTTAACATTATATCCCCATGCGACTGTTCCATATTTTGA	TCAAAATATGGAACAGTCGCATGGGGATATAATGTTAAATGGACCAAATTACTTAATGAT[A/C]CTCTCAACACATGCTTGTGTAATTCAGATTTGCTCCAGTAGCTCTTCATAGTTTATACAG
BICF2G630733193	31	15943945	GCACAGATGTGGTCTTTCACAACTCATGTGATGGAAGCATGGAGGGGAAAAATTTGCTCA[A/G]TTTTTGCTTTTGTTCTTGATTTTCCAAAATTTCTTTAAAGCAATAATACAATATTGGAAT	GCACAGATGTGGTCTTTCACAACTCATGTGATGGAAGCATGGAGGGGAAAAATTTGCTCA[A/G]TTTTTGCTTTTGTTCTTGATTTTCCAAAATTTCTTTAAAGCAATAATACAATATTGGAAT
BICF2G630733695	31	16389094	GACCACATGAAGTAAATGGATGATGAGAACTCGGTGGACATTGTAAGCAAATGCATTGGA[T/C]GGTGGCCATGGACTGGGAGCTGCAAGGAAGCAGAATAGAAAGAACAGTCAGCCTAACCTC	GAGGTTAGGCTGACTGTTCTTTCTATTCTGCTTCCTTGCAGCTCCCAGTCCATGGCCACC[A/G]TCCAATGCATTTGCTTACAATGTCCACCGAGTTCTCATCATCCATTTACTTCATGTGGTC
BICF2G630734140	31	16796316	TTTCTTGCACTGTTTTAACCTGTAGTCTGTTCCCACTCAGAATTCCTCAGATATTAAATA[A/C]TATCCTAATCAAATTCAGAATGTTATTATTCGATTGTGGTACAGTCAGTAGTCTAAAACA	TTTCTTGCACTGTTTTAACCTGTAGTCTGTTCCCACTCAGAATTCCTCAGATATTAAATA[A/C]TATCCTAATCAAATTCAGAATGTTATTATTCGATTGTGGTACAGTCAGTAGTCTAAAACA
BICF2G630734201	31	16838863	ATGAGAATAAATCACTTTCCCAAAAAGTTTGGCAATAAAGCAACAGAGATATTTGGTGAT[A/G]TCCAGTTAGAATCCATGATCATAGAAGCAAAAGTATAAGAGCtgtgtgtgtgcrtgcgtg	ATGAGAATAAATCACTTTCCCAAAAAGTTTGGCAATAAAGCAACAGAGATATTTGGTGAT[A/G]TCCAGTTAGAATCCATGATCATAGAAGCAAAAGTATAAGAGCtgtgtgtgtgcrtgcgtg
BICF2P671	31	17155760	ACGCAATTGGAGAGATCTGAAATATAGCCCATCAGAAGGAAAAAGCAATCACTGAACACA[A/G]TGCATGACAGGGTTGGGGAGTGGGAGATTCAGAGCTCTGTAGAACATTTGTTATCATAGT	ACGCAATTGGAGAGATCTGAAATATAGCCCATCAGAAGGAAAAAGCAATCACTGAACACA[A/G]TGCATGACAGGGTTGGGGAGTGGGAGATTCAGAGCTCTGTAGAACATTTGTTATCATAGT
BICF2P1321014	31	17402642	GTCTTAAAACCTTCAGAAAGACTAACGTATTGAATGGGTAGCTCAAATTTGCATAATTCA[A/T]ATGACTAGAGATGCAAATATTTGACAAATCGCCCTTGAAATTATTTCAGTATGAATTGAA	TTCAATTCATACTGAAATAATTTCAAGGGCGATTTGTCAAATATTTGCATCTCTAGTCAT[A/T]TGAATTATGCAAATTTGAGCTACCCATTCAATACGTTAGTCTTTCTGAAGGTTTTAAGAC
BICF2G630734565	31	17644849	GTTGAATTATAAAGCTAATCCTGATGGTTGGCTGTCTGTGAATCATGTCTTTAAATCCCC[A/G]TGAAAACTGCCTCTTTCTTATTGTACCATCCRTATCCTTATAACATTCATCTCTGCTACC	GTTGAATTATAAAGCTAATCCTGATGGTTGGCTGTCTGTGAATCATGTCTTTAAATCCCC[A/G]TGAAAACTGCCTCTTTCTTATTGTACCATCCRTATCCTTATAACATTCATCTCTGCTACC
BICF2G630734882	31	18052498	GCTCCATTGTTTTTTGAAAGAAATTAGGGATACTCTTGTGCCTGAATTTGGGGTGAGATA[T/C]AAGAATATAGAAGAGTCCAGTGTTCTCTACTGCACTGTGATGATGCTTTRGGCACAGCCA	TGGCTGTGCCYAAAGCATCATCACAGTGCAGTAGAGAACACTGGACTCTTCTATATTCTT[A/G]TATCTCACCCCAAATTCAGGCACAAGAGTATCCCTAATTTCTTTCAAAAAACAATGGAGC
BICF2G630735023	31	18188864	ATGTAGTTGCTAGGTTTCCAGCCCTTGCTACCCAGCAAAATAGTAGATGGGCAATGGTGG[A/C]TTTTACTACAAAAGAAAGCATCTCACACAATCAACACATCCCTTTGGATTCTCTSCTTTC	ATGTAGTTGCTAGGTTTCCAGCCCTTGCTACCCAGCAAAATAGTAGATGGGCAATGGTGG[A/C]TTTTACTACAAAAGAAAGCATCTCACACAATCAACACATCCCTTTGGATTCTCTSCTTTC
BICF2G630735125	31	18282845	GATAGATAACTCACTGTCTACCTTCCCAGACTTGTTTTGTTCCTTAAATTAGCAGGTCAT[T/C]GGTGGGAAAAAAATCTATTTGGTAGTGGGAAACATAAAAATATAAGGAATGTTAATAAAA	TTTTATTAACATTCCTTATATTTTTATGTTTCCCACTACCAAATAGATTTTTTTCCCACC[A/G]ATGACCTGCTAATTTAAGGAACAAAACAAGTCTGGGAAGGTAGACAGTGAGTTATCTATC
BICF2G630735216	31	18405026	TCTGAATTAAGGCATTCCTGATCACCCAGGCACAAGCTGACCCAGTTATTGATCATTGTA[T/C]GGGCCAGTCCAGTAGATATCAGCTGAGTCCTCTCAGATCAGAATAAGCTGGAAGACTCAA	TTGAGTCTTCCAGCTTATTCTGATCTGAGAGGACTCAGCTGATATCTACTGGACTGGCCC[A/G]TACAATGATCAATAACTGGGTCAGCTTGTGCCTGGGTGATCAGGAATGCCTTAATTCAGA
BICF2S23145558	31	18546188	CAGCTAAAGGCCAGTTAAAGGTCAGCTCATTTAACGCCAAAGTAAATTGTTATTGAAGCT[A/G]ACAAAAATCAATATCTGGAACAGATGACTTGAAATAAAGAGGATATTCATTCCTACATAT	CAGCTAAAGGCCAGTTAAAGGTCAGCTCATTTAACGCCAAAGTAAATTGTTATTGAAGCT[A/G]ACAAAAATCAATATCTGGAACAGATGACTTGAAATAAAGAGGATATTCATTCCTACATAT
BICF2G630735480	31	18706242	TAAGTATGTTTATTCAACACGCTCCCTGCCTGGAGTATGAAAAATCATGGACTATCAGTG[T/C]CCATTCAGCTCAGGAGAGCTTTTGATCATAGGAAGATGCGGAAAGAGGTGTTTTCTCCTT	AAGGAGAAAACACCTCTTTCCGCATCTTCCTATGATCAAAAGCTCTCCTGAGCTGAATGG[A/G]CACTGATAGTCCATGATTTTTCATACTCCAGGCAGGGAGCGTGTTGAATAAACATACTTA
BICF2G630735617	31	18878592	AGGGAGACCACCCTGATCGATGCCTTCTCCTACTTCCACAAATGCACACTATTCTCACAC[T/C]TCATATaaaacaaacaaacaaacaaaaaacaaaaacaaaagcaaaaaAAGTCCAGGAAGT	ACTTCCTGGACTTtttttgcttttgtttttgttttttgtttgtttgtttgttttATATGA[A/G]GTGTGAGAATAGTGTGCATTTGTGGAAGTAGGAGAAGGCATCGATCAGGGTGGTCTCCCT
BICF2G630735656	31	18937728	TTAATACAGCAGATCATTAAAAGAAAAAGACTTTGTTTCTGAGCCCATCATTACAAATAA[A/C]CAGGTATCTCCATGGATCCTAACGATGCACTTGAATTTTCAGTTCCAGTATTAGATTTGA	TTAATACAGCAGATCATTAAAAGAAAAAGACTTTGTTTCTGAGCCCATCATTACAAATAA[A/C]CAGGTATCTCCATGGATCCTAACGATGCACTTGAATTTTCAGTTCCAGTATTAGATTTGA
BICF2G630736031	31	19310062	TTAATTGAAGATACCACAGAAGTGAGAATGGTTCCTTCTCGTAACTAATCCAAATGCTTA[T/C]TTTCTAAATCTTATTTTCTCTGGAGAGTAATCATCTTTCATCTAAGTATGAGTCTGACTT	AAGTCAGACTCATACTTAGATGAAAGATGATTACTCTCCAGAGAAAATAAGATTTAGAAA[A/G]TAAGCATTTGGATTAGTTACGAGAAGGAACCATTCTCACTTCTGTGGTATCTTCAATTAA
BICF2G630736077	31	19507144	ACAGAACAAACAAGAAAATACATCAGAATCAGCTGGAGTCTGAACAAGAGACCCCAGAGA[A/G]CTCTGATGATCCAAGCAGTGGCCTGTCAGTGGCAGAGGCCAGAGATCTGGGCCTATCTAC	ACAGAACAAACAAGAAAATACATCAGAATCAGCTGGAGTCTGAACAAGAGACCCCAGAGA[A/G]CTCTGATGATCCAAGCAGTGGCCTGTCAGTGGCAGAGGCCAGAGATCTGGGCCTATCTAC
BICF2G630736166	31	19576622	ACCTACATGGATTTGCCTTTATGCAGCTTAGAATGCCCTGTCTGGTCCGTTAATACAGCT[A/C]CATTAAAGAAATGTATATCTCCATACTCTTGTTCCTGCTCTTTGTAGATCTTTAGGCCTA	ACCTACATGGATTTGCCTTTATGCAGCTTAGAATGCCCTGTCTGGTCCGTTAATACAGCT[A/C]CATTAAAGAAATGTATATCTCCATACTCTTGTTCCTGCTCTTTGTAGATCTTTAGGCCTA
BICF2G630736331	31	19658243	ATTTTTCTATAGCAATGTATAGTGTCCTCCACCTCCAAATAAGATGCTCCTCATGCAAAT[A/G]CAGATAGGATCAATTTTCACTTGTTTTCCTTAGGGTACAGGTTGTTCTCTGAATTGTTCT	ATTTTTCTATAGCAATGTATAGTGTCCTCCACCTCCAAATAAGATGCTCCTCATGCAAAT[A/G]CAGATAGGATCAATTTTCACTTGTTTTCCTTAGGGTACAGGTTGTTCTCTGAATTGTTCT
BICF2P860080	31	19793693	TCCCAATCATCCTCCTCCATGATACCACACACGTTCTTCTTTAGTTTTCCTTTGTTCTCC[T/C]TTCACTGTAAAACTTCCATGCTTTATAGAATAGATGTGGTTCTACTCCTAGCTTGGACGT	ACGTCCAAGCTAGGAGTAGAACCACATCTATTCTATAAAGCATGGAAGTTTTACAGTGAA[A/G]GGAGAACAAAGGAAAACTAAAGAAGAACGTGTGTGGTATCATGGAGGAGGATGATTGGGA
BICF2G630736697	31	20012813	AAAATTACGCATTTGTGTGGTCATCTACACTGTGACAAATATATCATTGTGCCATGCCTG[A/T]AATGATCAGGGTATTGCATGAGATTGTAAAAATTGTTATAGGTGGTATTTGCTACAATAG	CTATTGTAGCAAATACCACCTATAACAATTTTTACAATCTCATGCAATACCCTGATCATT[A/T]CAGGCATGGCACAATGATATATTTGTCACAGTGTAGATGACCACACAAATGCGTAATTTT
BICF2G630737221	31	20405573	ACGGATCATTAGAGGCTTGGGCAAAATCATATGGTCACCTGAGTCAGAATTGAGATGAAC[A/G]CATTGAGCAGTTCATAGAAACTGTTCCTAGAGCAATTTCTCAGCTTTCAACAGGAATGAA	ACGGATCATTAGAGGCTTGGGCAAAATCATATGGTCACCTGAGTCAGAATTGAGATGAAC[A/G]CATTGAGCAGTTCATAGAAACTGTTCCTAGAGCAATTTCTCAGCTTTCAACAGGAATGAA
BICF2P502113	31	21106095	TAGGTCCaacaagggacatgatccctgtcttcacrgagccaagaatccaatgCATTCAAC[A/G]GTTCATATTGCAAGGCAATATTAAAATACCGTATCCAGAGATATTAGCCAAGTGTTGTAA	TAGGTCCaacaagggacatgatccctgtcttcacrgagccaagaatccaatgCATTCAAC[A/G]GTTCATATTGCAAGGCAATATTAAAATACCGTATCCAGAGATATTAGCCAAGTGTTGTAA
BICF2P970864	31	21351739	CAATTCTCAATGCCTAATGTGTGCACATAAAACAGGCACAAAGAAATAAATGTGTATCCT[T/C]GTAATTCCTCTATCACAAATATAGCAGAAGCAGCATTCTGTACAGTAAAATGCAATCATG	CATGATTGCATTTTACTGTACAGAATGCTGCTTCTGCTATATTTGTGATAGAGGAATTAC[A/G]AGGATACACATTTATTTCTTTGTGCCTGTTTTATGTGCACACATTAGGCATTGAGAATTG
BICF2G630737422	31	21489821	CCAACCTTAAAGATAGAGAAAAGTACTGACCTGCTAATAGATGTGCATTTTCAGGTGGYG[T/C]CACTAAAGCTTCCACATCCCAAGCTAACAATGTGTGCATAACATACTACAAGATTCAATG	CATTGAATCTTGTAGTATGTTATGCACACATTGTTAGCTTGGGATGTGGAAGCTTTAGTG[A/G]CRCCACCTGAAAATGCACATCTATTAGCAGGTCAGTACTTTTCTCTATCTTTAAGGTTGG
BICF2P1068304	31	21689526	GCACAGAGGAGGGGCAGGCATGACACTTGCCATTGTTACTTTATCCTATCAATAGGTCCA[A/G]TACCACAAGGACTGTCTTTTGTAAAGGTCTGCAACCCCCAAATGTGGTGCATACTTCTCT	GCACAGAGGAGGGGCAGGCATGACACTTGCCATTGTTACTTTATCCTATCAATAGGTCCA[A/G]TACCACAAGGACTGTCTTTTGTAAAGGTCTGCAACCCCCAAATGTGGTGCATACTTCTCT
BICF2S2302253	31	21753448	TTCTTATGACTTTTGGACAAAAACATTCTACACTYYCTGGGAGTTATAGTTTCTCAGTTT[T/C]GGTTTCAGACTTGGGTGCTCCTTCCTACACACAAAATTATGTTCTATGTTCTGAAGATTA	TAATCTTCAGAACATAGAACATAATTTTGTGTGTAGGAAGGAGCACCCAAGTCTGAAACC[A/G]AAACTGAGAAACTATAACTCCCAGRRAGTGTAGAATGTTTTTGTCCAAAAGTCATAAGAA
BICF2S23354176	31	21894460	caACAAGGCAAAGAAAGACACATGAAGAGGGAAAAAGACACACTGCATTTGGGACATTGC[A/G]AAAGGCCAGCAGAGCAGGATCCAAAGGCGTTCATGAGCGAGAGGCCAGAAATGAGGTTGA	caACAAGGCAAAGAAAGACACATGAAGAGGGAAAAAGACACACTGCATTTGGGACATTGC[A/G]AAAGGCCAGCAGAGCAGGATCCAAAGGCGTTCATGAGCGAGAGGCCAGAAATGAGGTTGA
BICF2P546403	31	21963274	TATATGAAATGAAAAGCCTTAAAACAGCACTTGAGGGCAGAAAAGAATTTCTGGAAGTTA[A/G]AATAAAACTTGATTTGAGATTTTAAAAATATCATAGAAAAAATTATAAAATTGTCACAGA	TATATGAAATGAAAAGCCTTAAAACAGCACTTGAGGGCAGAAAAGAATTTCTGGAAGTTA[A/G]AATAAAACTTGATTTGAGATTTTAAAAATATCATAGAAAAAATTATAAAATTGTCACAGA
BICF2P523230	31	22137466	TTCAACTGCCCCCTTTCAAAGCTGCAGATAGAGACAAGCATTGCTTCTTTCAGAGAATAC[A/C]CTTGATTCCTGTAGGTCGAGGCCAGATGTGGGTGGTTTGTTCTGGGCTCACATTTAGGAA	TTCAACTGCCCCCTTTCAAAGCTGCAGATAGAGACAAGCATTGCTTCTTTCAGAGAATAC[A/C]CTTGATTCCTGTAGGTCGAGGCCAGATGTGGGTGGTTTGTTCTGGGCTCACATTTAGGAA
BICF2P348058	31	22438789	GGGGGAGATTAATGCCAGATACTGGAAAGGTATGAAGGTCTTTTCTGAAGGTCCTGAAAG[A/G]TGGTTCAATGTTGTGGATGAGAGCAGAGCCTGGCTTCAGATGATCCTCATTCAAAACAGA	GGGGGAGATTAATGCCAGATACTGGAAAGGTATGAAGGTCTTTTCTGAAGGTCCTGAAAG[A/G]TGGTTCAATGTTGTGGATGAGAGCAGAGCCTGGCTTCAGATGATCCTCATTCAAAACAGA
BICF2P1118040	31	23353681	TTATCCTTTGGCCTTTGCCCTTTTGCCCTTTGCTCTTCCCATGAACAGTRTCACAAGATG[A/C]TGAGATAGAGAAGCTTGAGGTTACAAGCCACATGTTTAGAGCTCACCAGAAGACAGGAAG	TTATCCTTTGGCCTTTGCCCTTTTGCCCTTTGCTCTTCCCATGAACAGTRTCACAAGATG[A/C]TGAGATAGAGAAGCTTGAGGTTACAAGCCACATGTTTAGAGCTCACCAGAAGACAGGAAG
BICF2P545556	31	23568281	GCCTCAAAAAAGGGAGGGCATCTTCTTACTTTTTTTTTTTTCTTTTTTAATTATTACAAA[A/G]AGAGAAGGTGCACTTTCCCTTCCCTTTATTTGATCATCTACCACACAAAAAAACTACTGA	GCCTCAAAAAAGGGAGGGCATCTTCTTACTTTTTTTTTTTTCTTTTTTAATTATTACAAA[A/G]AGAGAAGGTGCACTTTCCCTTCCCTTTATTTGATCATCTACCACACAAAAAAACTACTGA
BICF2P236197	31	24263824	CATCGGAAAAAAAAKCAAAGAGGGATGTGAGTAGGGTGACCTTGATGGCTGATCTAGTGG[A/G]ACCAAACCACAGTAGTCTGTGGCTCCTCTCTTCCCAATGTCCTCAGGACTAAAATAGTAC	CATCGGAAAAAAAAKCAAAGAGGGATGTGAGTAGGGTGACCTTGATGGCTGATCTAGTGG[A/G]ACCAAACCACAGTAGTCTGTGGCTCCTCTCTTCCCAATGTCCTCAGGACTAAAATAGTAC
BICF2G630737865	31	24314922	CCTCTTGGTTCCCAGGAAGAGACTCTCCTCTGAGTAGCACCGCTGCTCACCCACATATAC[T/G]TCCTGGCTCATCAGCATGGGTGTGTGGGTGGGGAGAGCAGAAGGCAACCACTGTGGTTTT	AAAACCACAGTGGTTGCCTTCTGCTCTCCCCACCCACACACCCATGCTGATGAGCCAGGA[A/C]GTATATGTGGGTGAGCAGCGGTGCTACTCAGAGGAGAGTCTCTTCCTGGGAACCAAGAGG
BICF2S23219135	31	24414135	TGATGTTTAAAGTCTGTTAGCATGGTGACTGCACAGCCCGTATTTTTCAAACAATTTCAT[A/G]TTTTAAATTCACTGTTTCTACAAATATATTATCACACAATGGCTCTTAAGGTTTGTTTGG	TGATGTTTAAAGTCTGTTAGCATGGTGACTGCACAGCCCGTATTTTTCAAACAATTTCAT[A/G]TTTTAAATTCACTGTTTCTACAAATATATTATCACACAATGGCTCTTAAGGTTTGTTTGG
BICF2G630738170	31	24606252	AAGTCCTTCCTTTTCCTTCAGGTTTACTAAGTTTTCTCCTTTTATGGCTTGATAATTACT[A/G]CAACCAAAATCCTGAGTCAAGCAGTATTAAACCCACTCAAAGGCAAAAGATGTCTGCTTT	AAGTCCTTCCTTTTCCTTCAGGTTTACTAAGTTTTCTCCTTTTATGGCTTGATAATTACT[A/G]CAACCAAAATCCTGAGTCAAGCAGTATTAAACCCACTCAAAGGCAAAAGATGTCTGCTTT
BICF2P633774	31	24862252	AGCATCTCTTTGGAAGAGAATGCTACTGCCCACTGAATTTCTCTCACCTTCCTCTGTAGT[A/G]TCATCCTCCACATCTTTTCCTCTGTGCATTGTAAGGAACATGGTTTTGAACATTCATTAC	AGCATCTCTTTGGAAGAGAATGCTACTGCCCACTGAATTTCTCTCACCTTCCTCTGTAGT[A/G]TCATCCTCCACATCTTTTCCTCTGTGCATTGTAAGGAACATGGTTTTGAACATTCATTAC
TIGRP2P376677_rs8818015	31	24916030	GAGAAAAGAGACTATCTGTGTCACTCAGGCCCAAAGTAGGGATGGACGTGTTCAAATAAA[T/C]TACAGTGACCTCCCAATTGTTTGTCTGTTTGTTTAAACATTTCAGGMAATAGTTCTGCTT	AAGCAGAACTATTKCCTGAAATGTTTAAACAAACAGACAAACAATTGGGAGGTCACTGTA[A/G]TTTATTTGAACACGTCCATCCCTACTTTGGGCCTGAGTGACACAGATAGTCTCTTTTCTC
BICF2S23535108	31	24943911	GTTCAGCTCCAAGCTCATCTCTCAAAGTTCTGAAAAGGGAGAGGAAGAAGCTGACACTTA[T/C]ACAGAATTTACCATCCATAAGGAACTCTACAGAGACTCCCTAACTTATTCCCCAAAATAA	TTATTTTGGGGAATAAGTTAGGGAGTCTCTGTAGAGTTCCTTATGGATGGTAAATTCTGT[A/G]TAAGTGTCAGCTTCTTCCTCTCCCTTTTCAGAACTTTGAGAGATGAGCTTGGAGCTGAAC
BICF2G630738442	31	24985104	CAAATTTTTGATTCTTCTAGTAAATCCAGAGTCTCTTATAATAATCCACTAGTGTTGAGG[T/C]GGAGCCAGATCCTGTGGATCCAGTAGTTGCTCTACTTGTTTAGTTACCTGATTCCTATAG	CTATAGGAATCAGGTAACTAAACAAGTAGAGCAACTACTGGATCCACAGGATCTGGCTCC[A/G]CCTCAACACTAGTGGATTATTATAAGAGACTCTGGATTTACTAGAAGAATCAAAAATTTG
BICF2G630738486	31	25097121	GCAAGGCATTCTTGGTTTTCAGTTATTTCAAAAAAGACAGAAAATATTATAATATATTAC[A/G]ACACGCTGGATTTATCAATATCTCTTTGGGAGATTTGGGAGAATATGAGGAAAAGTAGAA	GCAAGGCATTCTTGGTTTTCAGTTATTTCAAAAAAGACAGAAAATATTATAATATATTAC[A/G]ACACGCTGGATTTATCAATATCTCTTTGGGAGATTTGGGAGAATATGAGGAAAAGTAGAA
BICF2P532464	31	26389887	TTGCCCAGATCATCTGTCTTCAGTTTCCTGGTTGACCCTGGAGGGCATCCTTGAATGCGT[T/C]CCATGGTTTCCCTGTACACTGGATCCTAATTATTCCAGGATTGTTAATGCAGGTGGTGAR	YTCACCACCTGCATTAACAATCCTGGAATAATTAGGATCCAGTGTACAGGGAAACCATGG[A/G]ACGCATTCAAGGATGCCCTCCAGGGTCAACCAGGAAACTGAAGACAGATGATCTGGGCAA
BICF2P961402	31	29813555	TCTTTCTGACCTAAATTTTGATGACACAACCTTTAGCTCTGCTCACCCCTGCTCACCATC[A/G]AACTCCTTTGGGCTGGACTAGTTGTCATCCTCCCATTAGCATAGCTCTCAAGGTGGCCTC	TCTTTCTGACCTAAATTTTGATGACACAACCTTTAGCTCTGCTCACCCCTGCTCACCATC[A/G]AACTCCTTTGGGCTGGACTAGTTGTCATCCTCCCATTAGCATAGCTCTCAAGGTGGCCTC
BICF2G630739384	31	29819117	CACTAGAGGCACCCCAGGAGGGGCTCAGATCCAATTCTTGTGGTTCCATCAACTGGGTAC[A/G]GGTGTCTTGCTAGGGCTGAGAACCTCTAGGCAACCTCTAGGTGTGCCCCAAAGCTACTGC	CACTAGAGGCACCCCAGGAGGGGCTCAGATCCAATTCTTGTGGTTCCATCAACTGGGTAC[A/G]GGTGTCTTGCTAGGGCTGAGAACCTCTAGGCAACCTCTAGGTGTGCCCCAAAGCTACTGC
BICF2G630739552	31	29895654	tgcatgaaagCAATGAAGTATAGTCAGAAGAAAAGCAGGCAGGGACCAGAGGCCCCTCAC[T/C]TTAAGAGGAAACCACCCTTAAAAGGATCCTGGAAGGAGCCCTCCACCCTTTCCCATGGGC	GCCCATGGGAAAGGGTGGAGGGCTCCTTCCAGGATCCTTTTAAGGGTGGTTTCCTCTTAA[A/G]GTGAGGGGCCTCTGGTCCCTGCCTGCTTTTCTTCTGACTATACTTCATTGctttcatgca
BICF2P1031785	31	31669007	TCACTTGTTGAAGAGCTACCATGTACAAGGCCATGGGAACATAACTTCCTAGATCAGGAA[A/G]GCTCAGAATCTCATGGGAGAAGGAGGCAAACACAGGGTGAGTTGTAAAGAAAACAAaata	TCACTTGTTGAAGAGCTACCATGTACAAGGCCATGGGAACATAACTTCCTAGATCAGGAA[A/G]GCTCAGAATCTCATGGGAGAAGGAGGCAAACACAGGGTGAGTTGTAAAGAAAACAAaata
BICF2P805773	31	31814431	GCAGACCAGGCTGCAGGGCACGAGTGGCCGCAGGTCTCAGCACATGTGCCCGGGTAGCCA[A/T]GAGTGCTGTGTGAGCTGGGCCATGCAGAAAAGGCACTTGTGGAAACAAGAGCCTGAGGGG	GCAGACCAGGCTGCAGGGCACGAGTGGCCGCAGGTCTCAGCACATGTGCCCGGGTAGCCA[A/T]GAGTGCTGTGTGAGCTGGGCCATGCAGAAAAGGCACTTGTGGAAACAAGAGCCTGAGGGG
BICF2S23435371	31	32104947	TCCTCTCCCCCTTCCCCTGGGGCATCGAAAGGGACCCACTGGCAGTGGGCTCTGCACTGA[A/G]ATCCCATCCTGGCTTGTCCTGATCAACCAGCTGCCCACACCCCCCAAGCACAAACCCCTC	TCCTCTCCCCCTTCCCCTGGGGCATCGAAAGGGACCCACTGGCAGTGGGCTCTGCACTGA[A/G]ATCCCATCCTGGCTTGTCCTGATCAACCAGCTGCCCACACCCCCCAAGCACAAACCCCTC
BICF2G630741718	31	32350150	ATACAGCTTTGTTGCTGAAATCTCTCTAAGGTAACTGTGGATAATGTCGTGATACAGCAA[A/C]GGAAAGTTCAACCTGTGGCTTTCACCACAGATTACCTGGACAAGCAGTTTTGAGGCAGCC	ATACAGCTTTGTTGCTGAAATCTCTCTAAGGTAACTGTGGATAATGTCGTGATACAGCAA[A/C]GGAAAGTTCAACCTGTGGCTTTCACCACAGATTACCTGGACAAGCAGTTTTGAGGCAGCC
BICF2S23748695	31	32471078	GAGGGGGAAAAAGCATCAGAGTATTCTTTATACAGACCAAAATTTCAACTGATTCTTTGT[T/C]ATTCATGAGCAAGGAGAGAGAACAAATTGTTATGCCTGACACCAGATTTCAGGACTGGAA	TTCCAGTCCTGAAATCTGGTGTCAGGCATAACAATTTGTTCTCTCTCCTTGCTCATGAAT[A/G]ACAAAGAATCAGTTGAAATTTTGGTCTGTATAAAGAATACTCTGATGCTTTTTCCCCCTC
BICF2P255335	31	32690335	TTGGTTCTGGTGGAGCTTTACCCGAGGTGCCACAATAGGTAAGTCGAGGCAAGTCCCAAG[T/C]GGCTAGCTGCCATGCCCTCTGGCTCAGGTGTCATTTTCTCAGTCATGTCTTGGTTCCACC	GGTGGAACCAAGACATGACTGAGAAAATGACACCTGAGCCAGAGGGCATGGCAGCTAGCC[A/G]CTTGGGACTTGCCTCGACTTACCTATTGTGGCACCTCGGGTAAAGCTCCACCAGAACCAA
BICF2P1174629	31	33408344	ATGCCTTGCAAATTATAAGCTCATATGACATGATGCAGAGGAAATGGCTTTTCATGAAAC[A/G]GGGGCCTGGTTGTGTAGGCAGGCTGTGTTAGAGATACAGCTTTTCTCTAACATAACCACC	ATGCCTTGCAAATTATAAGCTCATATGACATGATGCAGAGGAAATGGCTTTTCATGAAAC[A/G]GGGGCCTGGTTGTGTAGGCAGGCTGTGTTAGAGATACAGCTTTTCTCTAACATAACCACC
BICF2P1457783	31	33419705	AGGAAGCTGTGGTTTCACATCACCTCAGTGAGGGCTGTGTGCCCTGGAAGTAAAAATACC[T/C]CTGTTGGAAAGCATGTTAATATAAGACATTAACCTCACTGACTATTCCAGAACCTTCTGT	ACAGAAGGTTCTGGAATAGTCAGTGAGGTTAATGTCTTATATTAACATGCTTTCCAACAG[A/G]GGTATTTTTACTTCCAGGGCACACAGCCCTCACTGAGGTGATGTGAAACCACAGCTTCCT
BICF2S23028547	31	34125391	AGATTTTTTAAGTCTATGAAACGTACTTCAAAGATGTGCCTCTGCTTTCTCCAAGACCTG[T/C]TAAGAGTTCTCCCAAAGGAGGTCAGGAACTAAGTACTAAAAGCAACCCCCCACAAGCACA	TGTGCTTGTGGGGGGTTGCTTTTAGTACTTAGTTCCTGACCTCCTTTGGGAGAACTCTTA[A/G]CAGGTCTTGGAGAAAGCAGAGGCACATCTTTGAAGTACGTTTCATAGACTTAAAAAATCT
BICF2G630742758	31	35279969	TTCATTCTCGTGTCTCATAAAAGTAGCCTTGTTAAGAATAGCAGGTCTTTGAAAACTGAA[T/C]GTATGTAAGAAATATTTCATACATAAATGCGAAATTATTTAAATGACTGTGAGAAAAATG	CATTTTTCTCACAGTCATTTAAATAATTTCGCATTTATGTATGAAATATTTCTTACATAC[A/G]TTCAGTTTTCAAAGACCTGCTATTCTTAACAAGGCTACTTTTATGAGACACGAGAATGAA
BICF2P570750	31	35858456	GTGAAGACTGTGCAGGGCCGCCCCCACGGCGACTCTGGCCCCCAGRCCCCYGTCCAGTGC[T/C]GACGGGTGTCAAAACCAACCCTGGTTTCCGAGGATCCGATTTCCTGAAATCAGATCCTGA	TCAGGATCTGATTTCAGGAAATCGGATCCTCGGAAACCAGGGTTGGTTTTGACACCCGTC[A/G]GCACTGGACRGGGGYCTGGGGGCCAGAGTCGCCGTGGGGGCGGCCCTGCACAGTCTTCAC
BICF2P897001	32	1782176	GGCCAGGTTTCACATCTGTTAGGCTTAGCCAATAACAAAGATGGAAATGCCTCCGGCCAT[T/C]TGTATTACACTTAGTGCCATTTGTTTCCCTTATGTCACCCAGTCTGCCTTCAGGAACTCC	GGAGTTCCTGAAGGCAGACTGGGTGACATAAGGGAAACAAATGGCACTAAGTGTAATACA[A/G]ATGGCCGGAGGCATTTCCATCTTTGTTATTGGCTAAGCCTAACAGATGTGAAACCTGGCC
BICF2P638843	32	2180009	AGCTGTTGCCCACAGAGGGGCATAGCAGCTGTTCCAAAGTCCTTCCATGGTTTTTCCTTT[A/C]CTGTCCTATTCATGTTCTAACATACAGTTTCTGCTTCCTCTGTTACTGAGGCACTTAGAA	AGCTGTTGCCCACAGAGGGGCATAGCAGCTGTTCCAAAGTCCTTCCATGGTTTTTCCTTT[A/C]CTGTCCTATTCATGTTCTAACATACAGTTTCTGCTTCCTCTGTTACTGAGGCACTTAGAA
BICF2G630600857	32	4513202	TACCAAGTTTTAAAAATCAAAATTCACTATCAATGTTGATGTCATGTAAATTCAACCTTT[A/G]TATAGTCCCCCATGCCTAGCTAAACCAGAATCTGTAACTGAATAGAAAACATCAAATGGA	TACCAAGTTTTAAAAATCAAAATTCACTATCAATGTTGATGTCATGTAAATTCAACCTTT[A/G]TATAGTCCCCCATGCCTAGCTAAACCAGAATCTGTAACTGAATAGAAAACATCAAATGGA
BICF2P406119	32	7397569	AGCCTCAAAAACTGGCTGAGTGAACTGGTCCACCTGACATGCTGTCGGATCTGTGTGCGA[T/G]CCCTCTCTGGCACCATTCATTATCATAACAAGTGAGTGTCCACTGGCTTCCACCTGGCTT	AAGCCAGGTGGAAGCCAGTGGACACTCACTTGTTATGATAATGAATGGTGCCAGAGAGGG[A/C]TCGCACACAGATCCGACAGCATGTCAGGTGGACCAGTTCACTCAGCCAGTTTTTGAGGCT
BICF2G630590466	32	22136114	aGGATAGAGACGGGAAATAGCTGGAGTGACTCAGAACTTTTTTCCCTGGAGCCCAAATCT[T/C]CTTGAGGTTCCTTTGCTAAGTTTCCACACTTAGTGTATTTTATAGAGCCAGCTTCTAATC	GATTAGAAGCTGGCTCTATAAAATACACTAAGTGTGGAAACTTAGCAAAGGAACCTCAAG[A/G]AGATTTGGGCTCCAGGGAAAAAAGTTCTGAGTCACTCCAGCTATTTCCCGTCTCTATCCt
BICF2P736158	32	25489116	AACAAATATTAGCTCCTGAACTTAAACCTGAAGTCCACAGGTAATATCCATAATGAATCC[T/C]CAAATCATTATCCTCAGTGAGGGAGTCTATCCAATCTCTAAAACATCTCCACAGATGATG	CATCATCTGTGGAGATGTTTTAGAGATTGGATAGACTCCCTCACTGAGGATAATGATTTG[A/G]GGATTCATTATGGATATTACCTGTGGACTTCAGGTTTAAGTTCAGGAGCTAATATTTGTT
BICF2P154809	32	32875207	GATTGTGAAGCCACCTTCTATTTGAGATCTGAGTATCTGTAGTTAGAGTGACTGTAGATC[C/G]TACACAGTGACTGAGATGGTGTAGAAGTCTGAAAATAATTCACTTACAACAGCTGGATTG	CAATCCAGCTGTTGTAAGTGAATTATTTTCAGACTTCTACACCATCTCAGTCACTGTGTA[C/G]GATCTACAGTCACTCTAACTACAGATACTCAGATCTCAAATAGAAGGTGGCTTCACAATC
BICF2P968525	32	32879685	TCTTTTCTAGAAATGAACCTTGGAGGAGGGAAGGGCTGAGATTTAAAAGGCAGGAATTCA[T/C]GTCATGTGCTAcagcagagctgccgtagcaacagcactagcagcagcagcagcagcagca	tgctgctgctgctgctgctgctagtgctgttgctacggcagctctgctgTAGCACATGAC[A/G]TGAATTCCTGCCTTTTAAATCTCAGCCCTTCCCTCCTCCAAGGTTCATTTCTAGAAAAGA
BICF2P969116	32	32887883	TCYGTATCCCCTCACTTTATTAGTAGCTCGCCAGGGAAAACCTTTTTCATTCCCATTAGA[A/G]CCTCACTGTAATTCAATATAACCTTATTCCAGAGAAGTTCCCTTATTGTATATCATTACT	TCYGTATCCCCTCACTTTATTAGTAGCTCGCCAGGGAAAACCTTTTTCATTCCCATTAGA[A/G]CCTCACTGTAATTCAATATAACCTTATTCCAGAGAAGTTCCCTTATTGTATATCATTACT
BICF2P1340243	32	38129043	AAGTTAAGATATTCAAGAAAGAGAAGAGAGTGACTGAGCTAAAAAGAAAATCAGATCTCT[T/C]CCAGGCTTTAAAATAATCTCCACAATACTGGGCAATCCATGTAGTCTCCCCAGTTCCATT	AATGGAACTGGGGAGACTACATGGATTGCCCAGTATTGTGGAGATTATTTTAAAGCCTGG[A/G]AGAGATCTGATTTTCTTTTTAGCTCAGTCACTCTCTTCTCTTTCTTGAATATCTTAACTT
BICF2P809092	33	5334630	TAAAAGACCTTTTAAGAATCCATGGAATTTGATGGTAACCTGATGACAAGTTGGGTATGA[A/G]GAGTGAGGACAATGGCAGTGTCATTGATGATCCTGAAGGTATGAACCTGGGGATGTTGAA	TAAAAGACCTTTTAAGAATCCATGGAATTTGATGGTAACCTGATGACAAGTTGGGTATGA[A/G]GAGTGAGGACAATGGCAGTGTCATTGATGATCCTGAAGGTATGAACCTGGGGATGTTGAA
BICF2P193562	33	6887874	AATAACTCACTTCTAGGATTTTGCTCCTGTGAATGTAAGTAATTGGCTTTTGCATGCCCC[A/C]AAAACGTATACAATTAATTTATTTTCGTTTATTTGTGCTTACTATAGAGAGTACAGGTGC	AATAACTCACTTCTAGGATTTTGCTCCTGTGAATGTAAGTAATTGGCTTTTGCATGCCCC[A/C]AAAACGTATACAATTAATTTATTTTCGTTTATTTGTGCTTACTATAGAGAGTACAGGTGC
BICF2G630246961	33	7083873	ATTGAGGCTAATGGATGACTCAGAATCATAGGCCTTATAGAGCAACAAGGGCCCAAGCAG[A/G]GCTGCCAAGATCTGCTGACAGATCTAAGGGGCCTGGCTAAGCTGGAGTCTAGAACCAGAA	ATTGAGGCTAATGGATGACTCAGAATCATAGGCCTTATAGAGCAACAAGGGCCCAAGCAG[A/G]GCTGCCAAGATCTGCTGACAGATCTAAGGGGCCTGGCTAAGCTGGAGTCTAGAACCAGAA
BICF2G630247641	33	8104361	TACTGTCCCTGGCGTTTCATCCCAGTGCACCAGTACTTGGCTTGAGCCAGCTTTTAGAAC[T/C]TCTCTTTGAGATCTTCATGAGGAAGTTGGTCACATCTCTGTCACTGTCCAACAGTAGCCT	AGGCTACTGTTGGACAGTGACAGAGATGTGACCAACTTCCTCATGAAGATCTCAAAGAGA[A/G]GTTCTAAAAGCTGGCTCAAGCCAAGTACTGGTGCACTGGGATGAAACGCCAGGGACAGTA
BICF2G630249515	33	10153678	CCCTGATGTGTGGGCATTCTTTAGGTGAAAGGTTAACATTCAACAGTCAGCAGCAGTAAT[A/C]ACAAAACKTTCTTTTTCAGCTCTAGGACATCATAGGTTTTAATGATAAAATTTATTAAAA	CCCTGATGTGTGGGCATTCTTTAGGTGAAAGGTTAACATTCAACAGTCAGCAGCAGTAAT[A/C]ACAAAACKTTCTTTTTCAGCTCTAGGACATCATAGGTTTTAATGATAAAATTTATTAAAA
BICF2P1068836	33	10433045	AGGATTTGATTTAGCGGAGGCAAGTATTTTGCTTATATCTCCAAGGATCCTTCCTAGATC[A/G]CCAAAAGATTCCTTTGGAGAGGGAGTCAACAAACAAACAAACAAAAATAAAACACAACAT	AGGATTTGATTTAGCGGAGGCAAGTATTTTGCTTATATCTCCAAGGATCCTTCCTAGATC[A/G]CCAAAAGATTCCTTTGGAGAGGGAGTCAACAAACAAACAAACAAAAATAAAACACAACAT
BICF2P302309	33	10696235	GGAACTGGACCAAAATCACCACTGAACTTTTAGAGGGTAATAACTTCTGTTCATTTCTAC[T/C]TTACCTATGCTTCACCTCCGAAAAGTTATTTTTAAAAATCACATTAACCATTTAACCCTT	AAGGGTTAAATGGTTAATGTGATTTTTAAAAATAACTTTTCGGAGGTGAAGCATAGGTAA[A/G]GTAGAAATGAACAGAAGTTATTACCCTCTAAAAGTTCAGTGGTGATTTTGGTCCAGTTCC
BICF2S23620828	33	11621355	TAGCAAGGGGAACAGGCTGGTACCCATTATGCTAGCATAGTTCTCCATGTAAACAATGAC[A/C]TATTCCTGTCAAAAGCTGATACTTACAATTCTAAATTTTAAACTAAACTTGTAAGAAATA	TAGCAAGGGGAACAGGCTGGTACCCATTATGCTAGCATAGTTCTCCATGTAAACAATGAC[A/C]TATTCCTGTCAAAAGCTGATACTTACAATTCTAAATTTTAAACTAAACTTGTAAGAAATA
BICF2P807988	34	631636	TGCTATCCATCTCCTTTACCCTAAACTGCAGAATCATTTTCTCTGAAGGAGTAAATCTCA[T/C]TCCAGTTTCATCATGTTTTCTTCCAAATCTATTGTTTTTGGCATAACCTTTGTGTTCTTA	TAAGAACACAAAGGTTATGCCAAAAACAATAGATTTGGAAGAAAACATGATGAAACTGGA[A/G]TGAGATTTACTCCTTCAGAGAAAATGATTCTGCAGTTTAGGGTAAAGGAGATGGATAGCA
TIGRP2P403104_rs8564871	34	4139123	CGTTCTGCCACAGCTTGGTTAACAAAAAGGCAGTGCATGACAATTTCAAATGACGGGGCT[A/C]CTTTGGCTTTCTTTTGCTGCCCTTGAAACTTAGCACCTTTCCCAGCTCACCTTCAGTGTA	CGTTCTGCCACAGCTTGGTTAACAAAAAGGCAGTGCATGACAATTTCAAATGACGGGGCT[A/C]CTTTGGCTTTCTTTTGCTGCCCTTGAAACTTAGCACCTTTCCCAGCTCACCTTCAGTGTA
BICF2P1457667	34	5587403	TAACAGACACCAACATCACCACCTTCCCTAGTCTCTCTCCCCAAGTTGGAGTTTTTCAAA[A/G]CACATCAGGTTAGTGTTACAAGGCTAACCCAAGCCACATTTTGCCATTGAAAACGGACAT	TAACAGACACCAACATCACCACCTTCCCTAGTCTCTCTCCCCAAGTTGGAGTTTTTCAAA[A/G]CACATCAGGTTAGTGTTACAAGGCTAACCCAAGCCACATTTTGCCATTGAAAACGGACAT
BICF2P1097855	34	9144237	TCTTAGTTGTTTTAATTTCTGAAAATCACATTACTGGGTGCTTCTGCCTGGACTTGAGGA[T/C]GTGAAGGTCAAGCTGCAGGGGGGTCTGTATGGGTAGGCATGTGCCTGTTAACAACTTCTC	GAGAAGTTGTTAACAGGCACATGCCTACCCATACAGACCCCCCTGCAGCTTGACCTTCAC[A/G]TCCTCAAGTCCAGGCAGAAGCACCCAGTAATGTGATTTTCAGAAATTAAAACAACTAAGA
BICF2P1411471	34	9841942	GTGGGCTAGAAGACCCATGGATGATGGACTATTCAGCTTTTGTCTCCACCCTGCTCAGGA[T/C]GGGTTTTACACTTCACTCTTACAAGTGATGTTCAAGCTGCAGAAGAAGGAAACAGAAAAG	CTTTTCTGTTTCCTTCTTCTGCAGCTTGAACATCACTTGTAAGAGTGAAGTGTAAAACCC[A/G]TCCTGAGCAGGGTGGAGACAAAAGCTGAATAGTCCATCATCCATGGGTCTTCTAGCCCAC
BICF2P209642	34	11871599	AAAGCAGGAGAAGCAGAGTACTTTACGTAGGTTGCTTCTGACATGTGGCGTGGGTGCGTT[T/C]AACAGCAGAAGATGCCCGTGCCCTGCACGTGGGGGAGAGCCAACAGCCCGGCCAAGAGTC	GACTCTTGGCCGGGCTGTTGGCTCTCCCCCACGTGCAGGGCACGGGCATCTTCTGCTGTT[A/G]AACGCACCCACGCCACATGTCAGAAGCAACCTACGTAAAGTACTCTGCTTCTCCTGCTTT
BICF2P1364615	34	12295648	AGGCCTGTTTTGCAGGAAAAAAACAGAAGATTGAGAAGAAGGAACAGGCATAGGCAGAAG[A/G]GTTGAAGGGGACAGATAAGAAAAAAGAAAAGAgggatgcctgggtggctcaatggttgag	AGGCCTGTTTTGCAGGAAAAAAACAGAAGATTGAGAAGAAGGAACAGGCATAGGCAGAAG[A/G]GTTGAAGGGGACAGATAAGAAAAAAGAAAAGAgggatgcctgggtggctcaatggttgag
BICF2P966305	34	13453095	ATGGTATCCATGGTGACAAGGTTCTCATGAAACATAAGCATTGTTTAATTTCTAGCCACT[T/C]TTCCCATCCTCTCCATTAGTTATGAGCAAGAATAAGGAGAAAGGAACATGGACAATTATG	CATAATTGTCCATGTTCCTTTCTCCTTATTCTTGCTCATAACTAATGGAGAGGATGGGAA[A/G]AGTGGCTAGAAATTAAACAATGCTTATGTTTCATGAGAACCTTGTCACCATGGATACCAT
BICF2S23228722	34	16777025	GAATTTATTCTGTTAGGAATCTTCTCGAAGGAAACTTGAAGCCTGTGAATCACATGTACC[A/G]AGTCAGCATAATTCCAGTTTTCCTGAGTTCTATAGACATTTGGGCCAGGAGCAGAAGAGG	GAATTTATTCTGTTAGGAATCTTCTCGAAGGAAACTTGAAGCCTGTGAATCACATGTACC[A/G]AGTCAGCATAATTCCAGTTTTCCTGAGTTCTATAGACATTTGGGCCAGGAGCAGAAGAGG
BICF2S23646017	34	16905048	TAGGGGCATTGTCACAGAATTCTAGCCCATACAGGTGCTGCTCCTTTTTAAAAAGTATTA[A/G]CCACTTTCAAATATCCTCCCACCCTCCAGAATCTATATCTCTCTTATATCATCTATTTGT	TAGGGGCATTGTCACAGAATTCTAGCCCATACAGGTGCTGCTCCTTTTTAAAAAGTATTA[A/G]CCACTTTCAAATATCCTCCCACCCTCCAGAATCTATATCTCTCTTATATCATCTATTTGT
BICF2P143372	34	20176283	AATTGTATTTCGATGGAAGCTACAAAGGGATATTTGGAAACCATTAGAAGTCACTATAAA[T/C]ATGACATCATCTGGAAACAAGGAAAATGAAAATTGGAAAACCTGTTTTTAACTATGAGAG	CTCTCATAGTTAAAAACAGGTTTTCCAATTTTCATTTTCCTTGTTTCCAGATGATGTCAT[A/G]TTTATAGTGACTTCTAATGGTTTCCAAATATCCCTTTGTAGCTTCCATCGAAATACAATT
BICF2P580443	34	20462474	GGCTTTGACTCAGCAGAGTTATCAATTCCCAGGCATCACCAGCCAGGGTAAAATATCTGG[A/G]TTTAGGATTCTTAAACTTGTGTTAGAGCCTTGCCCAGGCAATCTCAAACAGGCATGAGAG	GGCTTTGACTCAGCAGAGTTATCAATTCCCAGGCATCACCAGCCAGGGTAAAATATCTGG[A/G]TTTAGGATTCTTAAACTTGTGTTAGAGCCTTGCCCAGGCAATCTCAAACAGGCATGAGAG
BICF2P311899	34	20776596	ATGTTARTTATTCAGCCTACATTTACTGAGAGTGTAACCATGGCCGAAACTTCATGCCAA[A/G]ATGTGGAGATAGAAAGAAACTGTAAGTGGGCTTTACTTCTTAGGAGCTTCAGTTTGCAGG	ATGTTARTTATTCAGCCTACATTTACTGAGAGTGTAACCATGGCCGAAACTTCATGCCAA[A/G]ATGTGGAGATAGAAAGAAACTGTAAGTGGGCTTTACTTCTTAGGAGCTTCAGTTTGCAGG
BICF2P1304474	34	21036177	CCTCACACTGACATAAATATTTGTCTTGAGTTATGCTTTATTGTTCCTATTTAAAACAAC[T/G]AATTTTTGAAAACCTCAATCTGATGTCCATATGTGGTCCAGATGCCCAGTAAATCATTTT	AAAATGATTTACTGGGCATCTGGACCACATATGGACATCAGATTGAGGTTTTCAAAAATT[A/C]GTTGTTTTAAATAGGAACAATAAAGCATAACTCAAGACAAATATTTATGTCAGTGTGAGG
BICF2S23233868	34	23563034	AACATCAATATCTTATGAGCCCCCCCCTTTTTTTTTCAAAGTTGGAATATATACTAGGAG[A/G]TTATAGGGCCATTCCTCCATCCATTCCTTTGTTCAGTGAGTATTTATCAGGCATGCTTAT	AACATCAATATCTTATGAGCCCCCCCCTTTTTTTTTCAAAGTTGGAATATATACTAGGAG[A/G]TTATAGGGCCATTCCTCCATCCATTCCTTTGTTCAGTGAGTATTTATCAGGCATGCTTAT
TIGRP2P398431_rs8766960	34	29611070	GCTTCTGAATATTGTAATGAGAATTAAAAACTAGACTTTTCTTTCTTATTGAATTTTGTC[T/C]TATCACTTTTTCATGCCCTTTGTTAGCATTTGTCACCTTTAGGCTATCCTAATCTGATGT	ACATCAGATTAGGATAGCCTAAAGGTGACAAATGCTAACAAAGGGCATGAAAAAGTGATA[A/G]GACAAAATTCAATAAGAAAGAAAAGTCTAGTTTTTAATTCTCATTACAATATTCAGAAGC
TIGRP2P398810_rs9098564	34	30751944	GATATCCTGGTAATTTATCAACTTTTCACTCTTATCGCCAGAAACCTCCTACCAAGAGAT[A/T]GTGGTATAGACAGAATTCACCTTAATCACAGTTAATTAATACTTTTAATTCAACTAAACT	GATATCCTGGTAATTTATCAACTTTTCACTCTTATCGCCAGAAACCTCCTACCAAGAGAT[A/T]GTGGTATAGACAGAATTCACCTTAATCACAGTTAATTAATACTTTTAATTCAACTAAACT
BICF2P23090	34	31012546	AACACTATGATAGCTGATTATAAAGTTGACCAGTCAAGAGAAACAAAACGTGCCATTTAC[A/G]GGGACTTTTATCGTGCCATTTCTAGTTGTTGCCACGAGTTTATACAATACCATCAGAATT	AACACTATGATAGCTGATTATAAAGTTGACCAGTCAAGAGAAACAAAACGTGCCATTTAC[A/G]GGGACTTTTATCGTGCCATTTCTAGTTGTTGCCACGAGTTTATACAATACCATCAGAATT
BICF2P890017	34	31646549	TAGGAGCCTAAGGACCTTAGTATTAGAGTCTATTCTTATCTTCCTACTCCACCCTCTGCC[T/C]ATTATCATTTAGCAATATTAGGTCATTCAAWAAATAAGGTAAATGCTTGAAAGTTTGACA	TGTCAAACTTTCAAGCATTTACCTTATTTWTTGAATGACCTAATATTGCTAAATGATAAT[A/G]GGCAGAGGGTGGAGTAGGAAGATAAGAATAGACTCTAATACTAAGGTCCTTAGGCTCCTA
BICF2P1069624	35	4380123	GCTCAAGTGCAGATGACCTAAACTGACTACTATTTTCTAACTGATCTTTTTACTTGGAAA[A/G]TATAAAGTATGATTCGCCTGGTCCATTGCAGTTATCATTTGTCCTGTCACTCCCCTCTCC	GCTCAAGTGCAGATGACCTAAACTGACTACTATTTTCTAACTGATCTTTTTACTTGGAAA[A/G]TATAAAGTATGATTCGCCTGGTCCATTGCAGTTATCATTTGTCCTGTCACTCCCCTCTCC
BICF2G630771425	35	7009996	TGGGCATACACAGAACACACAGGTGGGTAGGTCAAGAAATGGGGTGTCACTGCCCTGGAC[T/C]GTGCTACGCCATTTCCCTCCAGGGGAGACCAAGGCCTCGACCCTGGCCTCCCCTTTCTGC	GCAGAAAGGGGAGGCCAGGGTCGAGGCCTTGGTCTCCCCTGGAGGGAAATGGCGTAGCAC[A/G]GTCCAGGGCAGTGACACCCCATTTCTTGACCTACCCACCTGTGTGTTCTGTGTATGCCCA
BICF2G630771476	35	7058112	ATGTCAAGGTGTCTTTGCTCTCCATCTGTCTTTGTCCATCTTCAGTTCCTTGCCTTTCTC[T/C]GGGGCTTGGGAACTATAAGCTTGTCWTCTATTTCTGGAAAGGAGACACCTTTCAAGGAAG	CTTCCTTGAAAGGTGTCTCCTTTCCAGAAATAGAWGACAAGCTTATAGTTCCCAAGCCCC[A/G]GAGAAAGGCAAGGAACTGAAGATGGACAAAGACAGATGGAGAGCAAAGACACCTTGACAT
TIGRP2P404950_rs8985055	35	7252934	CCATAGCCAATAACTGGAAGAAAATGATGTGAATTTCATGTAAATTGCCAGAGGAAATAC[A/G]GATAAGATGTTCTTTTCTCAAATAGACCTTTTTCTTTTCTGTGTTCGCTGCCTGGTGGAG	CCATAGCCAATAACTGGAAGAAAATGATGTGAATTTCATGTAAATTGCCAGAGGAAATAC[A/G]GATAAGATGTTCTTTTCTCAAATAGACCTTTTTCTTTTCTGTGTTCGCTGCCTGGTGGAG
BICF2P1197816	35	8915265	GAGTGTGTCTGCTACAAGCCCTGACTCATTAGTAATGAATTTCCTTCTCCCCGAATGGAG[T/C]GTTTCCCAGTCATCACACATGGAGTTGGCCATTTTCCCTAGGAACAAGCCAGGATTAACA	TGTTAATCCTGGCTTGTTCCTAGGGAAAATGGCCAACTCCATGTGTGATGACTGGGAAAC[A/G]CTCCATTCGGGGAGAAGGAAATTCATTACTAATGAGTCAGGGCTTGTAGCAGACACACTC
BICF2G630772899	35	9124631	TCAATTCTTAAATAAACACCAAATTCTGTACTCCAAAGCAGTAGGGACATACCTGTAAGA[T/C]TTTCTCTTCTTGAAATGTGTGTGTATGTGTACATGTAGGTTTTGGTCTTTAAAATTTGGC	GCCAAATTTTAAAGACCAAAACCTACATGTACACATACACACACATTTCAAGAAGAGAAA[A/G]TCTTACAGGTATGTCCCTACTGCTTTGGAGTACAGAATTTGGTGTTTATTTAAGAATTGA
BICF2G630766053	36	2779940	TGGTCCATTTGCTGGCATTTTGATGTTACTTACAGTCAGAGAAATAAGTTTGATTACTGC[T/C]GAAGTTCAAAAAAAGTTTGAAAATATTTCCACAAACTATTTTCTTAATGGCACTTTCACA	TGTGAAAGTGCCATTAAGAAAATAGTTTGTGGAAATATTTTCAAACTTTTTTTGAACTTC[A/G]GCAGTAATCAAACTTATTTCTCTGACTGTAAGTAACATCAAAATGCCAGCAAATGGACCA
BICF2G630765955	36	2884675	CTAACTTGGAGCTAGAATCATTCAAGAGAGAACAACCACAACCACAACCACAGAAAATTC[T/C]AACACATTCTGTGTAGGAAACTGGCTTTCTCAAGGCTATTTTTCTTCTTGGGGAAAAAAT	ATTTTTTCCCCAAGAAGAAAAATAGCCTTGAGAAAGCCAGTTTCCTACACAGAATGTGTT[A/G]GAATTTTCTGTGGTTGTGGTTGTGGTTGTTCTCTCTTGAATGATTCTAGCTCCAAGTTAG
BICF2G630765009	36	4555286	GGCTAACGGTCACTGTGGTTGCCCCTGCTCTGCTTCCTCCAGTTGTGTCCTCTGTGGCTC[A/G]AATCTGATCCATCTGTATTTGCGTAGTGAATAAACCTTCCTGGTCGAGGCCCTGTGACCC	GGCTAACGGTCACTGTGGTTGCCCCTGCTCTGCTTCCTCCAGTTGTGTCCTCTGTGGCTC[A/G]AATCTGATCCATCTGTATTTGCGTAGTGAATAAACCTTCCTGGTCGAGGCCCTGTGACCC
BICF2G630764563	36	5588899	TTGATCATTTCCAAGTAAAGCCTAGCCACCTAGTTTCTCTCCATTTTTTCCCCTTCCTAA[T/C]TTTAAGGGTATTCAAGTGTCATTGGAGATAGGATTTGGATACTTAAGTCCTACTATGATG	CATCATAGTAGGACTTAAGTATCCAAATCCTATCTCCAATGACACTTGAATACCCTTAAA[A/G]TTAGGAAGGGGAAAAAATGGAGAGAAACTAGGTGGCTAGGCTTTACTTGGAAATGATCAA
BICF2P596615	36	24731137	GCTTTAAGCTCTAGAAACTAATTTTTAGCAAAATAACAGCCATTTTAACTTCTTTAGACA[T/C]ATCCAGAGAGGGGGAAAAAATTCTTATTTTTTTTTAAAGTATGACTATATTCCTTCACAT	ATGTGAAGGAATATAGTCATACTTTAAAAAAAAATAAGAATTTTTTCCCCCTCTCTGGAT[A/G]TGTCTAAAGAAGTTAAAATGGCTGTTATTTTGCTAAAAATTAGTTTCTAGAGCTTAAAGC
BICF2P705478	37	8092796	GAGATCATGGGGCCTCAAGTTAACAAACTGTAACAAGGAACTTTTAAGGGACAGTTTGGT[A/G]GAGGCAACAGGGGGATAACCTACATACGAAGGCATGCACAGTGTTCATTCAGTAAAATAT	GAGATCATGGGGCCTCAAGTTAACAAACTGTAACAAGGAACTTTTAAGGGACAGTTTGGT[A/G]GAGGCAACAGGGGGATAACCTACATACGAAGGCATGCACAGTGTTCATTCAGTAAAATAT
BICF2P1454263	37	16741492	ataaGTCAAAAGACTTCCATTTTTTCCTTTTGTCATAATTCTCATACATTTAATGATTCA[T/C]TGATTAAAGTTGGCATTAAGTTATGTGTAGAACTTCTTTGTAGAGTTTTAGGCTGTGCTG	CAGCACAGCCTAAAACTCTACAAAGAAGTTCTACACATAACTTAATGCCAACTTTAATCA[A/G]TGAATCATTAAATGTATGAGAATTATGACAAAAGGAAAAAATGGAAGTCTTTTGACttat
BICF2G630130868	37	25331052	CACCAGAAATGTTGAGCTATATCACAGAAGGAGGTATTGGGAAATCTGGTCTGTAGGTGA[T/C]ATTTAATGGAGTTAATATGGATTACTGTTTGTGAAATAATCACCAAGTACTTGTCTTTGT	ACAAAGACAAGTACTTGGTGATTATTTCACAAACAGTAATCCATATTAACTCCATTAAAT[A/G]TCACCTACAGACCAGATTTCCCAATACCTCCTTCTGTGATATAGCTCAACATTTCTGGTG
BICF2G630133803	37	28278854	TTATTCTGCTCTGAGCTCCTACTCACTGTTACCAACTTTCTCTCTGTCATCTGTTCTCTA[A/C]ACTAAAAGAAACCACCATGTTTTCTCAGCAAGGGTCAGGACCAACTAGCTGCCTCCCACC	TTATTCTGCTCTGAGCTCCTACTCACTGTTACCAACTTTCTCTCTGTCATCTGTTCTCTA[A/C]ACTAAAAGAAACCACCATGTTTTCTCAGCAAGGGTCAGGACCAACTAGCTGCCTCCCACC
BICF2P65632	37	28319376	CCCCCCAAACCCTCGTTTCAGTGTTCAAAGAATAATTTCATCTTCAAAGTAATACTTCTC[T/C]GCCACGGACGGGTCACATTCTTGTTCCAATGCTTACTTTCATTGAACTCCTGGTAAAGAT	ATCTTTACCAGGAGTTCAATGAAAGTAAGCATTGGAACAAGAATGTGACCCGTCCGTGGC[A/G]GAGAAGTATTACTTTGAAGATGAAATTATTCTTTGAACACTGAAACGAGGGTTTGGGGGG
BICF2P991990	37	29819837	CTATTTCTCCTCAGTTGCCACAGAGGCATTTAGCCTGGAGAAAATTTCTCTGTCTTGTGT[A/G]CTTGTTCCTATTCTCCCTTCTTCCCCAGCTGGTCCTGTACAACCCCTCCCTTCAGCTCAT	CTATTTCTCCTCAGTTGCCACAGAGGCATTTAGCCTGGAGAAAATTTCTCTGTCTTGTGT[A/G]CTTGTTCCTATTCTCCCTTCTTCCCCAGCTGGTCCTGTACAACCCCTCCCTTCAGCTCAT
BICF2S23757164	38	2306860	gagcaaaaaAACACCTACCATTTTGCTCCCAAAGCAGCTCAGTCTTGAGGTTTGTTGAAT[A/C]ATCGTTTTCACAGTAAAAGTAGGTGAGCATCTACCCTATACTTTTCTCTGGAGCAGAATA	gagcaaaaaAACACCTACCATTTTGCTCCCAAAGCAGCTCAGTCTTGAGGTTTGTTGAAT[A/C]ATCGTTTTCACAGTAAAAGTAGGTGAGCATCTACCCTATACTTTTCTCTGGAGCAGAATA
BICF2S24413821	38	6484596	aaggcagatgcttaacygactgagccactcaggtgccccTATAAAGGTATTTGTTATGGA[T/C]AGAATCCTGTGACAGTCACCTATGGATGGCTACCTTGGAGTCCAACATCCACCCTTGCTC	GAGCAAGGGTGGATGTTGGACTCCAAGGTAGCCATCCATAGGTGACTGTCACAGGATTCT[A/G]TCCATAACAAATACCTTTATAggggcacctgagtggctcagtcrgttaagcatctgcctt
BICF2S23045680	38	9219887	TGAGTGGAAGAGAAAATCTACCATTCTACACACAGCCACCCTTTCTGTCACAGGAGTTGT[T/C]CATAACAAGTGCATRTTTTCTAGGTTGTTCCAATCTATAACAGAGATTTCTCAACACCCT	AGGGTGTTGAGAAATCTCTGTTATAGATTGGAACAACCTAGAAAAYATGCACTTGTTATG[A/G]ACAACTCCTGTGACAGAAAGGGTGGCTGTGTGTAGAATGGTAGATTTTCTCTTCCACTCA
BICF2S23124266	38	9539069	TTACTCATAATCAATGAGTGTTCTAATGTATTGAGCTGCACAGCATAAGGGCAAACTGAT[T/C]ACAAGGGAAGGATAATGTTATTTTAAATATCACTATTTCGTGATGGTAATATCTTTACTC	GAGTAAAGATATTACCATCACGAAATAGTGATATTTAAAATAACATTATCCTTCCCTTGT[A/G]ATCAGTTTGCCCTTATGCTGTGCAGCTCAATACATTAGAACACTCATTGATTATGAGTAA
BICF2P1244877	38	9594517	ACATCAATCAACAGAATAACTCATTCACTTGTTGAATAAAGAATAATTGCAAAGGAAATT[T/G]TAGAAAGAATACTTGAGCATGTTGTAAGTATCCAATGACTTCTTTAAGATCCCAAAAAGA	TCTTTTTGGGATCTTAAAGAAGTCATTGGATACTTACAACATGCTCAAGTATTCTTTCTA[A/C]AATTTCCTTTGCAATTATTCTTTATTCAACAAGTGAATGAGTTATTCTGTTGATTGATGT
BICF2P604171	38	13482257	TGCTGCATGGTCTTTGTGAGAGAACAATGGATTTTATCATTTTCAATGATTGCCCTAACT[T/C]TTTACAGATGCCATCCCGCCCACTTTCTACAGACCCTACTTCAGAATTGTCCGATTTGAC	GTCAAATCGGACAATTCTGAAGTAGGGTCTGTAGAAAGTGGGCGGGATGGCATCTGTAAA[A/G]AGTTAGGGCAATCATTGAAAATGATAAAATCCATTGTTCTCTCACAAAGACCATGCAGCA
BICF2P653231	38	18495748	AAATCCAATTTATCTGTGAGGGAATCAAACCACATGTGCAGGTGAAGGCAATGGGCCTGA[A/G]GTTGAAACCGATTTGAACAGACTCCACACTAAAAGCATCCTTATCTCACACGAATAACAG	AAATCCAATTTATCTGTGAGGGAATCAAACCACATGTGCAGGTGAAGGCAATGGGCCTGA[A/G]GTTGAAACCGATTTGAACAGACTCCACACTAAAAGCATCCTTATCTCACACGAATAACAG
BICF2G63068831	38	19046460	TACCACCTGCTGAGATACTTACTGATGCCCCATACTACCAACCTGATGCTTGACTCTGGC[T/G]CTACGTGCTTAGCCCTCACGTAACTGCCTGCCTGAATTAATACCAGGGGTCCCATGCCAA	TTGGCATGGGACCCCTGGTATTAATTCAGGCAGGCAGTTACGTGAGGGCTAAGCACGTAG[A/C]GCCAGAGTCAAGCATCAGGTTGGTAGTATGGGGCATCAGTAAGTATCTCAGCAGGTGGTA
BICF2G63068808	38	19062139	GACCCGTTCTATATAATACCCACCACAAATACATACACACCGCTCTGTATATGGGTCTGT[T/G]TGTGCATATTAACCCTTCCATCTCGTAGACCGAATTTCATGGAGTAGCTTTGGGGGTTTT	AAAACCCCCAAAGCTACTCCATGAAATTCGGTCTACGAGATGGAAGGGTTAATATGCACA[A/C]ACAGACCCATATACAGAGCGGTGTGTATGTATTTGTGGTGGGTATTATATAGAACGGGTC
BICF2G63068646	38	19319438	AAAATATAAAATTTTGCTCCCTTACCTCAGGGTACTTCCAACTTGACTGCATTGCAAAGA[T/C]GTGTACAGATTAAATGTTTAAATGCCAGAATAACAGAATGGGTATGGTGAATGTCAAACG	CGTTTGACATTCACCATACCCATTCTGTTATTCTGGCATTTAAACATTTAATCTGTACAC[A/G]TCTTTGCAATGCAGTCAAGTTGGAAGTACCCTGAGGTAAGGGAGCAAAATTTTATATTTT
TIGRP2P425778_rs8505650	38	19369981	CTTTATAGAATACTTCAAGGAACCATGAGTGGACTGTTGGAAGAAGCTAAGGAATGAAAG[T/C]TGTGTCCATCACAGCTCCAAGGAGTGGGATAAGTGAAYAAGTATCTGCCAGGGAAAGTCG	CGACTTTCCCTGGCAGATACTTRTTCACTTATCCCACTCCTTGGAGCTGTGATGGACACA[A/G]CTTTCATTCCTTAGCTTCTTCCAACAGTCCACTCATGGTTCCTTGAAGTATTCTATAAAG
BICF2S2313300	38	19999553	ACCCCAGACCTGCTCTTTCTCTTTaaaaaaaaaaaaaaaaaaaaTCGCCTTTGGAGAAAT[A/G]AACATGGATTTCAGTAAAACRTGTCTGTAGAATCACGCTTGAATTTACCAATTTTCAAAA	ACCCCAGACCTGCTCTTTCTCTTTaaaaaaaaaaaaaaaaaaaaTCGCCTTTGGAGAAAT[A/G]AACATGGATTTCAGTAAAACRTGTCTGTAGAATCACGCTTGAATTTACCAATTTTCAAAA
BICF2P448416	38	20091114	AAAGATCTTATTTTATGAATCCTTGCTTGGTGAAGCTTATTTTGGTGCTATTTGATGGGG[A/G]AAAAAAAAGACATTGTCTTGCAAAGTCTCTGTAATCAAATGCCTGCATTTGCAGGGAATT	AAAGATCTTATTTTATGAATCCTTGCTTGGTGAAGCTTATTTTGGTGCTATTTGATGGGG[A/G]AAAAAAAAGACATTGTCTTGCAAAGTCTCTGTAATCAAATGCCTGCATTTGCAGGGAATT
BICF2P884762	38	20256904	GTTTTGAAAGTGGCCAGCTAGCCACCTCCTCCAATGTTTCCAAAGAATCAAAATTTCTTA[T/C]AGAATAATCCATTTATATGTTTTTTCTGGGCCAAAAATGTACCATGACAATACCATGGGA	TCCCATGGTATTGTCATGGTACATTTTTGGCCCAGAAAAAACATATAAATGGATTATTCT[A/G]TAAGAAATTTTGATTCTTTGGAAACATTGGAGGAGGTGGCTAGCTGGCCACTTTCAAAAC
BICF2P1370568	38	20335632	TGCTTCCCCACTCCAAACCCAGCGTGCAGACACCCTCCACCCAACAAGTCACTTCCCGTC[A/G]GGAGAAACCAAGCCGGCAAGAACCAAACCGGATCGTTTTATTCCGCGGCTTCCCTCTACC	TGCTTCCCCACTCCAAACCCAGCGTGCAGACACCCTCCACCCAACAAGTCACTTCCCGTC[A/G]GGAGAAACCAAGCCGGCAAGAACCAAACCGGATCGTTTTATTCCGCGGCTTCCCTCTACC
BICF2P644020	38	20472282	AAAGGTGTCTTCGGGTCTCGGGAATAAATTTCATGCGTTCTATAATCACATATGGTATTG[A/G]AATGTCTGCCTGGATTTCCTTCAGGTTTCCTCCTGCAAATTTGGCTAAAGCGCCAACAGG	AAAGGTGTCTTCGGGTCTCGGGAATAAATTTCATGCGTTCTATAATCACATATGGTATTG[A/G]AATGTCTGCCTGGATTTCCTTCAGGTTTCCTCCTGCAAATTTGGCTAAAGCGCCAACAGG
BICF2S2292447	38	21235662	CATTGCCTCAGGAGGAGGGTTTGTAGGTATTGTCTTGGCAAAGCACCTGAGAACAGTCAA[A/G]CCAGGGTAACTTAAGTGCTGTTTCCCTGCCACCACCACGGGGGAATAGGTACCTTCTCAC	CATTGCCTCAGGAGGAGGGTTTGTAGGTATTGTCTTGGCAAAGCACCTGAGAACAGTCAA[A/G]CCAGGGTAACTTAAGTGCTGTTTCCCTGCCACCACCACGGGGGAATAGGTACCTTCTCAC
